# Supplementary material for: A rich catalog of C–C bonded species formed in CO2 reduction on a plasmonic photocatalyst
Source: Nat Commun. 2021 May 10;12:2612. doi: 10.1038/s41467-021-22868-9 (PMC8110802; doi:10.1038/s41467-021-22868-9)
Supplement: Supplementary file 5 — Source Data [file 41467_2021_22868_MOESM5_ESM.zip]

Archive with 4 entries (4 files):
- Figure 1/Figure 1.xlsx
- Figure 2/Figure 2.xlsx
- Figure 3/Figure 3.xlsx
- Figure 4/Figure 4.xlsx
