# Supplementary material for: A rich catalog of C–C bonded species formed in CO2 reduction on a plasmonic photocatalyst
Source: Nat Commun. 2021 May 10;12:2612. doi: 10.1038/s41467-021-22868-9 (PMC8110802; doi:10.1038/s41467-021-22868-9)
Supplement: Supplementary file 5 — Source Data [file 41467_2021_22868_MOESM5_ESM.zip › Figure 1/Figure 1.xlsx]

## Sheet: Fig 1b_H2O
	time/s
wavenumber/cm-1	0.2	0.4	0.6	0.8	1	1.2	1.4	1.6	1.8	2	2.2	2.4	2.6	2.8	3	3.2	3.4	3.6	3.8	4	4.2	4.4	4.6	4.8	5	5.2	5.4	5.6	5.8	6	6.2	6.4	6.6	6.8	7	7.2	7.4	7.6	7.8	8	8.2	8.4	8.6	8.8	9	9.2	9.4	9.6	9.8
751.722	0.24	0.273973	0.138889	0.2	0.253731	0.217391	0.191176	0.202703	0.128571	0.256757	0.246377	0.144928	0.26087	0.15493	0.208955	0.214286	0.260274	0.231884	0.432836	0.26087	0.26087	0.28169	0.246154	0.214286	0.180556	0.179104	0.283582	0.205882	0.267606	0.264706	0.225352	0.15493	0.183099	0.24	0.231884	0.238806	0.19697	0.236111	0.191176	0.238806	0.197183	0.263889	0.287671	0.279412	0.214286	0.15942	0.128571	0.267606	0.257576
759.058	0.226667	0.191781	0.236111	0.230769	0.238806	0.246377	0.367647	0.189189	0.214286	0.243243	0.188406	0.173913	0.246377	0.197183	0.268657	0.328571	0.191781	0.202899	0.0895522	0.15942	0.188406	0.239437	0.261538	0.242857	0.180556	0.19403	0.268657	0.294118	0.169014	0.132353	0.225352	0.239437	0.169014	0.226667	0.231884	0.298507	0.272727	0.194444	0.220588	0.253731	0.28169	0.25	0.30137	0.235294	0.171429	0.246377	0.242857	0.112676	0.166667
766.389	0.12	0.315068	0.277778	0.307692	0.19403	0.26087	0.132353	0.283784	0.228571	0.202703	0.173913	0.188406	0.202899	0.394366	0.149254	0.214286	0.232877	0.217391	0.268657	0.217391	0.231884	0.267606	0.338462	0.257143	0.166667	0.298507	0.253731	0.264706	0.267606	0.294118	0.267606	0.211268	0.211268	0.2	0.217391	0.208955	0.106061	0.263889	0.205882	0.134328	0.295775	0.222222	0.328767	0.352941	0.128571	0.246377	0.2	0.28169	0.242424
773.714	0.2	0.219178	0.194444	0.261538	0.268657	0.275362	0.279412	0.256757	0.1	0.27027	0.304348	0.289855	0.217391	0.126761	0.223881	0.214286	0.219178	0.246377	0.223881	0.173913	0.15942	0.239437	0.169231	0.2	0.194444	0.19403	0.268657	0.279412	0.253521	0.220588	0.225352	0.225352	0.28169	0.186667	0.26087	0.179104	0.181818	0.152778	0.220588	0.19403	0.239437	0.194444	0.287671	0.264706	0.242857	0.173913	0.171429	0.28169	0.257576
781.033	0.16	0.30137	0.125	0.338462	0.179104	0.15942	0.176471	0.243243	0.271429	0.243243	0.289855	0.217391	0.289855	0.28169	0.164179	0.214286	0.260274	0.318841	0.268657	0.173913	0.217391	0.197183	0.215385	0.242857	0.236111	0.223881	0.208955	0.323529	0.211268	0.161765	0.197183	0.295775	0.239437	0.266667	0.202899	0.134328	0.212121	0.25	0.132353	0.238806	0.183099	0.236111	0.328767	0.176471	0.185714	0.217391	0.2	0.140845	0.227273
788.346	0.28	0.260274	0.236111	0.215385	0.223881	0.275362	0.220588	0.256757	0.2	0.175676	0.347826	0.217391	0.144928	0.169014	0.179104	0.385714	0.246575	0.144928	0.208955	0.246377	0.15942	0.295775	0.215385	0.342857	0.194444	0.313433	0.268657	0.220588	0.169014	0.294118	0.323944	0.169014	0.28169	0.32	0.26087	0.208955	0.242424	0.263889	0.25	0.253731	0.183099	0.25	0.219178	0.308824	0.271429	0.217391	0.2	0.169014	0.181818
795.653	0.2	0.191781	0.208333	0.307692	0.179104	0.217391	0.235294	0.364865	0.185714	0.216216	0.202899	0.202899	0.202899	0.253521	0.283582	0.242857	0.150685	0.275362	0.253731	0.26087	0.289855	0.225352	0.246154	0.185714	0.277778	0.283582	0.19403	0.161765	0.28169	0.176471	0.309859	0.126761	0.253521	0.133333	0.188406	0.208955	0.19697	0.180556	0.235294	0.268657	0.225352	0.166667	0.232877	0.25	0.228571	0.217391	0.3	0.380282	0.257576
802.955	0.133333	0.246575	0.180556	0.230769	0.238806	0.231884	0.235294	0.148649	0.228571	0.216216	0.217391	0.333333	0.362319	0.239437	0.19403	0.285714	0.205479	0.188406	0.268657	0.231884	0.188406	0.309859	0.292308	0.257143	0.166667	0.164179	0.208955	0.294118	0.239437	0.294118	0.211268	0.309859	0.183099	0.2	0.246377	0.313433	0.242424	0.208333	0.25	0.238806	0.211268	0.277778	0.246575	0.161765	0.257143	0.304348	0.242857	0.309859	0.166667
810.25	0.24	0.246575	0.208333	0.169231	0.164179	0.275362	0.176471	0.22973	0.257143	0.310811	0.246377	0.173913	0.15942	0.197183	0.238806	0.257143	0.191781	0.246377	0.238806	0.318841	0.144928	0.295775	0.169231	0.3	0.208333	0.298507	0.253731	0.294118	0.253521	0.235294	0.253521	0.197183	0.239437	0.266667	0.246377	0.208955	0.181818	0.180556	0.264706	0.223881	0.197183	0.361111	0.260274	0.367647	0.142857	0.188406	0.128571	0.267606	0.242424
817.54	0.226667	0.205479	0.25	0.184615	0.268657	0.289855	0.323529	0.162162	0.171429	0.22973	0.333333	0.173913	0.231884	0.239437	0.268657	0.271429	0.219178	0.26087	0.208955	0.217391	0.15942	0.295775	0.230769	0.242857	0.125	0.313433	0.268657	0.367647	0.112676	0.132353	0.0704225	0.267606	0.295775	0.253333	0.188406	0.208955	0.242424	0.222222	0.205882	0.238806	0.295775	0.277778	0.164384	0.161765	0.271429	0.246377	0.185714	0.239437	0.257576
824.824	0.24	0.260274	0.291667	0.261538	0.208955	0.304348	0.279412	0.243243	0.228571	0.283784	0.289855	0.246377	0.231884	0.267606	0.179104	0.257143	0.246575	0.318841	0.238806	0.188406	0.362319	0.140845	0.230769	0.285714	0.277778	0.283582	0.268657	0.25	0.323944	0.191176	0.28169	0.253521	0.225352	0.2	0.275362	0.164179	0.287879	0.222222	0.294118	0.179104	0.183099	0.25	0.383562	0.205882	0.157143	0.188406	0.257143	0.126761	0.318182
832.102	0.24	0.30137	0.291667	0.184615	0.19403	0.376812	0.338235	0.121622	0.271429	0.189189	0.275362	0.202899	0.231884	0.169014	0.283582	0.285714	0.232877	0.15942	0.238806	0.246377	0.231884	0.211268	0.261538	0.214286	0.194444	0.223881	0.268657	0.25	0.112676	0.235294	0.183099	0.239437	0.267606	0.253333	0.347826	0.179104	0.166667	0.263889	0.161765	0.313433	0.267606	0.236111	0.273973	0.220588	0.2	0.318841	0.114286	0.211268	0.227273
839.374	0.213333	0.273973	0.291667	0.230769	0.268657	0.115942	0.205882	0.22973	0.314286	0.243243	0.188406	0.26087	0.246377	0.225352	0.208955	0.242857	0.232877	0.217391	0.268657	0.231884	0.246377	0.169014	0.323077	0.185714	0.25	0.268657	0.253731	0.294118	0.225352	0.235294	0.253521	0.267606	0.239437	0.266667	0.275362	0.298507	0.287879	0.25	0.220588	0.313433	0.211268	0.208333	0.342466	0.25	0.157143	0.26087	0.228571	0.239437	0.166667
846.641	0.346667	0.273973	0.208333	0.338462	0.0895522	0.246377	0.176471	0.202703	0.185714	0.243243	0.318841	0.217391	0.26087	0.225352	0.298507	0.185714	0.260274	0.231884	0.283582	0.231884	0.26087	0.15493	0.0769231	0.271429	0.236111	0.238806	0.298507	0.264706	0.169014	0.205882	0.169014	0.169014	0.323944	0.173333	0.188406	0.223881	0.212121	0.25	0.220588	0.164179	0.295775	0.25	0.246575	0.25	0.257143	0.217391	0.157143	0.253521	0.19697
853.902	0.2	0.287671	0.180556	0.2	0.268657	0.231884	0.25	0.243243	0.271429	0.297297	0.347826	0.15942	0.362319	0.140845	0.208955	0.3	0.164384	0.144928	0.328358	0.318841	0.130435	0.183099	0.276923	0.271429	0.180556	0.223881	0.253731	0.279412	0.211268	0.25	0.267606	0.267606	0.239437	0.2	0.217391	0.238806	0.257576	0.180556	0.176471	0.283582	0.267606	0.333333	0.315068	0.25	0.185714	0.246377	0.185714	0.295775	0.287879
861.157	0.186667	0.219178	0.319444	0.2	0.268657	0.289855	0.279412	0.283784	0.3	0.27027	0.231884	0.231884	0.217391	0.253521	0.253731	0.2	0.287671	0.26087	0.313433	0.275362	0.15942	0.225352	0.184615	0.2	0.208333	0.283582	0.179104	0.25	0.211268	0.25	0.183099	0.239437	0.309859	0.253333	0.275362	0.223881	0.166667	0.208333	0.235294	0.238806	0.253521	0.25	0.273973	0.338235	0.157143	0.304348	0.228571	0.239437	0.212121
868.406	0.213333	0.260274	0.291667	0.276923	0.104478	0.304348	0.264706	0.216216	0.157143	0.324324	0.304348	0.15942	0.26087	0.197183	0.223881	0.3	0.246575	0.231884	0.208955	0.304348	0.275362	0.239437	0.246154	0.257143	0.236111	0.238806	0.253731	0.323529	0.15493	0.264706	0.197183	0.225352	0.239437	0.133333	0.202899	0.268657	0.136364	0.194444	0.25	0.268657	0.197183	0.222222	0.260274	0.294118	0.314286	0.246377	0.357143	0.15493	0.287879
875.649	0.133333	0.356164	0.222222	0.323077	0.268657	0.188406	0.264706	0.22973	0.2	0.243243	0.275362	0.246377	0.275362	0.197183	0.149254	0.171429	0.260274	0.144928	0.253731	0.188406	0.304348	0.239437	0.230769	0.357143	0.25	0.179104	0.283582	0.235294	0.225352	0.367647	0.309859	0.239437	0.267606	0.24	0.217391	0.179104	0.227273	0.208333	0.205882	0.268657	0.309859	0.347222	0.205479	0.220588	0.114286	0.289855	0.142857	0.253521	0.242424
882.887	0.346667	0.260274	0.208333	0.230769	0.164179	0.304348	0.0588235	0.22973	0.171429	0.243243	0.362319	0.217391	0.333333	0.267606	0.268657	0.242857	0.287671	0.231884	0.208955	0.202899	0.188406	0.197183	0.246154	0.142857	0.222222	0.238806	0.179104	0.294118	0.28169	0.279412	0.225352	0.183099	0.28169	0.293333	0.289855	0.358209	0.19697	0.375	0.294118	0.19403	0.295775	0.263889	0.273973	0.338235	0.314286	0.15942	0.242857	0.211268	0.242424
890.119	0.146667	0.205479	0.236111	0.276923	0.238806	0.347826	0.176471	0.216216	0.228571	0.297297	0.391304	0.231884	0.217391	0.338028	0.238806	0.271429	0.315068	0.246377	0.19403	0.362319	0.202899	0.28169	0.169231	0.214286	0.222222	0.238806	0.208955	0.323529	0.169014	0.220588	0.295775	0.239437	0.169014	0.226667	0.304348	0.283582	0.272727	0.222222	0.161765	0.283582	0.211268	0.263889	0.273973	0.264706	0.242857	0.231884	0.157143	0.15493	0.166667
897.345	0.2	0.246575	0.194444	0.261538	0.223881	0.217391	0.352941	0.324324	0.328571	0.297297	0.231884	0.173913	0.26087	0.15493	0.358209	0.228571	0.164384	0.231884	0.253731	0.26087	0.26087	0.225352	0.153846	0.171429	0.166667	0.283582	0.253731	0.279412	0.169014	0.294118	0.197183	0.197183	0.253521	0.24	0.26087	0.208955	0.166667	0.305556	0.264706	0.253731	0.267606	0.291667	0.219178	0.191176	0.2	0.231884	0.2	0.267606	0.212121
904.565	0.333333	0.260274	0.125	0.169231	0.238806	0.304348	0.25	0.202703	0.128571	0.243243	0.289855	0.362319	0.217391	0.183099	0.208955	0.257143	0.260274	0.246377	0.283582	0.202899	0.304348	0.225352	0.138462	0.257143	0.25	0.358209	0.238806	0.264706	0.239437	0.220588	0.112676	0.295775	0.267606	0.266667	0.275362	0.19403	0.272727	0.222222	0.279412	0.343284	0.211268	0.25	0.273973	0.264706	0.185714	0.231884	0.228571	0.323944	0.272727
911.78	0.2	0.219178	0.402778	0.353846	0.164179	0.246377	0.264706	0.256757	0.314286	0.297297	0.246377	0.246377	0.304348	0.169014	0.298507	0.257143	0.328767	0.318841	0.19403	0.217391	0.15942	0.309859	0.230769	0.257143	0.263889	0.268657	0.268657	0.25	0.239437	0.191176	0.309859	0.267606	0.295775	0.2	0.202899	0.149254	0.272727	0.222222	0.161765	0.19403	0.169014	0.291667	0.260274	0.176471	0.285714	0.289855	0.257143	0.15493	0.212121
918.989	0.213333	0.219178	0.236111	0.169231	0.238806	0.362319	0.220588	0.283784	0.242857	0.22973	0.318841	0.304348	0.275362	0.239437	0.208955	0.228571	0.287671	0.275362	0.358209	0.362319	0.275362	0.295775	0.184615	0.314286	0.263889	0.343284	0.238806	0.25	0.239437	0.176471	0.239437	0.225352	0.183099	0.146667	0.246377	0.238806	0.287879	0.277778	0.264706	0.238806	0.253521	0.222222	0.260274	0.294118	0.242857	0.275362	0.114286	0.225352	0.257576
926.192	0.306667	0.356164	0.180556	0.215385	0.19403	0.26087	0.235294	0.27027	0.385714	0.243243	0.246377	0.26087	0.202899	0.267606	0.358209	0.2	0.205479	0.26087	0.238806	0.173913	0.246377	0.239437	0.276923	0.342857	0.25	0.19403	0.253731	0.264706	0.211268	0.220588	0.28169	0.309859	0.211268	0.186667	0.275362	0.268657	0.212121	0.291667	0.102941	0.343284	0.239437	0.236111	0.287671	0.25	0.3	0.231884	0.228571	0.253521	0.30303
933.389	0.293333	0.164384	0.194444	0.323077	0.283582	0.289855	0.323529	0.256757	0.185714	0.216216	0.188406	0.246377	0.246377	0.309859	0.223881	0.257143	0.315068	0.289855	0.253731	0.202899	0.202899	0.239437	0.276923	0.271429	0.222222	0.238806	0.298507	0.323529	0.253521	0.323529	0.169014	0.253521	0.338028	0.2	0.246377	0.253731	0.227273	0.222222	0.205882	0.313433	0.225352	0.291667	0.342466	0.264706	0.214286	0.289855	0.3	0.323944	0.227273
940.581	0.16	0.246575	0.194444	0.338462	0.223881	0.275362	0.382353	0.22973	0.242857	0.351351	0.289855	0.202899	0.246377	0.225352	0.253731	0.271429	0.232877	0.246377	0.238806	0.289855	0.246377	0.197183	0.215385	0.3	0.333333	0.223881	0.268657	0.279412	0.225352	0.264706	0.267606	0.169014	0.295775	0.28	0.304348	0.238806	0.19697	0.361111	0.235294	0.179104	0.295775	0.333333	0.287671	0.308824	0.228571	0.246377	0.171429	0.140845	0.409091
947.767	0.266667	0.260274	0.263889	0.230769	0.283582	0.173913	0.352941	0.243243	0.3	0.202703	0.333333	0.275362	0.289855	0.239437	0.313433	0.214286	0.232877	0.318841	0.283582	0.26087	0.231884	0.211268	0.338462	0.242857	0.208333	0.343284	0.238806	0.25	0.253521	0.264706	0.253521	0.366197	0.295775	0.24	0.173913	0.238806	0.257576	0.152778	0.235294	0.268657	0.309859	0.180556	0.191781	0.294118	0.3	0.217391	0.257143	0.253521	0.257576
954.947	0.226667	0.232877	0.222222	0.261538	0.179104	0.304348	0.205882	0.243243	0.257143	0.283784	0.231884	0.246377	0.246377	0.267606	0.253731	0.285714	0.219178	0.188406	0.358209	0.275362	0.202899	0.183099	0.276923	0.342857	0.25	0.134328	0.268657	0.308824	0.225352	0.25	0.295775	0.253521	0.309859	0.293333	0.275362	0.208955	0.257576	0.25	0.264706	0.298507	0.211268	0.236111	0.273973	0.25	0.257143	0.231884	0.214286	0.197183	0.272727
962.122	0.32	0.246575	0.263889	0.338462	0.238806	0.304348	0.264706	0.202703	0.128571	0.27027	0.289855	0.202899	0.26087	0.183099	0.223881	0.285714	0.315068	0.188406	0.208955	0.202899	0.217391	0.225352	0.215385	0.185714	0.305556	0.268657	0.343284	0.220588	0.267606	0.308824	0.309859	0.323944	0.253521	0.173333	0.289855	0.313433	0.106061	0.333333	0.176471	0.223881	0.309859	0.236111	0.328767	0.279412	0.242857	0.26087	0.257143	0.28169	0.181818
969.291	0.253333	0.287671	0.263889	0.246154	0.179104	0.289855	0.25	0.256757	0.228571	0.27027	0.26087	0.202899	0.231884	0.15493	0.313433	0.171429	0.0958904	0.188406	0.313433	0.231884	0.231884	0.239437	0.215385	0.257143	0.25	0.253731	0.179104	0.235294	0.211268	0.205882	0.239437	0.225352	0.28169	0.186667	0.188406	0.313433	0.363636	0.25	0.191176	0.298507	0.338028	0.319444	0.273973	0.205882	0.257143	0.318841	0.228571	0.267606	0.257576
976.454	0.16	0.191781	0.222222	0.276923	0.283582	0.304348	0.25	0.216216	0.228571	0.27027	0.318841	0.217391	0.304348	0.309859	0.149254	0.285714	0.287671	0.15942	0.343284	0.130435	0.376812	0.211268	0.215385	0.342857	0.194444	0.104478	0.208955	0.235294	0.309859	0.308824	0.197183	0.211268	0.239437	0.253333	0.289855	0.283582	0.19697	0.152778	0.279412	0.432836	0.15493	0.305556	0.260274	0.294118	0.228571	0.231884	0.228571	0.183099	0.181818
983.612	0.306667	0.39726	0.166667	0.230769	0.208955	0.275362	0.25	0.243243	0.385714	0.135135	0.275362	0.391304	0.231884	0.15493	0.313433	0.257143	0.164384	0.347826	0.223881	0.202899	0.202899	0.267606	0.2	0.271429	0.166667	0.208955	0.373134	0.323529	0.140845	0.147059	0.239437	0.169014	0.267606	0.253333	0.188406	0.223881	0.242424	0.291667	0.220588	0.208955	0.253521	0.277778	0.219178	0.294118	0.242857	0.304348	0.3	0.225352	0.257576
990.764	0.173333	0.219178	0.25	0.338462	0.253731	0.289855	0.235294	0.283784	0.157143	0.256757	0.231884	0.246377	0.26087	0.295775	0.208955	0.242857	0.315068	0.231884	0.298507	0.188406	0.333333	0.225352	0.276923	0.342857	0.138889	0.328358	0.328358	0.367647	0.253521	0.323529	0.112676	0.28169	0.295775	0.346667	0.202899	0.179104	0.227273	0.291667	0.161765	0.253731	0.28169	0.222222	0.232877	0.294118	0.242857	0.115942	0.171429	0.239437	0.242424
997.91	0.28	0.30137	0.263889	0.153846	0.283582	0.26087	0.235294	0.162162	0.2	0.283784	0.275362	0.188406	0.217391	0.225352	0.313433	0.257143	0.273973	0.231884	0.283582	0.275362	0.231884	0.183099	0.215385	0.3	0.25	0.298507	0.253731	0.294118	0.267606	0.264706	0.309859	0.225352	0.253521	0.28	0.275362	0.373134	0.166667	0.263889	0.264706	0.253731	0.267606	0.180556	0.328767	0.397059	0.2	0.188406	0.171429	0.140845	0.242424
1005.05	0.2	0.328767	0.277778	0.261538	0.19403	0.26087	0.205882	0.256757	0.271429	0.27027	0.289855	0.26087	0.275362	0.211268	0.238806	0.242857	0.232877	0.188406	0.253731	0.202899	0.15942	0.267606	0.261538	0.228571	0.194444	0.19403	0.268657	0.235294	0.225352	0.235294	0.267606	0.295775	0.239437	0.24	0.202899	0.253731	0.257576	0.277778	0.294118	0.223881	0.28169	0.361111	0.287671	0.235294	0.2	0.362319	0.2	0.323944	0.30303
1012.18	0.24	0.273973	0.222222	0.261538	0.268657	0.202899	0.205882	0.243243	0.271429	0.175676	0.202899	0.217391	0.202899	0.225352	0.179104	0.328571	0.178082	0.173913	0.313433	0.26087	0.202899	0.183099	0.230769	0.228571	0.222222	0.268657	0.283582	0.323529	0.295775	0.323529	0.211268	0.211268	0.323944	0.2	0.333333	0.238806	0.242424	0.25	0.25	0.268657	0.197183	0.208333	0.30137	0.279412	0.257143	0.202899	0.2	0.267606	0.19697
1019.32	0.226667	0.205479	0.277778	0.215385	0.268657	0.289855	0.279412	0.256757	0.214286	0.283784	0.26087	0.188406	0.347826	0.225352	0.253731	0.228571	0.287671	0.26087	0.208955	0.202899	0.333333	0.338028	0.215385	0.242857	0.277778	0.268657	0.253731	0.279412	0.183099	0.191176	0.225352	0.309859	0.183099	0.2	0.289855	0.208955	0.106061	0.222222	0.205882	0.283582	0.309859	0.291667	0.30137	0.279412	0.271429	0.231884	0.214286	0.112676	0.363636
1026.44	0.226667	0.273973	0.305556	0.292308	0.149254	0.217391	0.191176	0.216216	0.257143	0.297297	0.188406	0.231884	0.173913	0.225352	0.283582	0.285714	0.136986	0.115942	0.223881	0.304348	0.188406	0.197183	0.276923	0.157143	0.277778	0.268657	0.283582	0.279412	0.126761	0.235294	0.253521	0.28169	0.239437	0.226667	0.231884	0.208955	0.181818	0.263889	0.279412	0.164179	0.15493	0.375	0.356164	0.191176	0.257143	0.202899	0.171429	0.225352	0.257576
1033.56	0.24	0.30137	0.180556	0.215385	0.164179	0.304348	0.191176	0.216216	0.157143	0.175676	0.304348	0.26087	0.26087	0.225352	0.238806	0.342857	0.205479	0.246377	0.238806	0.130435	0.333333	0.239437	0.230769	0.228571	0.138889	0.238806	0.164179	0.264706	0.309859	0.235294	0.323944	0.183099	0.183099	0.226667	0.246377	0.313433	0.19697	0.180556	0.117647	0.373134	0.253521	0.305556	0.219178	0.235294	0.271429	0.188406	0.242857	0.253521	0.318182
1040.67	0.16	0.191781	0.236111	0.307692	0.223881	0.202899	0.264706	0.27027	0.2	0.283784	0.289855	0.217391	0.275362	0.225352	0.179104	0.3	0.273973	0.289855	0.343284	0.231884	0.217391	0.253521	0.292308	0.228571	0.194444	0.134328	0.268657	0.264706	0.169014	0.147059	0.239437	0.267606	0.28169	0.106667	0.275362	0.164179	0.166667	0.236111	0.264706	0.268657	0.295775	0.319444	0.232877	0.0882353	0.185714	0.202899	0.2	0.239437	0.19697
1047.78	0.266667	0.260274	0.208333	0.261538	0.19403	0.362319	0.205882	0.283784	0.242857	0.216216	0.246377	0.246377	0.188406	0.267606	0.268657	0.314286	0.232877	0.0434783	0.238806	0.217391	0.304348	0.169014	0.2	0.257143	0.180556	0.179104	0.283582	0.338235	0.183099	0.264706	0.239437	0.253521	0.169014	0.32	0.15942	0.134328	0.242424	0.236111	0.264706	0.298507	0.225352	0.236111	0.273973	0.397059	0.228571	0.304348	0.2	0.169014	0.257576
1054.88	0.253333	0.232877	0.236111	0.292308	0.298507	0.289855	0.25	0.216216	0.285714	0.22973	0.304348	0.304348	0.289855	0.197183	0.283582	0.257143	0.273973	0.289855	0.223881	0.202899	0.275362	0.352113	0.276923	0.171429	0.25	0.238806	0.283582	0.205882	0.225352	0.235294	0.309859	0.211268	0.253521	0.213333	0.246377	0.253731	0.272727	0.166667	0.205882	0.223881	0.197183	0.25	0.178082	0.25	0.228571	0.173913	0.2	0.267606	0.287879
1061.97	0.253333	0.219178	0.25	0.230769	0.19403	0.173913	0.220588	0.297297	0.185714	0.27027	0.318841	0.144928	0.246377	0.338028	0.223881	0.228571	0.246575	0.188406	0.238806	0.15942	0.289855	0.239437	0.230769	0.242857	0.180556	0.238806	0.238806	0.25	0.267606	0.191176	0.211268	0.338028	0.309859	0.186667	0.333333	0.283582	0.19697	0.236111	0.294118	0.179104	0.183099	0.319444	0.273973	0.279412	0.185714	0.202899	0.271429	0.267606	0.136364
1069.06	0.333333	0.260274	0.222222	0.307692	0.238806	0.391304	0.25	0.22973	0.157143	0.202703	0.246377	0.144928	0.188406	0.15493	0.268657	0.242857	0.219178	0.188406	0.164179	0.188406	0.144928	0.169014	0.246154	0.185714	0.236111	0.238806	0.328358	0.323529	0.239437	0.264706	0.295775	0.169014	0.197183	0.253333	0.246377	0.223881	0.242424	0.305556	0.220588	0.268657	0.169014	0.208333	0.205479	0.235294	0.185714	0.275362	0.228571	0.253521	0.212121
1076.15	0.306667	0.287671	0.166667	0.138462	0.164179	0.217391	0.338235	0.297297	0.3	0.189189	0.246377	0.289855	0.275362	0.183099	0.179104	0.3	0.164384	0.231884	0.268657	0.15942	0.173913	0.169014	0.292308	0.171429	0.194444	0.283582	0.313433	0.279412	0.267606	0.25	0.225352	0.267606	0.295775	0.146667	0.130435	0.223881	0.136364	0.25	0.117647	0.238806	0.323944	0.291667	0.232877	0.191176	0.285714	0.15942	0.185714	0.225352	0.257576
1083.23	0.213333	0.178082	0.166667	0.292308	0.238806	0.231884	0.220588	0.202703	0.171429	0.324324	0.333333	0.188406	0.275362	0.239437	0.268657	0.328571	0.136986	0.202899	0.358209	0.26087	0.188406	0.126761	0.184615	0.257143	0.180556	0.238806	0.223881	0.25	0.211268	0.25	0.239437	0.126761	0.183099	0.266667	0.202899	0.208955	0.272727	0.208333	0.235294	0.223881	0.253521	0.25	0.232877	0.308824	0.214286	0.26087	0.257143	0.239437	0.242424
1090.3	0.173333	0.356164	0.25	0.276923	0.223881	0.289855	0.25	0.283784	0.257143	0.202703	0.202899	0.231884	0.246377	0.169014	0.208955	0.214286	0.315068	0.144928	0.208955	0.275362	0.173913	0.239437	0.246154	0.157143	0.236111	0.223881	0.283582	0.352941	0.211268	0.235294	0.211268	0.239437	0.295775	0.226667	0.318841	0.19403	0.19697	0.263889	0.147059	0.253731	0.183099	0.236111	0.178082	0.25	0.2	0.246377	0.228571	0.197183	0.272727
1097.37	0.266667	0.219178	0.180556	0.246154	0.253731	0.231884	0.25	0.216216	0.242857	0.256757	0.246377	0.144928	0.246377	0.169014	0.268657	0.214286	0.315068	0.173913	0.238806	0.231884	0.217391	0.225352	0.261538	0.314286	0.125	0.164179	0.179104	0.323529	0.28169	0.191176	0.169014	0.211268	0.211268	0.24	0.246377	0.223881	0.242424	0.166667	0.176471	0.238806	0.295775	0.277778	0.232877	0.25	0.257143	0.246377	0.285714	0.253521	0.287879
1104.43	0.173333	0.246575	0.166667	0.292308	0.134328	0.26087	0.264706	0.216216	0.257143	0.27027	0.217391	0.347826	0.304348	0.225352	0.313433	0.271429	0.246575	0.26087	0.223881	0.26087	0.318841	0.183099	0.0769231	0.257143	0.25	0.238806	0.19403	0.191176	0.239437	0.132353	0.28169	0.183099	0.253521	0.24	0.231884	0.268657	0.257576	0.236111	0.176471	0.238806	0.112676	0.208333	0.219178	0.294118	0.185714	0.188406	0.271429	0.140845	0.19697
1111.49	0.266667	0.219178	0.180556	0.230769	0.343284	0.26087	0.205882	0.202703	0.2	0.22973	0.15942	0.318841	0.202899	0.239437	0.179104	0.228571	0.232877	0.333333	0.19403	0.246377	0.231884	0.253521	0.215385	0.214286	0.180556	0.208955	0.298507	0.161765	0.267606	0.161765	0.253521	0.211268	0.211268	0.2	0.26087	0.208955	0.0454545	0.277778	0.102941	0.179104	0.253521	0.291667	0.273973	0.147059	0.2	0.202899	0.114286	0.211268	0.242424
1118.54	0.213333	0.246575	0.222222	0.215385	0.19403	0.217391	0.279412	0.256757	0.2	0.162162	0.188406	0.246377	0.130435	0.225352	0.298507	0.214286	0.136986	0.202899	0.313433	0.202899	0.173913	0.295775	0.276923	0.214286	0.236111	0.268657	0.19403	0.323529	0.239437	0.132353	0.15493	0.267606	0.253521	0.306667	0.275362	0.164179	0.136364	0.222222	0.205882	0.313433	0.253521	0.25	0.205479	0.205882	0.171429	0.231884	0.257143	0.197183	0.136364
1125.58	0.2	0.246575	0.194444	0.276923	0.298507	0.275362	0.220588	0.283784	0.242857	0.256757	0.289855	0.202899	0.217391	0.253521	0.253731	0.228571	0.315068	0.246377	0.19403	0.217391	0.289855	0.183099	0.169231	0.142857	0.305556	0.238806	0.253731	0.25	0.211268	0.25	0.197183	0.239437	0.225352	0.2	0.26087	0.238806	0.0757576	0.194444	0.294118	0.238806	0.239437	0.180556	0.232877	0.308824	0.2	0.202899	0.285714	0.239437	0.212121
1132.62	0.24	0.30137	0.194444	0.123077	0.208955	0.246377	0.308824	0.162162	0.242857	0.202703	0.15942	0.318841	0.333333	0.140845	0.268657	0.214286	0.232877	0.26087	0.283582	0.15942	0.144928	0.239437	0.169231	0.271429	0.180556	0.268657	0.208955	0.205882	0.28169	0.264706	0.140845	0.253521	0.28169	0.226667	0.202899	0.208955	0.30303	0.291667	0.205882	0.208955	0.197183	0.208333	0.30137	0.323529	0.3	0.275362	0.128571	0.267606	0.212121
1139.66	0.186667	0.205479	0.236111	0.292308	0.164179	0.217391	0.176471	0.189189	0.314286	0.337838	0.289855	0.173913	0.188406	0.197183	0.238806	0.2	0.246575	0.15942	0.223881	0.26087	0.188406	0.225352	0.338462	0.271429	0.194444	0.223881	0.223881	0.264706	0.211268	0.294118	0.253521	0.169014	0.239437	0.28	0.217391	0.253731	0.242424	0.222222	0.102941	0.298507	0.211268	0.333333	0.191781	0.220588	0.171429	0.188406	0.228571	0.126761	0.212121
1146.69	0.146667	0.205479	0.208333	0.153846	0.179104	0.173913	0.279412	0.27027	0.142857	0.22973	0.202899	0.173913	0.188406	0.169014	0.179104	0.3	0.260274	0.318841	0.149254	0.217391	0.246377	0.169014	0.153846	0.185714	0.152778	0.223881	0.283582	0.220588	0.295775	0.191176	0.211268	0.225352	0.225352	0.306667	0.26087	0.208955	0.136364	0.208333	0.264706	0.223881	0.169014	0.277778	0.246575	0.25	0.1	0.231884	0.2	0.15493	0.287879
1153.71	0.146667	0.232877	0.180556	0.246154	0.268657	0.246377	0.176471	0.351351	0.285714	0.202703	0.115942	0.202899	0.289855	0.183099	0.253731	0.185714	0.219178	0.188406	0.268657	0.289855	0.144928	0.15493	0.261538	0.142857	0.236111	0.149254	0.268657	0.279412	0.225352	0.323529	0.267606	0.225352	0.28169	0.16	0.188406	0.238806	0.257576	0.319444	0.205882	0.0895522	0.309859	0.25	0.30137	0.264706	0.185714	0.217391	0.2	0.253521	0.257576
1160.73	0.293333	0.232877	0.194444	0.276923	0.238806	0.202899	0.25	0.243243	0.157143	0.148649	0.289855	0.26087	0.304348	0.253521	0.164179	0.2	0.164384	0.26087	0.283582	0.173913	0.0869565	0.197183	0.123077	0.242857	0.166667	0.253731	0.179104	0.235294	0.211268	0.220588	0.253521	0.225352	0.183099	0.32	0.289855	0.19403	0.151515	0.194444	0.161765	0.328358	0.239437	0.125	0.246575	0.235294	0.214286	0.173913	0.185714	0.295775	0.227273
1167.74	0.186667	0.205479	0.194444	0.169231	0.19403	0.246377	0.323529	0.243243	0.171429	0.216216	0.304348	0.144928	0.115942	0.15493	0.134328	0.242857	0.232877	0.26087	0.19403	0.246377	0.289855	0.211268	0.292308	0.2	0.125	0.283582	0.19403	0.279412	0.225352	0.191176	0.197183	0.239437	0.267606	0.146667	0.15942	0.19403	0.151515	0.25	0.264706	0.208955	0.197183	0.236111	0.287671	0.176471	0.142857	0.202899	0.257143	0.197183	0.272727
1174.75	0.186667	0.150685	0.236111	0.184615	0.164179	0.304348	0.147059	0.22973	0.228571	0.364865	0.275362	0.15942	0.115942	0.28169	0.19403	0.171429	0.205479	0.188406	0.164179	0.26087	0.188406	0.253521	0.307692	0.3	0.236111	0.253731	0.268657	0.132353	0.253521	0.308824	0.169014	0.295775	0.253521	0.266667	0.275362	0.104478	0.272727	0.180556	0.323529	0.164179	0.211268	0.25	0.0958904	0.205882	0.157143	0.246377	0.2	0.140845	0.19697
1181.75	0.266667	0.232877	0.125	0.230769	0.164179	0.217391	0.279412	0.22973	0.142857	0.256757	0.188406	0.275362	0.217391	0.267606	0.179104	0.171429	0.0958904	0.115942	0.253731	0.202899	0.217391	0.338028	0.230769	0.185714	0.194444	0.268657	0.298507	0.235294	0.183099	0.279412	0.197183	0.211268	0.309859	0.12	0.289855	0.268657	0.212121	0.194444	0.191176	0.253731	0.267606	0.236111	0.260274	0.220588	0.228571	0.173913	0.2	0.140845	0.151515
1188.74	0.16	0.30137	0.208333	0.246154	0.164179	0.362319	0.25	0.243243	0.242857	0.22973	0.15942	0.202899	0.173913	0.169014	0.253731	0.285714	0.219178	0.231884	0.19403	0.231884	0.26087	0.197183	0.215385	0.185714	0.208333	0.164179	0.19403	0.264706	0.28169	0.294118	0.183099	0.225352	0.169014	0.133333	0.202899	0.238806	0.242424	0.166667	0.205882	0.164179	0.28169	0.208333	0.232877	0.205882	0.257143	0.26087	0.242857	0.169014	0.227273
1195.73	0.146667	0.205479	0.166667	0.261538	0.253731	0.26087	0.161765	0.202703	0.142857	0.189189	0.26087	0.231884	0.173913	0.183099	0.238806	0.171429	0.191781	0.0724638	0.283582	0.202899	0.15942	0.169014	0.292308	0.214286	0.222222	0.19403	0.268657	0.205882	0.056338	0.176471	0.28169	0.295775	0.253521	0.213333	0.275362	0.19403	0.151515	0.305556	0.132353	0.19403	0.197183	0.208333	0.246575	0.279412	0.171429	0.217391	0.2	0.253521	0.257576
1202.72	0.32	0.219178	0.166667	0.261538	0.283582	0.217391	0.191176	0.148649	0.242857	0.216216	0.144928	0.15942	0.333333	0.253521	0.149254	0.142857	0.164384	0.275362	0.283582	0.202899	0.15942	0.183099	0.169231	0.1	0.180556	0.19403	0.268657	0.294118	0.253521	0.161765	0.211268	0.211268	0.309859	0.226667	0.231884	0.223881	0.166667	0.222222	0.220588	0.238806	0.197183	0.236111	0.287671	0.220588	0.171429	0.217391	0.142857	0.197183	0.227273
1209.7	0.106667	0.260274	0.25	0.138462	0.208955	0.231884	0.176471	0.216216	0.2	0.27027	0.173913	0.130435	0.057971	0.267606	0.179104	0.257143	0.260274	0.130435	0.268657	0.289855	0.15942	0.211268	0.169231	0.3	0.236111	0.208955	0.149254	0.176471	0.183099	0.191176	0.183099	0.112676	0.295775	0.2	0.188406	0.253731	0.272727	0.138889	0.117647	0.238806	0.197183	0.208333	0.315068	0.279412	0.214286	0.202899	0.157143	0.267606	0.272727
1216.67	0.173333	0.287671	0.180556	0.230769	0.208955	0.26087	0.191176	0.175676	0.228571	0.256757	0.231884	0.289855	0.289855	0.126761	0.208955	0.171429	0.191781	0.217391	0.119403	0.173913	0.130435	0.253521	0.261538	0.3	0.194444	0.238806	0.238806	0.205882	0.112676	0.264706	0.183099	0.169014	0.15493	0.133333	0.26087	0.179104	0.166667	0.194444	0.161765	0.283582	0.15493	0.194444	0.205479	0.235294	0.228571	0.202899	0.1	0.169014	0.227273
1223.64	0.253333	0.246575	0.236111	0.261538	0.238806	0.304348	0.176471	0.297297	0.257143	0.22973	0.246377	0.202899	0.217391	0.183099	0.253731	0.128571	0.191781	0.26087	0.223881	0.173913	0.130435	0.15493	0.169231	0.142857	0.111111	0.253731	0.253731	0.294118	0.211268	0.191176	0.15493	0.28169	0.239437	0.146667	0.101449	0.164179	0.181818	0.208333	0.25	0.19403	0.197183	0.25	0.260274	0.338235	0.157143	0.26087	0.185714	0.140845	0.212121
1230.61	0.213333	0.232877	0.194444	0.184615	0.164179	0.173913	0.176471	0.148649	0.171429	0.216216	0.231884	0.188406	0.0869565	0.211268	0.238806	0.314286	0.150685	0.144928	0.283582	0.202899	0.304348	0.197183	0.0307692	0.228571	0.236111	0.0597015	0.223881	0.264706	0.239437	0.205882	0.169014	0.112676	0.169014	0.173333	0.333333	0.238806	0.227273	0.138889	0.205882	0.19403	0.183099	0.166667	0.191781	0.191176	0.157143	0.130435	0.171429	0.253521	0.212121
1237.56	0.133333	0.219178	0.236111	0.230769	0.119403	0.246377	0.294118	0.162162	0.228571	0.22973	0.246377	0.217391	0.231884	0.211268	0.179104	0.171429	0.178082	0.246377	0.179104	0.246377	0.188406	0.084507	0.215385	0.228571	0.222222	0.208955	0.238806	0.308824	0.15493	0.264706	0.183099	0.169014	0.253521	0.16	0.26087	0.253731	0.136364	0.263889	0.191176	0.268657	0.295775	0.319444	0.260274	0.176471	0.185714	0.217391	0.2	0.239437	0.166667
1244.52	0.213333	0.232877	0.152778	0.246154	0.208955	0.15942	0.176471	0.243243	0.157143	0.148649	0.15942	0.0144928	0.217391	0.239437	0.19403	0.171429	0.191781	0.188406	0.208955	0.144928	0.231884	0.169014	0.246154	0.171429	0.180556	0.19403	0.179104	0.205882	0.183099	0.161765	0.183099	0.169014	0.267606	0.306667	0.173913	0.19403	0.136364	0.194444	0.25	0.283582	0.225352	0.222222	0.178082	0.323529	0.157143	0.289855	0.242857	0.183099	0.212121
1251.46	0.226667	0.164384	0.208333	0.292308	0.179104	0.289855	0.220588	0.22973	0.157143	0.256757	0.333333	0.115942	0.15942	0.140845	0.119403	0.214286	0.260274	0.217391	0.253731	0.188406	0.246377	0.239437	0.123077	0.185714	0.111111	0.208955	0.164179	0.220588	0.211268	0.220588	0.197183	0.253521	0.211268	0.186667	0.15942	0.238806	0.181818	0.222222	0.279412	0.238806	0.197183	0.152778	0.178082	0.147059	0.214286	0.202899	0.0857143	0.183099	0.333333
1258.4	0.146667	0.287671	0.138889	0.169231	0.149254	0.275362	0.205882	0.148649	0.157143	0.22973	0.0434783	0.188406	0.231884	0.197183	0.134328	0.128571	0.123288	0.144928	0.134328	0.188406	0.130435	0.211268	0.153846	0.271429	0.25	0.119403	0.283582	0.279412	0.197183	0.176471	0.15493	0.183099	0.140845	0.213333	0.26087	0.179104	0.227273	0.194444	0.161765	0.223881	0.28169	0.236111	0.30137	0.220588	0.1	0.246377	0.2	0.183099	0.166667
1265.34	0.173333	0.219178	0.125	0.230769	0.253731	0.202899	0.117647	0.216216	0.242857	0.27027	0.217391	0.101449	0.217391	0.140845	0.149254	0.185714	0.219178	0.231884	0.238806	0.144928	0.188406	0.211268	0.215385	0.185714	0.111111	0.164179	0.134328	0.147059	0.211268	0.205882	0.253521	0.126761	0.211268	0.226667	0.0724638	0.134328	0.166667	0.152778	0.147059	0.253731	0.0985915	0.25	0.178082	0.294118	0.2	0.188406	0.128571	0.253521	0.121212
1272.27	0.213333	0.205479	0.222222	0.215385	0.104478	0.173913	0.294118	0.216216	0.257143	0.162162	0.173913	0.0869565	0.173913	0.183099	0.149254	0.214286	0.219178	0.144928	0.0895522	0.217391	0.202899	0.169014	0.153846	0.242857	0.0416667	0.104478	0.179104	0.323529	0.239437	0.147059	0.140845	0.225352	0.183099	0.16	0.275362	0.19403	0.166667	0.208333	0.176471	0.179104	0.239437	0.180556	0.273973	0.191176	0.214286	0.188406	0.185714	0.169014	0.19697
1279.2	0.133333	0.232877	0.166667	0.230769	0.253731	0.231884	0.132353	0.27027	0.257143	0.216216	0.115942	0.188406	0.246377	0.239437	0.164179	0.285714	0.164384	0.202899	0.19403	0.130435	0.188406	0.169014	0.230769	0.157143	0.0972222	0.283582	0.253731	0.264706	0.211268	0.205882	0.183099	0.15493	0.169014	0.173333	0.188406	0.164179	0.30303	0.166667	0.205882	0.119403	0.183099	0.222222	0.273973	0.147059	0.0714286	0.144928	0.157143	0.084507	0.121212
1286.12	0.253333	0.150685	0.0972222	0.2	0.119403	0.275362	0.176471	0.0945946	0.157143	0.216216	0.275362	0.217391	0.188406	0.112676	0.208955	0.228571	0.205479	0.0869565	0.238806	0.217391	0.231884	0.225352	0.169231	0.257143	0.208333	0.283582	0.164179	0.147059	0.239437	0.264706	0.253521	0.140845	0.211268	0.173333	0.289855	0.179104	0.19697	0.25	0.0735294	0.149254	0.140845	0.180556	0.219178	0.161765	0.271429	0.188406	0.171429	0.225352	0.166667
1293.03	0.16	0.219178	0.138889	0.276923	0.134328	0.217391	0.205882	0.162162	0.157143	0.243243	0.26087	0.202899	0.144928	0.239437	0.253731	0.157143	0.232877	0.246377	0.298507	0.188406	0.26087	0.225352	0.123077	0.328571	0.236111	0.164179	0.238806	0.205882	0.15493	0.279412	0.183099	0.253521	0.183099	0.146667	0.173913	0.268657	0.166667	0.236111	0.191176	0.253731	0.169014	0.25	0.30137	0.294118	0.142857	0.188406	0.185714	0.0985915	0.121212
1299.94	0.186667	0.260274	0.138889	0.2	0.149254	0.231884	0.264706	0.162162	0.171429	0.243243	0.202899	0.144928	0.231884	0.253521	0.253731	0.2	0.0684932	0.217391	0.19403	0.217391	0.144928	0.211268	0.246154	0.285714	0.180556	0.208955	0.223881	0.205882	0.28169	0.205882	0.169014	0.197183	0.239437	0.226667	0.231884	0.164179	0.106061	0.236111	0.191176	0.19403	0.140845	0.208333	0.232877	0.191176	0.171429	0.15942	0.114286	0.183099	0.212121
1306.84	0.266667	0.191781	0.222222	0.169231	0.104478	0.217391	0.147059	0.189189	0.185714	0.175676	0.173913	0.26087	0.188406	0.112676	0.208955	0.2	0.273973	0.246377	0.208955	0.144928	0.202899	0.211268	0.123077	0.157143	0.263889	0.238806	0.134328	0.191176	0.267606	0.205882	0.169014	0.169014	0.169014	0.0933333	0.231884	0.179104	0.212121	0.236111	0.161765	0.238806	0.225352	0.25	0.205479	0.323529	0.171429	0.144928	0.185714	0.225352	0.257576
1313.74	0.106667	0.260274	0.138889	0.215385	0.208955	0.202899	0.205882	0.243243	0.242857	0.243243	0.217391	0.144928	0.26087	0.267606	0.164179	0.157143	0.219178	0.217391	0.208955	0.057971	0.202899	0.140845	0.230769	0.257143	0.194444	0.164179	0.238806	0.220588	0.253521	0.102941	0.253521	0.267606	0.239437	0.173333	0.0869565	0.149254	0.181818	0.236111	0.220588	0.179104	0.239437	0.25	0.246575	0.205882	0.0571429	0.15942	0.2	0.183099	0.121212
1320.63	0.306667	0.287671	0.180556	0.107692	0.164179	0.202899	0.176471	0.189189	0.214286	0.162162	0.318841	0.144928	0.26087	0.239437	0.268657	0.242857	0.191781	0.130435	0.208955	0.217391	0.173913	0.140845	0.169231	0.185714	0.0833333	0.298507	0.238806	0.205882	0.211268	0.161765	0.15493	0.183099	0.169014	0.173333	0.15942	0.164179	0.151515	0.0833333	0.132353	0.19403	0.211268	0.208333	0.232877	0.205882	0.257143	0.217391	0.1	0.169014	0.151515
1327.52	0.173333	0.109589	0.138889	0.2	0.313433	0.217391	0.25	0.175676	0.214286	0.283784	0.217391	0.173913	0.173913	0.211268	0.19403	0.171429	0.232877	0.289855	0.253731	0.246377	0.217391	0.197183	0.184615	0.171429	0.208333	0.208955	0.268657	0.161765	0.126761	0.0882353	0.295775	0.211268	0.253521	0.133333	0.275362	0.223881	0.19697	0.263889	0.102941	0.19403	0.183099	0.208333	0.260274	0.161765	0.257143	0.217391	0.2	0.225352	0.19697
1334.4	0.2	0.219178	0.152778	0.0923077	0.104478	0.188406	0.176471	0.175676	0.171429	0.216216	0.231884	0.0869565	0.144928	0.253521	0.19403	0.157143	0.164384	0.15942	0.223881	0.231884	0.144928	0.140845	0.215385	0.185714	0.25	0.164179	0.19403	0.176471	0.15493	0.205882	0.15493	0.15493	0.253521	0.24	0.202899	0.164179	0.227273	0.208333	0.205882	0.223881	0.15493	0.152778	0.260274	0.279412	0.114286	0.115942	0.157143	0.15493	0.242424
1341.28	0.226667	0.205479	0.125	0.169231	0.208955	0.246377	0.176471	0.22973	0.157143	0.175676	0.304348	0.246377	0.15942	0.183099	0.19403	0.214286	0.136986	0.202899	0.164179	0.173913	0.144928	0.183099	0.184615	0.185714	0.25	0.149254	0.208955	0.235294	0.126761	0.147059	0.253521	0.169014	0.126761	0.16	0.275362	0.119403	0.106061	0.166667	0.176471	0.343284	0.253521	0.222222	0.150685	0.294118	0.2	0.188406	0.114286	0.15493	0.212121
1348.15	0.2	0.219178	0.208333	0.184615	0.238806	0.130435	0.205882	0.283784	0.271429	0.175676	0.144928	0.0869565	0.246377	0.169014	0.208955	0.271429	0.191781	0.188406	0.223881	0.15942	0.231884	0.211268	0.276923	0.171429	0.152778	0.238806	0.164179	0.264706	0.197183	0.132353	0.28169	0.267606	0.140845	0.2	0.144928	0.179104	0.151515	0.180556	0.161765	0.179104	0.15493	0.194444	0.273973	0.102941	0.0857143	0.188406	0.128571	0.140845	0.181818
1355.02	0.24	0.191781	0.111111	0.138462	0.19403	0.202899	0.235294	0.175676	0.128571	0.162162	0.202899	0.173913	0.188406	0.267606	0.179104	0.128571	0.246575	0.144928	0.19403	0.144928	0.202899	0.267606	0.107692	0.242857	0.152778	0.164179	0.283582	0.279412	0.183099	0.235294	0.169014	0.0985915	0.183099	0.0933333	0.0869565	0.268657	0.19697	0.166667	0.191176	0.19403	0.0985915	0.125	0.246575	0.191176	0.171429	0.188406	0.128571	0.169014	0.166667
1361.88	0.146667	0.150685	0.194444	0.138462	0.253731	0.202899	0.132353	0.202703	0.242857	0.310811	0.144928	0.275362	0.217391	0.126761	0.164179	0.128571	0.260274	0.217391	0.208955	0.202899	0.057971	0.0985915	0.230769	0.185714	0.138889	0.268657	0.238806	0.191176	0.15493	0.147059	0.183099	0.225352	0.197183	0.266667	0.246377	0.298507	0.212121	0.166667	0.147059	0.208955	0.211268	0.208333	0.205479	0.279412	0.185714	0.202899	0.157143	0.253521	0.136364
1368.74	0.2	0.273973	0.208333	0.261538	0.223881	0.26087	0.264706	0.216216	0.214286	0.148649	0.405797	0.188406	0.15942	0.197183	0.208955	0.142857	0.136986	0.26087	0.208955	0.202899	0.130435	0.169014	0.2	0.114286	0.111111	0.19403	0.238806	0.279412	0.15493	0.25	0.239437	0.211268	0.253521	0.226667	0.231884	0.223881	0.166667	0.263889	0.205882	0.19403	0.267606	0.194444	0.246575	0.338235	0.228571	0.217391	0.0857143	0.140845	0.151515
1375.59	0.16	0.219178	0.291667	0.184615	0.208955	0.15942	0.132353	0.175676	0.271429	0.202703	0.246377	0.130435	0.101449	0.140845	0.179104	0.2	0.287671	0.101449	0.253731	0.246377	0.231884	0.126761	0.169231	0.342857	0.180556	0.238806	0.0746269	0.176471	0.253521	0.161765	0.239437	0.253521	0.197183	0.226667	0.246377	0.238806	0.181818	0.138889	0.205882	0.208955	0.15493	0.222222	0.246575	0.191176	0.171429	0.188406	0.171429	0.225352	0.106061
1382.43	0.173333	0.219178	0.236111	0.153846	0.208955	0.144928	0.176471	0.189189	0.142857	0.162162	0.0869565	0.217391	0.115942	0.084507	0.164179	0.2	0.205479	0.130435	0.208955	0.173913	0.101449	0.211268	0.2	0.157143	0.125	0.134328	0.0895522	0.323529	0.15493	0.161765	0.197183	0.295775	0.267606	0.213333	0.202899	0.119403	0.242424	0.152778	0.0882353	0.268657	0.197183	0.138889	0.164384	0.161765	0.185714	0.217391	0.114286	0.197183	0.242424
1389.27	0.2	0.219178	0.194444	0.230769	0.223881	0.246377	0.176471	0.216216	0.2	0.283784	0.289855	0.15942	0.15942	0.225352	0.238806	0.142857	0.0958904	0.188406	0.208955	0.173913	0.173913	0.225352	0.261538	0.171429	0.138889	0.164179	0.149254	0.147059	0.211268	0.205882	0.0422535	0.15493	0.267606	0.12	0.173913	0.0597015	0.227273	0.208333	0.161765	0.208955	0.309859	0.166667	0.205479	0.235294	0.171429	0.115942	0.142857	0.140845	0.181818
1396.11	0.133333	0.205479	0.180556	0.169231	0.164179	0.115942	0.176471	0.243243	0.2	0.22973	0.144928	0.188406	0.217391	0.211268	0.253731	0.185714	0.150685	0.246377	0.179104	0.173913	0.217391	0.169014	0.215385	0.214286	0.166667	0.164179	0.164179	0.220588	0.183099	0.220588	0.211268	0.15493	0.15493	0.226667	0.144928	0.238806	0.030303	0.208333	0.117647	0.253731	0.197183	0.166667	0.205479	0.338235	0.285714	0.173913	0.2	0.169014	0.166667
1402.94	0.133333	0.273973	0.236111	0.169231	0.223881	0.246377	0.25	0.189189	0.185714	0.216216	0.173913	0.130435	0.217391	0.267606	0.208955	0.3	0.164384	0.15942	0.164179	0.275362	0.231884	0.15493	0.2	0.242857	0.138889	0.134328	0.313433	0.264706	0.140845	0.191176	0.183099	0.15493	0.239437	0.146667	0.057971	0.208955	0.212121	0.277778	0.161765	0.179104	0.225352	0.305556	0.260274	0.205882	0.171429	0.173913	0.114286	0.183099	0.242424
1409.76	0.266667	0.164384	0.125	0.2	0.164179	0.231884	0.191176	0.148649	0.142857	0.202703	0.289855	0.275362	0.217391	0.169014	0.134328	0.157143	0.123288	0.202899	0.208955	0.101449	0.202899	0.15493	0.2	0.142857	0.166667	0.283582	0.19403	0.147059	0.197183	0.176471	0.140845	0.126761	0.169014	0.186667	0.275362	0.119403	0.181818	0.208333	0.0882353	0.164179	0.169014	0.180556	0.260274	0.25	0.2	0.15942	0.157143	0.225352	0.121212
1416.58	0.0533333	0.191781	0.166667	0.276923	0.208955	0.231884	0.25	0.175676	0.157143	0.202703	0.101449	0.202899	0.173913	0.197183	0.223881	0.157143	0.164384	0.202899	0.179104	0.173913	0.231884	0.15493	0.153846	0.214286	0.166667	0.19403	0.164179	0.205882	0.183099	0.235294	0.225352	0.211268	0.253521	0.213333	0.115942	0.223881	0.181818	0.166667	0.235294	0.268657	0.126761	0.25	0.219178	0.25	0.157143	0.0434783	0.228571	0.183099	0.257576
1423.39	0.133333	0.260274	0.194444	0.0923077	0.19403	0.202899	0.147059	0.202703	0.185714	0.216216	0.246377	0.188406	0.202899	0.126761	0.164179	0.2	0.150685	0.217391	0.164179	0.202899	0.188406	0.197183	0.0923077	0.228571	0.0833333	0.149254	0.0895522	0.308824	0.183099	0.220588	0.126761	0.169014	0.112676	0.12	0.26087	0.104478	0.19697	0.208333	0.220588	0.19403	0.183099	0.180556	0.260274	0.176471	0.214286	0.231884	0.114286	0.084507	0.151515
1430.2	0.186667	0.246575	0.222222	0.246154	0.119403	0.231884	0.235294	0.175676	0.171429	0.175676	0.188406	0.231884	0.130435	0.253521	0.179104	0.171429	0.191781	0.15942	0.208955	0.246377	0.144928	0.140845	0.153846	0.128571	0.166667	0.208955	0.238806	0.176471	0.169014	0.0882353	0.239437	0.140845	0.225352	0.186667	0.202899	0.134328	0.166667	0.166667	0.235294	0.223881	0.225352	0.166667	0.287671	0.294118	0.242857	0.26087	0.214286	0.126761	0.19697
1437	0.173333	0.164384	0.166667	0.215385	0.0597015	0.217391	0.117647	0.175676	0.157143	0.216216	0.202899	0.15942	0.217391	0.239437	0.253731	0.228571	0.232877	0.246377	0.134328	0.144928	0.144928	0.211268	0.215385	0.157143	0.194444	0.149254	0.104478	0.132353	0.197183	0.235294	0.239437	0.112676	0.239437	0.146667	0.246377	0.328358	0.272727	0.0972222	0.191176	0.223881	0.140845	0.263889	0.191781	0.25	0.1	0.188406	0.185714	0.211268	0.106061
1443.8	0.16	0.260274	0.180556	0.230769	0.119403	0.26087	0.191176	0.175676	0.214286	0.27027	0.231884	0.15942	0.188406	0.183099	0.223881	0.214286	0.30137	0.115942	0.253731	0.231884	0.115942	0.211268	0.215385	0.185714	0.125	0.19403	0.328358	0.205882	0.211268	0.205882	0.183099	0.239437	0.225352	0.226667	0.26087	0.149254	0.181818	0.194444	0.279412	0.223881	0.211268	0.180556	0.260274	0.308824	0.171429	0.188406	0.157143	0.211268	0.227273
1450.59	0.253333	0.205479	0.111111	0.138462	0.164179	0.246377	0.235294	0.27027	0.185714	0.175676	0.173913	0.144928	0.202899	0.15493	0.149254	0.128571	0.150685	0.347826	0.179104	0.101449	0.101449	0.183099	0.153846	0.171429	0.152778	0.208955	0.223881	0.25	0.183099	0.191176	0.126761	0.183099	0.183099	0.133333	0.0289855	0.134328	0.287879	0.263889	0.264706	0.283582	0.140845	0.222222	0.232877	0.25	0.214286	0.15942	0.157143	0.183099	0.272727
1457.38	0.173333	0.191781	0.25	0.215385	0.208955	0.188406	0.117647	0.216216	0.128571	0.189189	0.231884	0.173913	0.231884	0.28169	0.223881	0.242857	0.150685	0.130435	0.208955	0.217391	0.115942	0.140845	0.184615	0.257143	0.208333	0.164179	0.223881	0.161765	0.211268	0.235294	0.239437	0.169014	0.183099	0.2	0.202899	0.253731	0.136364	0.236111	0.220588	0.119403	0.183099	0.25	0.178082	0.264706	0.0714286	0.217391	0.2	0.239437	0.212121
1464.16	0.2	0.246575	0.138889	0.153846	0.164179	0.231884	0.102941	0.256757	0.257143	0.216216	0.26087	0.231884	0.202899	0.112676	0.0746269	0.271429	0.328767	0.217391	0.253731	0.144928	0.202899	0.169014	0.292308	0.142857	0.125	0.179104	0.268657	0.235294	0.140845	0.176471	0.183099	0.183099	0.211268	0.12	0.333333	0.19403	0.151515	0.111111	0.176471	0.179104	0.183099	0.166667	0.205479	0.264706	0.228571	0.217391	0.114286	0.140845	0.136364
1470.94	0.16	0.191781	0.236111	0.307692	0.208955	0.057971	0.205882	0.189189	0.257143	0.108108	0.202899	0.202899	0.188406	0.253521	0.238806	0.214286	0.219178	0.15942	0.313433	0.173913	0.246377	0.197183	0.107692	0.285714	0.194444	0.223881	0.19403	0.176471	0.267606	0.264706	0.140845	0.211268	0.225352	0.173333	0.0724638	0.179104	0.242424	0.305556	0.294118	0.19403	0.239437	0.208333	0.287671	0.205882	0.171429	0.246377	0.128571	0.239437	0.151515
1477.71	0.213333	0.246575	0.236111	0.153846	0.208955	0.202899	0.205882	0.283784	0.157143	0.216216	0.217391	0.130435	0.144928	0.211268	0.179104	0.2	0.150685	0.26087	0.149254	0.202899	0.130435	0.169014	0.107692	0.171429	0.152778	0.149254	0.179104	0.176471	0.253521	0.191176	0.225352	0.183099	0.140845	0.12	0.202899	0.238806	0.136364	0.152778	0.176471	0.208955	0.0985915	0.152778	0.246575	0.205882	0.2	0.188406	0.157143	0.169014	0.166667
1484.48	0.146667	0.273973	0.138889	0.184615	0.0895522	0.188406	0.147059	0.22973	0.185714	0.22973	0.26087	0.217391	0.246377	0.225352	0.208955	0.2	0.205479	0.15942	0.223881	0.130435	0.202899	0.140845	0.184615	0.271429	0.208333	0.179104	0.253731	0.279412	0.0140845	0.25	0.239437	0.140845	0.15493	0.226667	0.347826	0.208955	0.151515	0.152778	0.147059	0.0746269	0.225352	0.25	0.328767	0.235294	0.157143	0.15942	0.142857	0.183099	0.257576
1491.24	0.24	0.191781	0.138889	0.276923	0.253731	0.15942	0.205882	0.22973	0.171429	0.162162	0.26087	0.144928	0.246377	0.183099	0.238806	0.128571	0.136986	0.333333	0.223881	0.217391	0.130435	0.15493	0.246154	0.157143	0.0694444	0.164179	0.179104	0.264706	0.239437	0.132353	0.056338	0.169014	0.267606	0.293333	0.115942	0.134328	0.242424	0.319444	0.132353	0.283582	0.197183	0.222222	0.205479	0.25	0.0142857	0.173913	0.1	0.267606	0.19697
1497.99	0.16	0.246575	0.166667	0.307692	0.179104	0.188406	0.117647	0.108108	0.128571	0.135135	0.246377	0.231884	0.304348	0.197183	0.208955	0.214286	0.150685	0.144928	0.164179	0.231884	0.26087	0.126761	0.123077	0.171429	0.236111	0.253731	0.149254	0.25	0.239437	0.205882	0.253521	0.126761	0.225352	0.16	0.188406	0.134328	0.181818	0.180556	0.235294	0.104478	0.28169	0.138889	0.205479	0.235294	0.2	0.130435	0.228571	0.183099	0.19697
1504.74	0.0666667	0.219178	0.138889	0.184615	0.179104	0.231884	0.294118	0.135135	0.242857	0.216216	0.144928	0.15942	0.275362	0.183099	0.253731	0.185714	0.178082	0.188406	0.238806	0.246377	0.101449	0.267606	0.276923	0.257143	0.194444	0.134328	0.179104	0.308824	0.197183	0.147059	0.239437	0.15493	0.15493	0.133333	0.115942	0.164179	0.19697	0.138889	0.102941	0.253731	0.169014	0.236111	0.30137	0.147059	0.171429	0.202899	0.257143	0.140845	0.227273
1511.49	0.173333	0.178082	0.152778	0.215385	0.238806	0.275362	0.117647	0.22973	0.1	0.175676	0.231884	0.202899	0.15942	0.084507	0.134328	0.142857	0.191781	0.144928	0.179104	0.246377	0.26087	0.211268	0.123077	0.0714286	0.111111	0.179104	0.119403	0.205882	0.183099	0.205882	0.0704225	0.140845	0.140845	0.186667	0.173913	0.19403	0.227273	0.236111	0.147059	0.268657	0.140845	0.166667	0.219178	0.294118	0.214286	0.15942	0.2	0.239437	0.106061
1518.23	0.133333	0.109589	0.194444	0.153846	0.179104	0.246377	0.294118	0.162162	0.114286	0.162162	0.15942	0.0869565	0.217391	0.225352	0.208955	0.185714	0.178082	0.231884	0.223881	0.188406	0.217391	0.197183	0.123077	0.257143	0.194444	0.253731	0.283582	0.264706	0.169014	0.235294	0.169014	0.225352	0.0985915	0.146667	0.246377	0.313433	0.121212	0.166667	0.205882	0.104478	0.169014	0.152778	0.178082	0.176471	0.142857	0.15942	0.228571	0.126761	0.136364
1524.96	0.186667	0.246575	0.138889	0.230769	0.134328	0.217391	0.25	0.202703	0.2	0.162162	0.15942	0.144928	0.202899	0.225352	0.179104	0.185714	0.136986	0.231884	0.179104	0.231884	0.173913	0.197183	0.169231	0.142857	0.138889	0.134328	0.164179	0.264706	0.211268	0.161765	0.197183	0.197183	0.253521	0.186667	0.217391	0.19403	0.121212	0.263889	0.176471	0.238806	0.183099	0.208333	0.287671	0.161765	0.1	0.217391	0.0857143	0.0985915	0.166667
1531.69	0.226667	0.191781	0.152778	0.230769	0.19403	0.202899	0.132353	0.189189	0.185714	0.148649	0.231884	0.202899	0.15942	0.169014	0.164179	0.114286	0.205479	0.173913	0.268657	0.173913	0.217391	0.211268	0.123077	0.214286	0.180556	0.223881	0.119403	0.220588	0.211268	0.147059	0.183099	0.15493	0.15493	0.24	0.26087	0.104478	0.166667	0.152778	0.132353	0.238806	0.253521	0.194444	0.164384	0.191176	0.242857	0.115942	0.128571	0.183099	0.212121
1538.42	0.12	0.219178	0.180556	0.215385	0.208955	0.202899	0.176471	0.189189	0.0714286	0.175676	0.26087	0.217391	0.217391	0.140845	0.238806	0.1	0.178082	0.202899	0.298507	0.188406	0.130435	0.225352	0.215385	0.2	0.152778	0.253731	0.298507	0.132353	0.183099	0.205882	0.225352	0.211268	0.239437	0.106667	0.202899	0.134328	0.121212	0.111111	0.191176	0.328358	0.239437	0.222222	0.191781	0.161765	0.128571	0.173913	0.271429	0.169014	0.151515
1545.14	0.2	0.328767	0.194444	0.107692	0.164179	0.289855	0.235294	0.27027	0.257143	0.27027	0.15942	0.173913	0.275362	0.225352	0.104478	0.257143	0.178082	0.231884	0.253731	0.217391	0.130435	0.169014	0.169231	0.214286	0.125	0.149254	0.0597015	0.191176	0.183099	0.176471	0.225352	0.183099	0.140845	0.173333	0.130435	0.179104	0.181818	0.180556	0.176471	0.253731	0.211268	0.222222	0.273973	0.25	0.157143	0.217391	0.2	0.239437	0.212121
1551.85	0.2	0.232877	0.125	0.107692	0.179104	0.231884	0.205882	0.256757	0.257143	0.162162	0.318841	0.202899	0.217391	0.239437	0.238806	0.185714	0.136986	0.231884	0.208955	0.115942	0.202899	0.211268	0.215385	0.114286	0.194444	0.268657	0.283582	0.191176	0.140845	0.161765	0.112676	0.197183	0.15493	0.24	0.130435	0.179104	0.181818	0.111111	0.176471	0.253731	0.28169	0.236111	0.205479	0.279412	0.314286	0.15942	0.142857	0.169014	0.227273
1558.56	0.173333	0.191781	0.0972222	0.230769	0.179104	0.318841	0.191176	0.175676	0.157143	0.216216	0.15942	0.173913	0.101449	0.183099	0.179104	0.185714	0.164384	0.231884	0.223881	0.144928	0.188406	0.169014	0.246154	0.185714	0.194444	0.134328	0.223881	0.264706	0.15493	0.264706	0.253521	0.112676	0.183099	0.16	0.231884	0.149254	0.136364	0.166667	0.191176	0.134328	0.112676	0.25	0.287671	0.191176	0.142857	0.246377	0.228571	0.211268	0.106061
1565.27	0.146667	0.246575	0.180556	0.261538	0.208955	0.231884	0.147059	0.135135	0.214286	0.216216	0.318841	0.057971	0.15942	0.15493	0.208955	0.171429	0.164384	0.0869565	0.208955	0.15942	0.15942	0.183099	0.153846	0.171429	0.194444	0.119403	0.253731	0.191176	0.183099	0.191176	0.267606	0.253521	0.225352	0.186667	0.144928	0.134328	0.151515	0.166667	0.235294	0.223881	0.15493	0.236111	0.164384	0.323529	0.185714	0.130435	0.128571	0.140845	0.151515
1571.97	0.186667	0.205479	0.194444	0.2	0.119403	0.144928	0.205882	0.22973	0.242857	0.202703	0.26087	0.144928	0.144928	0.140845	0.179104	0.214286	0.109589	0.246377	0.179104	0.173913	0.130435	0.211268	0.276923	0.271429	0.180556	0.223881	0.119403	0.220588	0.197183	0.132353	0.169014	0.267606	0.126761	0.146667	0.217391	0.223881	0.212121	0.236111	0.161765	0.223881	0.253521	0.263889	0.219178	0.161765	0.142857	0.115942	0.228571	0.253521	0.136364
1578.66	0.173333	0.219178	0.152778	0.123077	0.149254	0.202899	0.205882	0.202703	0.171429	0.243243	0.188406	0.188406	0.202899	0.239437	0.134328	0.2	0.123288	0.15942	0.253731	0.173913	0.144928	0.0985915	0.184615	0.228571	0.277778	0.179104	0.19403	0.220588	0.169014	0.147059	0.140845	0.211268	0.239437	0.133333	0.217391	0.19403	0.242424	0.222222	0.191176	0.164179	0.15493	0.166667	0.219178	0.25	0.185714	0.246377	0.2	0.169014	0.242424
1585.35	0.16	0.178082	0.194444	0.2	0.149254	0.144928	0.191176	0.175676	0.2	0.202703	0.231884	0.144928	0.231884	0.112676	0.208955	0.242857	0.205479	0.202899	0.164179	0.231884	0.246377	0.211268	0.2	0.3	0.166667	0.0746269	0.179104	0.176471	0.197183	0.176471	0.197183	0.126761	0.183099	0.173333	0.188406	0.208955	0.136364	0.152778	0.191176	0.268657	0.15493	0.166667	0.178082	0.161765	0.114286	0.318841	0.114286	0.225352	0.227273
1592.03	0.133333	0.232877	0.222222	0.2	0.283582	0.246377	0.25	0.243243	0.314286	0.189189	0.231884	0.15942	0.202899	0.112676	0.298507	0.157143	0.287671	0.15942	0.283582	0.202899	0.144928	0.211268	0.107692	0.242857	0.236111	0.223881	0.19403	0.279412	0.253521	0.161765	0.225352	0.169014	0.239437	0.226667	0.173913	0.208955	0.242424	0.236111	0.117647	0.223881	0.169014	0.291667	0.219178	0.235294	0.2	0.217391	0.0714286	0.267606	0.106061
1598.71	0.133333	0.246575	0.138889	0.215385	0.19403	0.202899	0.323529	0.216216	0.214286	0.162162	0.26087	0.15942	0.144928	0.211268	0.238806	0.142857	0.178082	0.173913	0.164179	0.144928	0.173913	0.197183	0.153846	0.2	0.0972222	0.208955	0.208955	0.235294	0.126761	0.235294	0.112676	0.056338	0.197183	0.0666667	0.144928	0.149254	0.0606061	0.180556	0.117647	0.238806	0.169014	0.208333	0.219178	0.264706	0.2	0.26087	0.157143	0.211268	0.227273
1605.38	0.146667	0.205479	0.0972222	0.107692	0.134328	0.217391	0.235294	0.202703	0.171429	0.216216	0.173913	0.115942	0.231884	0.140845	0.0895522	0.157143	0.30137	0.144928	0.208955	0.173913	0.144928	0.169014	0.246154	0.185714	0.152778	0.0746269	0.208955	0.205882	0.197183	0.205882	0.225352	0.225352	0.112676	0.266667	0.202899	0.268657	0.136364	0.111111	0.176471	0.0895522	0.267606	0.263889	0.219178	0.161765	0.228571	0.246377	0.171429	0.211268	0.227273
1612.05	0.133333	0.150685	0.0972222	0.2	0.208955	0.246377	0.205882	0.256757	0.314286	0.27027	0.304348	0.173913	0.217391	0.225352	0.19403	0.142857	0.191781	0.217391	0.208955	0.115942	0.26087	0.183099	0.230769	0.171429	0	0.0895522	0.223881	0.294118	0.0985915	0.205882	0.084507	0.169014	0.225352	0.16	0.231884	0.164179	0.121212	0.222222	0.176471	0.238806	0.183099	0.236111	0.205479	0.338235	0.242857	0.231884	0.2	0.28169	0.242424
1618.72	0.173333	0.219178	0.208333	0.261538	0.119403	0.15942	0.264706	0.202703	0.228571	0.202703	0.188406	0.0869565	0.173913	0.28169	0.149254	0.257143	0.191781	0.15942	0.19403	0.26087	0.246377	0.15493	0.153846	0.2	0.166667	0.283582	0.19403	0.191176	0.140845	0.176471	0.267606	0.183099	0.140845	0.146667	0.217391	0.268657	0.181818	0.180556	0.176471	0.179104	0.211268	0.166667	0.232877	0.235294	0.157143	0.101449	0.114286	0.169014	0.212121
1625.37	0.146667	0.328767	0.25	0.0923077	0.179104	0.202899	0.132353	0.121622	0.228571	0.175676	0.188406	0.246377	0.275362	0.225352	0.149254	0.271429	0.191781	0.304348	0.238806	0.144928	0.173913	0.267606	0.0307692	0.242857	0.194444	0.208955	0.134328	0.132353	0.253521	0.25	0.225352	0.253521	0.0985915	0.213333	0.202899	0.179104	0.19697	0.194444	0.235294	0.208955	0.253521	0.222222	0.328767	0.102941	0.242857	0.246377	0.0857143	0.183099	0.19697
1632.03	0.253333	0.219178	0.166667	0.169231	0.223881	0.173913	0.147059	0.256757	0.114286	0.243243	0.217391	0.15942	0.231884	0.211268	0.208955	0.271429	0.260274	0.15942	0.238806	0.202899	0.188406	0.225352	0.369231	0.271429	0.236111	0.179104	0.134328	0.176471	0.112676	0.161765	0.126761	0.126761	0.211268	0.16	0.231884	0.164179	0.181818	0.138889	0.25	0.268657	0.267606	0.263889	0.219178	0.264706	0.185714	0.26087	0.128571	0.169014	0.106061
1638.67	0.08	0.219178	0.138889	0.123077	0.179104	0.231884	0.132353	0.27027	0.114286	0.216216	0.246377	0.202899	0.173913	0.211268	0.119403	0.185714	0.205479	0.217391	0.238806	0.173913	0.15942	0.211268	0.2	0.185714	0.208333	0.268657	0.19403	0.264706	0.183099	0.161765	0.197183	0.211268	0.126761	0.213333	0.217391	0.283582	0.19697	0.222222	0.205882	0.164179	0.267606	0.222222	0.219178	0.205882	0.242857	0.188406	0.214286	0.140845	0.166667
1645.32	0.146667	0.30137	0.166667	0.153846	0.253731	0.188406	0.323529	0.189189	0.171429	0.202703	0.188406	0.144928	0.231884	0.197183	0.19403	0.171429	0.205479	0.188406	0.19403	0.231884	0.15942	0.084507	0.184615	0.214286	0.152778	0.149254	0.0895522	0.308824	0.056338	0.191176	0.239437	0.197183	0.225352	0.2	0.202899	0.208955	0.151515	0.277778	0.161765	0.208955	0.126761	0.291667	0.315068	0.161765	0.185714	0.15942	0.0857143	0.267606	0.242424
1651.96	0.28	0.164384	0.194444	0.246154	0.19403	0.289855	0.191176	0.148649	0.114286	0.202703	0.318841	0.202899	0.115942	0.169014	0.343284	0.171429	0.150685	0.246377	0.149254	0.173913	0.15942	0.239437	0.230769	0.214286	0.208333	0.208955	0.134328	0.147059	0.267606	0.294118	0.197183	0.112676	0.239437	0.146667	0.26087	0.149254	0.227273	0.0972222	0.161765	0.119403	0.140845	0.263889	0.164384	0.25	0.185714	0.217391	0.1	0.126761	0.181818
1658.59	0.146667	0.287671	0.152778	0.276923	0.104478	0.173913	0.220588	0.202703	0.242857	0.108108	0.202899	0.188406	0.217391	0.295775	0.179104	0.171429	0.219178	0.173913	0.179104	0.173913	0.15942	0.112676	0.215385	0.185714	0.208333	0.19403	0.238806	0.264706	0.225352	0.191176	0.225352	0.239437	0.183099	0.186667	0.130435	0.208955	0.242424	0.194444	0.25	0.298507	0.225352	0.111111	0.205479	0.279412	0.157143	0.173913	0.157143	0.239437	0.257576
1665.22	0.0666667	0.205479	0.194444	0.246154	0.223881	0.173913	0.176471	0.256757	0.271429	0.175676	0.144928	0.188406	0.275362	0.126761	0.238806	0.257143	0.123288	0.15942	0.223881	0.217391	0.231884	0.169014	0.184615	0.228571	0.25	0.238806	0.149254	0.147059	0.169014	0.161765	0.211268	0.197183	0.225352	0.24	0.333333	0.164179	0.136364	0.263889	0.191176	0.208955	0.197183	0.263889	0.232877	0.264706	0.128571	0.188406	0.2	0.183099	0.151515
1671.84	0.253333	0.164384	0.236111	0.215385	0.19403	0.246377	0.0882353	0.256757	0.242857	0.148649	0.217391	0.202899	0.26087	0.253521	0.164179	0.128571	0.191781	0.202899	0.208955	0.26087	0.173913	0.197183	0.261538	0.185714	0.152778	0.238806	0.104478	0.264706	0.225352	0.147059	0.239437	0.267606	0.239437	0.2	0.101449	0.238806	0.242424	0.125	0.176471	0.179104	0.253521	0.222222	0.191781	0.176471	0.257143	0.173913	0.242857	0.169014	0.257576
1678.46	0.173333	0.205479	0.180556	0.261538	0.104478	0.304348	0.235294	0.162162	0.157143	0.175676	0.246377	0.188406	0.130435	0.253521	0.179104	0.2	0.205479	0.15942	0.208955	0.15942	0.188406	0.338028	0.123077	0.257143	0.138889	0.149254	0.298507	0.323529	0.197183	0.176471	0.15493	0.211268	0.225352	0.213333	0.246377	0.19403	0.212121	0.194444	0.147059	0.19403	0.267606	0.152778	0.191781	0.264706	0.214286	0.231884	0.214286	0.183099	0.166667
1685.07	0.213333	0.232877	0.138889	0.246154	0.253731	0.275362	0.235294	0.243243	0.142857	0.189189	0.15942	0.173913	0.202899	0.140845	0.283582	0.185714	0.178082	0.173913	0.358209	0.130435	0.188406	0.197183	0.230769	0.171429	0.305556	0.179104	0.223881	0.235294	0.15493	0.176471	0.267606	0.211268	0.183099	0.226667	0.246377	0.134328	0.0909091	0.222222	0.161765	0.19403	0.197183	0.25	0.273973	0.264706	0.285714	0.144928	0.171429	0.211268	0.242424
1691.68	0.106667	0.219178	0.180556	0.246154	0.223881	0.173913	0.220588	0.216216	0.185714	0.243243	0.231884	0.231884	0.173913	0.211268	0.134328	0.242857	0.123288	0.26087	0.223881	0.231884	0.188406	0.253521	0.123077	0.2	0.152778	0.104478	0.268657	0.132353	0.169014	0.205882	0.197183	0.197183	0.253521	0.2	0.202899	0.208955	0.19697	0.166667	0.176471	0.134328	0.28169	0.166667	0.178082	0.205882	0.257143	0.188406	0.157143	0.239437	0.257576
1698.28	0.226667	0.205479	0.152778	0.2	0.134328	0.173913	0.176471	0.256757	0.185714	0.243243	0.275362	0.130435	0.231884	0.225352	0.208955	0.157143	0.219178	0.173913	0.238806	0.275362	0.26087	0.112676	0.2	0.271429	0.236111	0.223881	0.179104	0.176471	0.140845	0.132353	0.309859	0.169014	0.267606	0.106667	0.15942	0.208955	0.19697	0.194444	0.176471	0.253731	0.295775	0.236111	0.273973	0.220588	0.114286	0.188406	0.185714	0.225352	0.227273
1704.88	0.213333	0.30137	0.125	0.215385	0.179104	0.275362	0.220588	0.22973	0.128571	0.22973	0.246377	0.173913	0.246377	0.140845	0.149254	0.314286	0.246575	0.202899	0.283582	0.130435	0.173913	0.211268	0.230769	0.142857	0.25	0.134328	0.268657	0.264706	0.140845	0.176471	0.253521	0.211268	0.239437	0.213333	0.144928	0.149254	0.121212	0.263889	0.205882	0.238806	0.211268	0.180556	0.150685	0.161765	0.242857	0.26087	0.228571	0.183099	0.227273
1711.47	0.213333	0.260274	0.291667	0.2	0.19403	0.188406	0.279412	0.297297	0.228571	0.216216	0.246377	0.188406	0.217391	0.169014	0.119403	0.228571	0.219178	0.217391	0.19403	0.173913	0.130435	0.140845	0.276923	0.171429	0.263889	0.149254	0.298507	0.25	0.28169	0.161765	0.225352	0.183099	0.239437	0.293333	0.15942	0.104478	0.287879	0.222222	0.147059	0.283582	0.211268	0.291667	0.191781	0.235294	0.171429	0.188406	0.1	0.15493	0.242424
1718.06	0.146667	0.191781	0.180556	0.123077	0.208955	0.246377	0.205882	0.22973	0.185714	0.162162	0.217391	0.101449	0.188406	0.197183	0.253731	0.214286	0.164384	0.173913	0.179104	0.144928	0.217391	0.239437	0.169231	0.257143	0.194444	0.149254	0.238806	0.205882	0.183099	0.205882	0.267606	0.211268	0.253521	0.2	0.304348	0.283582	0.0909091	0.166667	0.205882	0.208955	0.197183	0.194444	0.232877	0.294118	0.142857	0.115942	0.185714	0.183099	0.121212
1724.64	0.133333	0.273973	0.236111	0.153846	0.223881	0.217391	0.220588	0.189189	0.142857	0.256757	0.231884	0.231884	0.188406	0.15493	0.179104	0.185714	0.164384	0.144928	0.253731	0.173913	0.15942	0.15493	0.246154	0.171429	0.194444	0.208955	0.238806	0.205882	0.15493	0.161765	0.197183	0.183099	0.126761	0.146667	0.304348	0.208955	0.181818	0.277778	0.220588	0.164179	0.126761	0.180556	0.232877	0.220588	0.214286	0.275362	0.214286	0.253521	0.166667
1731.22	0.253333	0.191781	0.0972222	0.261538	0.238806	0.231884	0.161765	0.175676	0.128571	0.243243	0.144928	0.246377	0.217391	0.140845	0.0895522	0.171429	0.30137	0.246377	0.164179	0.231884	0.26087	0.197183	0.184615	0.128571	0.222222	0.134328	0.179104	0.264706	0.225352	0.235294	0.169014	0.239437	0.28169	0.0933333	0.217391	0.164179	0.19697	0.152778	0.235294	0.283582	0.225352	0.222222	0.205479	0.205882	0.185714	0.217391	0.0428571	0.169014	0.151515
1737.79	0.0933333	0.164384	0.236111	0.2	0.0746269	0.26087	0.235294	0.175676	0.185714	0.162162	0.289855	0.0869565	0.217391	0.239437	0.268657	0.214286	0.246575	0.246377	0.283582	0.144928	0.217391	0.267606	0.153846	0.128571	0.194444	0.298507	0.208955	0.161765	0.169014	0.117647	0.211268	0.239437	0.183099	0.2	0.217391	0.238806	0.121212	0.208333	0.102941	0.164179	0.112676	0.0972222	0.205479	0.235294	0.171429	0.188406	0.185714	0.169014	0.242424
1744.36	0.2	0.328767	0.263889	0.0923077	0.19403	0.231884	0.279412	0.216216	0.228571	0.162162	0.15942	0.202899	0.15942	0.183099	0.179104	0.142857	0.191781	0.188406	0.134328	0.202899	0.188406	0.169014	0.292308	0.185714	0.152778	0.134328	0.283582	0.323529	0.225352	0.191176	0.169014	0.253521	0.15493	0.173333	0.0869565	0.119403	0.19697	0.194444	0.25	0.119403	0.239437	0.25	0.205479	0.102941	0.171429	0.188406	0.214286	0.126761	0.181818
1750.92	0.226667	0.219178	0.0694444	0.2	0.149254	0.130435	0.147059	0.162162	0.128571	0.202703	0.217391	0.144928	0.173913	0.126761	0.164179	0.157143	0.315068	0.188406	0.19403	0.115942	0.202899	0.211268	0.292308	0.242857	0.25	0.0895522	0.164179	0.117647	0.239437	0.191176	0.183099	0.140845	0.253521	0.173333	0.246377	0.179104	0.166667	0.194444	0.147059	0.223881	0.239437	0.152778	0.205479	0.25	0.214286	0.130435	0.1	0.239437	0.212121
1757.48	0.12	0.205479	0.194444	0.138462	0.179104	0.26087	0.220588	0.162162	0.2	0.256757	0.246377	0.231884	0.144928	0.169014	0.19403	0.314286	0.232877	0.130435	0.208955	0.202899	0.275362	0.225352	0.138462	0.214286	0.194444	0.238806	0.164179	0.338235	0.140845	0.25	0.0704225	0.183099	0.225352	0.12	0.115942	0.238806	0.136364	0.277778	0.205882	0.208955	0.225352	0.166667	0.164384	0.117647	0.2	0.246377	0.2	0.183099	0.0757576
1764.03	0.173333	0.219178	0.222222	0.2	0.134328	0.0869565	0.147059	0.283784	0.242857	0.243243	0.130435	0.173913	0.173913	0.169014	0.208955	0.185714	0.0410959	0.15942	0.238806	0.231884	0.101449	0.169014	0.184615	0.2	0.111111	0.19403	0.208955	0.220588	0.0985915	0.235294	0.225352	0.211268	0.084507	0.16	0.231884	0.19403	0.212121	0.166667	0.191176	0.149254	0.211268	0.208333	0.246575	0.25	0.128571	0.144928	0.185714	0.126761	0.212121
1770.58	0.2	0.246575	0.0833333	0.169231	0.179104	0.231884	0.220588	0.148649	0.185714	0.162162	0.144928	0.26087	0.246377	0.253521	0.208955	0.228571	0.109589	0.173913	0.149254	0.15942	0.202899	0.15493	0.246154	0.128571	0.152778	0.164179	0.119403	0.191176	0.183099	0.294118	0.211268	0.126761	0.225352	0.173333	0.202899	0.164179	0.19697	0.236111	0.161765	0.179104	0.225352	0.208333	0.191781	0.264706	0.257143	0.0724638	0.0285714	0.0985915	0.166667
1777.12	0.106667	0.0821918	0.125	0.169231	0.149254	0.173913	0.191176	0.202703	0.214286	0.243243	0.202899	0.217391	0	0.183099	0.179104	0.242857	0.164384	0.231884	0.104478	0.202899	0.217391	0.112676	0.153846	0.228571	0.111111	0.208955	0.208955	0.191176	0.211268	0.147059	0.338028	0.112676	0.15493	0.08	0.202899	0.238806	0.318182	0.194444	0.102941	0.149254	0.28169	0.222222	0.246575	0.25	0.214286	0.188406	0.157143	0.239437	0.181818
1783.66	0.16	0.164384	0.194444	0.2	0.164179	0.246377	0.235294	0.175676	0.242857	0.256757	0.231884	0.246377	0.231884	0.112676	0.0895522	0.128571	0.191781	0.173913	0.253731	0.0869565	0.246377	0.169014	0.246154	0.257143	0.236111	0.149254	0.179104	0.264706	0.197183	0.220588	0.169014	0.15493	0.211268	0.146667	0.231884	0.164179	0.121212	0.152778	0.205882	0.149254	0.140845	0.0694444	0.219178	0.205882	0.157143	0.173913	0.157143	0.183099	0.136364
1790.19	0.2	0.205479	0.152778	0.123077	0.179104	0.188406	0.147059	0.175676	0.157143	0.202703	0.173913	0.15942	0.144928	0.15493	0.283582	0.171429	0.0821918	0.173913	0.253731	0.173913	0.144928	0.169014	0.169231	0.128571	0.263889	0.268657	0.208955	0.147059	0.253521	0.176471	0.169014	0.239437	0.15493	0.293333	0.130435	0.179104	0.227273	0.138889	0.161765	0.253731	0.0704225	0.194444	0.205479	0.205882	0.214286	0.115942	0.142857	0.183099	0.19697
1796.72	0.173333	0.150685	0.138889	0.2	0.119403	0.15942	0.220588	0.216216	0.0714286	0.162162	0.202899	0.202899	0.130435	0.253521	0.134328	0.257143	0.219178	0.101449	0.19403	0.217391	0.15942	0.197183	0.138462	0.242857	0.138889	0.0746269	0.119403	0.161765	0.126761	0.161765	0.183099	0.112676	0.126761	0.2	0.144928	0.223881	0.166667	0.138889	0.117647	0.238806	0.295775	0.166667	0.136986	0.205882	0.128571	0.289855	0.214286	0.112676	0.121212
1803.24	0.133333	0.219178	0.125	0.153846	0.0746269	0.246377	0.161765	0.135135	0.228571	0.121622	0.202899	0.130435	0.188406	0.15493	0.223881	0.2	0.0958904	0.115942	0.268657	0.246377	0.130435	0.140845	0.276923	0.228571	0.166667	0.298507	0.119403	0.294118	0.169014	0.25	0.183099	0.126761	0.267606	0.24	0.173913	0.0895522	0.121212	0.222222	0.117647	0.179104	0.126761	0.222222	0.191781	0.205882	0.171429	0.217391	0.0714286	0.225352	0.106061
1809.76	0.133333	0.219178	0.152778	0.2	0.179104	0.115942	0.235294	0.22973	0.142857	0.135135	0.246377	0.26087	0.144928	0.112676	0.179104	0.157143	0.232877	0.246377	0.179104	0.144928	0.202899	0.15493	0.138462	0.157143	0.111111	0.119403	0.283582	0.147059	0.183099	0.220588	0.126761	0.183099	0.183099	0.24	0.231884	0.134328	0.19697	0.180556	0.220588	0.208955	0.197183	0.152778	0.205479	0.132353	0.171429	0.101449	0.185714	0.140845	0.181818
1816.27	0.146667	0.232877	0.208333	0.169231	0.268657	0.217391	0.102941	0.175676	0.185714	0.256757	0.115942	0.15942	0.15942	0.211268	0.134328	0.142857	0.164384	0.217391	0.179104	0.173913	0.144928	0.169014	0.0307692	0.1	0.180556	0.253731	0.149254	0.279412	0.126761	0.191176	0.183099	0.140845	0.169014	0.08	0.188406	0.283582	0.166667	0.166667	0.161765	0.179104	0.183099	0.263889	0.164384	0.264706	0.114286	0.0434783	0.2	0.140845	0.166667
1822.78	0.173333	0.205479	0.166667	0.2	0.149254	0.202899	0.205882	0.216216	0.0857143	0.22973	0.217391	0.15942	0.217391	0.0985915	0.208955	0.242857	0.246575	0.130435	0.223881	0.231884	0.26087	0.140845	0.323077	0.242857	0.166667	0.119403	0.253731	0.161765	0.211268	0.161765	0.225352	0.183099	0.056338	0.16	0.217391	0.179104	0.106061	0.222222	0.117647	0.223881	0.197183	0.138889	0.0958904	0.147059	0.171429	0.144928	0.228571	0.253521	0.151515
1829.28	0.12	0.191781	0.152778	0.2	0.119403	0.101449	0.235294	0.189189	0.142857	0.175676	0.26087	0.115942	0.202899	0.183099	0.19403	0.142857	0.246575	0.15942	0.253731	0.0289855	0.0724638	0.140845	0.184615	0.1	0.111111	0.0746269	0.208955	0.294118	0.112676	0.220588	0.197183	0.267606	0.169014	0.12	0.144928	0.119403	0.272727	0.236111	0.220588	0.208955	0.15493	0.208333	0.150685	0.161765	0.157143	0.144928	0.2	0.225352	0.257576
1835.78	0.226667	0.123288	0.194444	0.169231	0.253731	0.202899	0.132353	0.0810811	0.157143	0.22973	0.188406	0.0869565	0.130435	0.239437	0.19403	0.114286	0.150685	0.15942	0.104478	0.217391	0.0869565	0.197183	0.123077	0.257143	0.166667	0.268657	0.164179	0.205882	0.253521	0.25	0.112676	0.140845	0.126761	0.253333	0.246377	0.134328	0.136364	0.138889	0.117647	0.238806	0.140845	0.208333	0.273973	0.191176	0.142857	0.188406	0.185714	0.197183	0.0757576
1842.28	0.12	0.205479	0.208333	0.276923	0.179104	0.188406	0.176471	0.243243	0.128571	0.162162	0.188406	0.231884	0.275362	0.239437	0.119403	0.142857	0.205479	0.115942	0.268657	0.144928	0.188406	0.0985915	0.169231	0.242857	0.180556	0.223881	0.223881	0.176471	0.197183	0.117647	0.253521	0.183099	0.183099	0.2	0.173913	0.208955	0.136364	0.111111	0.176471	0.164179	0.197183	0.180556	0.205479	0.147059	0.214286	0.217391	0.114286	0.0704225	0.181818
1848.77	0.2	0.164384	0.180556	0.169231	0.0746269	0.202899	0.176471	0.135135	0.2	0.175676	0.246377	0.202899	0.188406	0.126761	0.268657	0.142857	0.150685	0.231884	0.179104	0.202899	0.144928	0.126761	0.246154	0.185714	0.0833333	0.19403	0.164179	0.264706	0.15493	0.147059	0.15493	0.169014	0.197183	0.213333	0.202899	0.19403	0.0454545	0.208333	0.102941	0.253731	0.225352	0.152778	0.191781	0.25	0.114286	0.15942	0.0857143	0.253521	0.136364
1855.25	0.106667	0.205479	0.222222	0.169231	0.164179	0.173913	0.235294	0.162162	0.171429	0.243243	0.246377	0.15942	0.130435	0.169014	0.179104	0.128571	0.150685	0.217391	0.119403	0.217391	0.15942	0.197183	0.0769231	0.228571	0.180556	0.238806	0.19403	0.235294	0.0985915	0.25	0.253521	0.169014	0.126761	0.106667	0.144928	0.164179	0.257576	0.194444	0.132353	0.223881	0.183099	0.194444	0.191781	0.235294	0.0857143	0.057971	0.0428571	0.197183	0.151515
1861.73	0.2	0.246575	0.180556	0.153846	0.134328	0.0869565	0.205882	0.27027	0.114286	0.202703	0.173913	0.333333	0.275362	0.0985915	0.19403	0.171429	0.246575	0.130435	0.134328	0.115942	0.173913	0.169014	0.276923	0.228571	0.0277778	0.149254	0.164179	0.205882	0.183099	0.161765	0.15493	0.169014	0.126761	0.146667	0.15942	0.164179	0.0757576	0.0972222	0.205882	0.208955	0.197183	0.263889	0.219178	0.132353	0.142857	0.275362	0.2	0.140845	0.151515
1868.2	0.133333	0.205479	0.0694444	0.138462	0.134328	0.202899	0.161765	0.189189	0.185714	0.216216	0.188406	0.057971	0.130435	0.225352	0.149254	0.185714	0.109589	0.188406	0.164179	0.202899	0.15942	0.15493	0.230769	0.228571	0.138889	0.238806	0.179104	0.25	0.140845	0.147059	0.211268	0.15493	0.197183	0.16	0.173913	0.149254	0.212121	0.194444	0.205882	0.19403	0.183099	0.236111	0.178082	0.191176	0.257143	0.188406	0.0714286	0.197183	0.166667
1874.67	0.213333	0.246575	0.180556	0.169231	0.164179	0.144928	0.161765	0.202703	0.171429	0.148649	0.26087	0.115942	0.057971	0.197183	0.19403	0.228571	0.191781	0.101449	0.164179	0.101449	0.144928	0.225352	0.246154	0.0857143	0.0833333	0.208955	0.238806	0.338235	0.239437	0.264706	0.126761	0.126761	0.15493	0.106667	0.144928	0.268657	0.212121	0.25	0.132353	0.19403	0.211268	0.263889	0.205479	0.176471	0	0.231884	0.157143	0.112676	0.166667
1881.13	0.133333	0.150685	0.0833333	0.2	0.208955	0.202899	0.132353	0.216216	0.271429	0.121622	0.057971	0.101449	0.347826	0.126761	0.119403	0.157143	0.123288	0.217391	0.164179	0.26087	0.188406	0.084507	0.153846	0.257143	0.0972222	0.19403	0.134328	0.235294	0.183099	0.147059	0.267606	0.197183	0.197183	0.0933333	0.130435	0.134328	0.166667	0.236111	0.0735294	0.0895522	0.169014	0.166667	0.260274	0.117647	0.157143	0.202899	0.142857	0.197183	0.166667
1887.59	0.173333	0.205479	0.152778	0.230769	0.179104	0.231884	0.191176	0.121622	0.114286	0.189189	0.347826	0.231884	0.188406	0.140845	0.119403	0.128571	0.164384	0.173913	0.149254	0.101449	0.115942	0.183099	0.0769231	0.228571	0.125	0.179104	0.179104	0.0882353	0.197183	0.161765	0.15493	0.0704225	0.197183	0.173333	0.130435	0.164179	0.19697	0.0694444	0.161765	0.283582	0.197183	0.0972222	0.205479	0.220588	0.242857	0.144928	0.0857143	0.169014	0.106061
1894.05	0.16	0.205479	0.138889	0.2	0.119403	0.188406	0.191176	0.22973	0.142857	0.162162	0.188406	0.144928	0.115942	0.183099	0.164179	0.242857	0.178082	0.231884	0.283582	0.173913	0.217391	0.225352	0.153846	0.214286	0.152778	0.223881	0.19403	0.161765	0.084507	0.147059	0.15493	0.126761	0.169014	0.106667	0.202899	0.149254	0.151515	0.111111	0.25	0.238806	0.239437	0.166667	0.219178	0.161765	0.114286	0.231884	0.114286	0.056338	0.151515
1900.5	0.16	0.205479	0.194444	0.153846	0.119403	0.173913	0.176471	0.243243	0.185714	0.189189	0.188406	0.246377	0.15942	0.253521	0.134328	0.185714	0.328767	0.115942	0.164179	0.144928	0.130435	0.183099	0.2	0.142857	0.138889	0.179104	0.223881	0.205882	0.0985915	0.117647	0.197183	0.126761	0.15493	0.186667	0.144928	0.208955	0.0454545	0.263889	0.0735294	0.223881	0.112676	0.291667	0.273973	0.132353	0.128571	0.0144928	0.128571	0.0985915	0.166667
1906.94	0.226667	0.178082	0.180556	0	0.0746269	0.202899	0.117647	0.216216	0.228571	0.162162	0.217391	0.173913	0.0724638	0.15493	0.149254	0.142857	0.0821918	0.15942	0.104478	0.188406	0.130435	0.239437	0.215385	0.157143	0.138889	0.164179	0.164179	0.117647	0.169014	0.176471	0.225352	0.239437	0.169014	0.173333	0.202899	0.104478	0.181818	0.263889	0.220588	0.208955	0.253521	0.180556	0.205479	0.205882	0.142857	0.231884	0.2	0.225352	0.181818
1913.38	0.16	0.136986	0.222222	0.261538	0.119403	0.173913	0.235294	0.27027	0.157143	0.243243	0.115942	0.173913	0.115942	0.112676	0.19403	0.114286	0.205479	0.231884	0.238806	0.202899	0.15942	0.112676	0.246154	0.157143	0.166667	0.0597015	0.149254	0.205882	0.28169	0.235294	0.140845	0.211268	0.197183	0.12	0.130435	0.149254	0.166667	0.208333	0.102941	0.283582	0.267606	0.152778	0.178082	0.25	0.128571	0.130435	0.185714	0.225352	0.106061
1919.82	0.08	0.260274	0.138889	0.153846	0.164179	0.188406	0.117647	0.162162	0.128571	0.243243	0.15942	0.231884	0.0869565	0.211268	0.134328	0.257143	0.123288	0.130435	0.119403	0.115942	0.115942	0.239437	0.169231	0.171429	0.138889	0.134328	0.223881	0.235294	0.140845	0.132353	0.211268	0.169014	0.169014	0.08	0.217391	0.19403	0.136364	0.0972222	0.25	0.238806	0.112676	0.208333	0.219178	0.220588	0.171429	0.246377	0.114286	0.126761	0.151515
1926.25	0.16	0.164384	0.125	0.2	0.179104	0.26087	0.25	0.148649	0.185714	0.135135	0.231884	0.173913	0.173913	0.169014	0.208955	0.128571	0.0958904	0.217391	0.238806	0.144928	0.15942	0.15493	0.138462	0.114286	0.138889	0.119403	0.208955	0.176471	0.169014	0.102941	0.126761	0.084507	0.197183	0.186667	0.115942	0.119403	0.121212	0.194444	0.117647	0.19403	0.197183	0.291667	0.109589	0.176471	0.157143	0.188406	0.185714	0.253521	0.181818
1932.67	0.16	0.164384	0.180556	0.138462	0.134328	0.246377	0.132353	0.162162	0.157143	0.283784	0.15942	0.0724638	0.202899	0.15493	0.149254	0.157143	0.191781	0.231884	0.149254	0.115942	0.173913	0.140845	0.0615385	0.242857	0.138889	0.223881	0.119403	0.132353	0.239437	0.205882	0.239437	0.183099	0.169014	0.08	0.130435	0.179104	0.151515	0.0833333	0.147059	0.19403	0.211268	0.194444	0.273973	0.161765	0.157143	0	0.242857	0.15493	0.166667
1939.09	0.08	0.123288	0.152778	0.0923077	0.0895522	0.202899	0.117647	0.121622	0.228571	0.135135	0.144928	0.217391	0.202899	0.15493	0.164179	0.242857	0.191781	0.15942	0.134328	0.173913	0.188406	0.126761	0.153846	0.114286	0.194444	0.283582	0.149254	0.191176	0.0985915	0.147059	0.169014	0.169014	0.225352	0.173333	0.144928	0.149254	0.0606061	0.194444	0.102941	0.208955	0.140845	0.236111	0.164384	0.0882353	0.157143	0.246377	0.185714	0.225352	0.151515
1945.51	0.24	0.219178	0.208333	0.215385	0.253731	0.15942	0.147059	0.22973	0.242857	0.175676	0.173913	0.188406	0.217391	0.126761	0.134328	0.0857143	0.0958904	0.144928	0.208955	0.173913	0.15942	0.112676	0.230769	0.157143	0.166667	0.0746269	0.208955	0.191176	0.183099	0.102941	0.323944	0.169014	0.056338	0.173333	0.130435	0.0597015	0.257576	0.208333	0.102941	0.0895522	0.253521	0.25	0.219178	0.279412	0.1	0.217391	0.1	0.197183	0.106061
1951.92	0.173333	0.219178	0.111111	0.0923077	0.164179	0.15942	0.132353	0.108108	0.214286	0.189189	0.130435	0.188406	0.202899	0.126761	0.104478	0.142857	0.164384	0.115942	0.253731	0.130435	0.188406	0.197183	0.169231	0.157143	0.166667	0.164179	0.19403	0.25	0.169014	0.191176	0.239437	0.15493	0.267606	0.226667	0.202899	0.179104	0.136364	0.138889	0.132353	0.19403	0.28169	0.0972222	0.232877	0.25	0.214286	0.130435	0.128571	0.140845	0.181818
1958.33	0.12	0.123288	0.166667	0.215385	0.19403	0.130435	0.220588	0.216216	0.2	0.135135	0.15942	0.057971	0.115942	0.239437	0.104478	0.157143	0.164384	0.130435	0.179104	0.15942	0.173913	0.211268	0.153846	0.2	0.111111	0.208955	0.164179	0.294118	0.169014	0.161765	0.183099	0.084507	0.140845	0.146667	0.144928	0.179104	0.19697	0.152778	0.191176	0.179104	0.15493	0.194444	0.219178	0.220588	0.214286	0.188406	0.0428571	0.126761	0.166667
1964.73	0.106667	0.191781	0.0833333	0.230769	0.19403	0.217391	0.147059	0.216216	0.128571	0.27027	0.188406	0.15942	0.144928	0.169014	0.164179	0.257143	0.0547945	0.217391	0.238806	0.202899	0.202899	0.169014	0.246154	0.0571429	0.0555556	0.119403	0.208955	0.176471	0.183099	0.191176	0.0704225	0.15493	0.112676	0.213333	0.217391	0.149254	0.106061	0.236111	0.191176	0.0746269	0.15493	0.166667	0.164384	0.220588	0.1	0.101449	0.114286	0.225352	0.151515
1971.12	0.253333	0.205479	0.194444	0.0923077	0.119403	0.130435	0.132353	0.216216	0.114286	0.243243	0.246377	0.130435	0.202899	0.15493	0.19403	0.185714	0.123288	0.130435	0.119403	0.144928	0.26087	0.15493	0.169231	0.2	0.236111	0.238806	0.179104	0.191176	0.112676	0.161765	0.112676	0.183099	0.267606	0.133333	0.144928	0.283582	0.106061	0.111111	0.220588	0.179104	0.225352	0.152778	0.178082	0.235294	0.128571	0.0724638	0.128571	0.126761	0.181818
1977.52	0.173333	0.219178	0.222222	0.230769	0.223881	0.202899	0.205882	0.175676	0.228571	0.175676	0.0869565	0.144928	0.231884	0.225352	0.0597015	0.157143	0.109589	0.26087	0.253731	0.188406	0.130435	0.169014	0.184615	0.142857	0.138889	0.0895522	0.283582	0.191176	0.183099	0.308824	0.169014	0.126761	0.169014	0.173333	0.173913	0.104478	0.106061	0.166667	0.0588235	0.164179	0.323944	0.208333	0.150685	0.147059	0.171429	0.15942	0.214286	0.126761	0.151515
1983.9	0.0933333	0.136986	0.152778	0.153846	0.149254	0.231884	0.176471	0.202703	0.214286	0.121622	0.275362	0.115942	0.217391	0.183099	0.208955	0.228571	0.136986	0.188406	0.208955	0.173913	0.0869565	0.169014	0.169231	0.242857	0.138889	0.208955	0.149254	0.220588	0.253521	0.161765	0.225352	0.140845	0.183099	0.226667	0.231884	0.134328	0.19697	0.138889	0.220588	0.238806	0.225352	0.208333	0.191781	0.132353	0.228571	0.173913	0.128571	0.126761	0.0909091
1990.29	0.16	0.191781	0.166667	0.153846	0.179104	0.15942	0.147059	0.148649	0.128571	0.108108	0.173913	0.0724638	0.144928	0.112676	0.119403	0.228571	0.109589	0.115942	0.134328	0.144928	0.26087	0.0985915	0.169231	0.242857	0.0694444	0.253731	0.164179	0.279412	0.140845	0.147059	0.169014	0.140845	0.197183	0.08	0.202899	0.164179	0.166667	0.166667	0.220588	0.253731	0.239437	0.166667	0.205479	0.161765	0.242857	0.115942	0.0714286	0.197183	0.136364
1996.66	0.173333	0.178082	0.138889	0.2	0.119403	0.318841	0.132353	0.22973	0.257143	0.175676	0.101449	0.188406	0.246377	0.197183	0.134328	0.142857	0.164384	0.231884	0.223881	0.318841	0.173913	0.183099	0.123077	0.142857	0.25	0.149254	0.208955	0.176471	0.15493	0.161765	0.197183	0.112676	0.0985915	0.2	0.101449	0.0895522	0.227273	0.208333	0.0882353	0.0447761	0.126761	0.236111	0.30137	0.161765	0.242857	0.0869565	0.0857143	0.126761	0.151515
2003.04	0.173333	0.191781	0.111111	0.153846	0.164179	0.101449	0.117647	0.202703	0.114286	0.175676	0.246377	0.188406	0.173913	0.169014	0.104478	0.228571	0.109589	0.144928	0.134328	0.188406	0.144928	0.197183	0.123077	0.185714	0.194444	0.0746269	0.104478	0.117647	0.140845	0.235294	0.084507	0.15493	0.197183	0.253333	0.115942	0.208955	0.106061	0.180556	0.161765	0.238806	0.169014	0.125	0.328767	0.235294	0.142857	0.15942	0.128571	0.183099	0.212121
2009.4	0.16	0.164384	0.0972222	0.246154	0.0746269	0.217391	0.235294	0.297297	0.2	0.175676	0.101449	0.231884	0.15942	0.183099	0.223881	0.1	0.164384	0.15942	0.179104	0.0724638	0.144928	0.0422535	0.153846	0.171429	0.0972222	0.104478	0.164179	0.147059	0.140845	0	0.140845	0.15493	0.183099	0.146667	0.217391	0.253731	0.181818	0.125	0.191176	0.223881	0.211268	0.208333	0.232877	0.161765	0.214286	0.15942	0.185714	0.15493	0.181818
2015.77	0.213333	0.150685	0.208333	0.123077	0.0597015	0.188406	0.117647	0.175676	0.171429	0.243243	0.246377	0.173913	0.217391	0.0704225	0.179104	0.185714	0.178082	0.188406	0.149254	0.26087	0.144928	0.112676	0.169231	0.2	0.152778	0.208955	0.149254	0.220588	0.183099	0.147059	0.183099	0.140845	0.169014	0.16	0.26087	0.134328	0.106061	0.180556	0.161765	0.134328	0.197183	0.25	0.246575	0.132353	0.0714286	0.217391	0.2	0.140845	0.212121
2022.12	0.133333	0.260274	0.194444	0.138462	0.149254	0.188406	0.161765	0.121622	0.128571	0.121622	0.26087	0.0869565	0.130435	0.225352	0.179104	0.228571	0.150685	0.202899	0.208955	0.202899	0.0869565	0.211268	0.184615	0.0857143	0.180556	0.268657	0.179104	0.176471	0.169014	0.279412	0.239437	0.239437	0.056338	0.186667	0.0724638	0.208955	0.181818	0.138889	0.132353	0.268657	0.15493	0.222222	0.136986	0.117647	0.228571	0.173913	0.1	0.15493	0.136364
2028.48	0.146667	0.205479	0.0972222	0.261538	0.179104	0.144928	0.220588	0.189189	0.114286	0.121622	0.101449	0.202899	0.202899	0.197183	0.19403	0.0428571	0.205479	0.202899	0.164179	0.130435	0.173913	0.126761	0.307692	0.142857	0.111111	0.164179	0.119403	0.132353	0.112676	0.161765	0.183099	0.140845	0.295775	0.2	0.231884	0.19403	0.181818	0.138889	0.220588	0.164179	0.211268	0.180556	0.260274	0.191176	0.271429	0.202899	0.228571	0.15493	0.0909091
2034.83	0.133333	0.191781	0.152778	0.2	0.149254	0.202899	0.235294	0.108108	0.2	0.202703	0.231884	0.115942	0.202899	0.112676	0.119403	0.214286	0.205479	0.0724638	0.104478	0.188406	0.15942	0.169014	0.215385	0.228571	0.138889	0.134328	0.119403	0.191176	0.169014	0.205882	0.253521	0.112676	0.169014	0.106667	0.144928	0.134328	0.151515	0.138889	0.191176	0.19403	0.140845	0.208333	0.205479	0.220588	0.1	0.115942	0.0571429	0.15493	0.257576
2041.17	0.133333	0.191781	0.152778	0.0769231	0.164179	0.231884	0.102941	0.256757	0.214286	0.135135	0.15942	0.188406	0.15942	0.140845	0.179104	0.2	0.136986	0.202899	0.179104	0.0869565	0.15942	0.112676	0.169231	0.142857	0.125	0.104478	0.223881	0.132353	0.15493	0.147059	0.0985915	0.183099	0.197183	0.173333	0.188406	0.238806	0.166667	0.152778	0.161765	0.119403	0.295775	0.263889	0.219178	0.0882353	0.128571	0.202899	0.114286	0.267606	0.136364
2047.51	0.173333	0.109589	0.111111	0.276923	0.119403	0.15942	0.161765	0.202703	0.257143	0.162162	0.275362	0.0724638	0.15942	0.253521	0.208955	0.185714	0.246575	0.15942	0.164179	0.130435	0.15942	0.225352	0.153846	0.0428571	0.236111	0.238806	0.149254	0.117647	0.225352	0.132353	0.084507	0.197183	0.28169	0.106667	0.188406	0.119403	0.151515	0.263889	0.132353	0.134328	0.15493	0.138889	0.246575	0.191176	0.171429	0.0869565	0.2	0.28169	0.242424
2053.84	0.133333	0.246575	0.236111	0.107692	0.268657	0.173913	0.176471	0.0810811	0.142857	0.202703	0.188406	0.289855	0.202899	0.169014	0.0298507	0.142857	0.150685	0	0.119403	0.15942	0.115942	0.126761	0.169231	0.228571	0.222222	0.104478	0.253731	0.191176	0.140845	0.0882353	0.169014	0.140845	0.267606	0.2	0.188406	0.0746269	0.0757576	0.194444	0.161765	0.164179	0.15493	0.194444	0.191781	0.161765	0.0571429	0.217391	0.0714286	0.0985915	0.0606061
2060.18	0.146667	0.246575	0.0694444	0.123077	0.119403	0.0869565	0.25	0.175676	0.285714	0.189189	0.231884	0.0869565	0.144928	0.295775	0.208955	0.114286	0.109589	0.101449	0.149254	0.101449	0.115942	0.225352	0.261538	0.114286	0.0833333	0.164179	0.134328	0.191176	0.126761	0.161765	0.267606	0.15493	0.211268	0.253333	0.15942	0.208955	0.287879	0.236111	0.205882	0.208955	0.126761	0.166667	0.219178	0.205882	0.185714	0.217391	0.2	0.239437	0.121212
2066.5	0.24	0.191781	0.138889	0.138462	0.19403	0.246377	0.0882353	0.202703	0.0857143	0.202703	0.246377	0.144928	0.217391	0.253521	0.149254	0.114286	0.219178	0.231884	0.149254	0.173913	0.217391	0.0704225	0.0615385	0.228571	0.25	0.149254	0.149254	0.220588	0.15493	0.264706	0.197183	0.126761	0.197183	0.133333	0.173913	0.134328	0.0757576	0.222222	0.191176	0.208955	0.140845	0.180556	0.246575	0.264706	0.157143	0.15942	0.257143	0.140845	0.136364
2072.82	0.16	0.205479	0.208333	0.123077	0.0746269	0.144928	0.132353	0.216216	0.128571	0.175676	0.15942	0.246377	0.144928	0.225352	0.119403	0.214286	0.123288	0.173913	0.134328	0.217391	0.15942	0.084507	0.246154	0.185714	0.180556	0.149254	0.19403	0.176471	0.126761	0.0735294	0.112676	0.126761	0.197183	0.146667	0.173913	0.164179	0.242424	0.0972222	0.147059	0.179104	0.140845	0.194444	0.260274	0.220588	0.128571	0.15942	0.0428571	0.239437	0.106061
2079.14	0.173333	0.232877	0.0833333	0.138462	0.179104	0.202899	0.205882	0.243243	0.2	0.189189	0.202899	0.144928	0.188406	0.112676	0.208955	0.185714	0.123288	0.0869565	0.223881	0.101449	0.15942	0.126761	0.307692	0.0571429	0.111111	0.208955	0.149254	0.264706	0.197183	0.147059	0.112676	0.112676	0.183099	0.146667	0.188406	0.149254	0.166667	0.152778	0.205882	0.164179	0.126761	0.277778	0.191781	0.176471	0.214286	0.217391	0.128571	0.239437	0.212121
2085.45	0.16	0.164384	0.138889	0.138462	0.179104	0.202899	0.25	0.175676	0.114286	0.0945946	0.347826	0.15942	0.173913	0.126761	0.104478	0.2	0.205479	0.101449	0.208955	0.202899	0.202899	0.253521	0.138462	0.142857	0.180556	0.238806	0.164179	0.235294	0.140845	0.191176	0.197183	0.225352	0.211268	0.213333	0.173913	0.223881	0.151515	0.152778	0.132353	0.373134	0.126761	0.25	0.205479	0.176471	0.157143	0.188406	0.114286	0.126761	0.181818
2091.76	0.0933333	0.150685	0.194444	0.0769231	0.104478	0.217391	0.0588235	0.135135	0.2	0.148649	0.173913	0.217391	0.231884	0.140845	0.104478	0.142857	0.123288	0.202899	0.0895522	0.0724638	0.144928	0.140845	0.107692	0.2	0.152778	0.149254	0.119403	0.264706	0.126761	0.191176	0.112676	0.140845	0.140845	0.213333	0.144928	0.104478	0.121212	0.208333	0.191176	0.164179	0.15493	0.25	0.205479	0.176471	0.214286	0.246377	0.157143	0.211268	0.030303
2098.06	0.08	0.219178	0.236111	0.246154	0.164179	0.173913	0.147059	0.216216	0.114286	0.243243	0.173913	0.188406	0.231884	0.183099	0.164179	0.271429	0.164384	0.202899	0.238806	0.0869565	0.173913	0.112676	0.153846	0.257143	0.194444	0.164179	0.119403	0.132353	0.15493	0.132353	0.15493	0.0985915	0.112676	0.133333	0.26087	0.164179	0.287879	0.180556	0.0588235	0.149254	0.183099	0.208333	0.178082	0.161765	0.1	0.115942	0.0714286	0.183099	0.151515
2104.35	0.16	0.164384	0.194444	0.0769231	0.119403	0.246377	0.191176	0.22973	0.228571	0.175676	0.231884	0.101449	0.202899	0.15493	0.134328	0.128571	0.109589	0.115942	0.104478	0.275362	0.173913	0.239437	0.138462	0.171429	0.166667	0.253731	0.104478	0.264706	0.169014	0.0588235	0.140845	0.28169	0.15493	0.16	0.101449	0.164179	0.0606061	0.180556	0.147059	0.223881	0.197183	0.152778	0.273973	0.25	0.171429	0.173913	0.114286	0.169014	0.0757576
2110.65	0.173333	0.30137	0.180556	0.2	0.19403	0.173913	0.235294	0.162162	0.157143	0.108108	0.115942	0.188406	0.173913	0.211268	0.119403	0.114286	0.0958904	0.130435	0.208955	0.15942	0.130435	0.126761	0.169231	0.214286	0.138889	0.208955	0.179104	0.279412	0.239437	0.147059	0.197183	0.211268	0.225352	0.146667	0.144928	0.179104	0.166667	0.111111	0.191176	0.208955	0.140845	0.236111	0.219178	0.205882	0.114286	0.275362	0.157143	0.15493	0.212121
2116.93	0.2	0.232877	0.0694444	0.169231	0.164179	0.217391	0.191176	0.162162	0.0857143	0.0945946	0.188406	0.144928	0.26087	0.112676	0.104478	0.228571	0.164384	0.26087	0.119403	0.202899	0.231884	0.28169	0.0615385	0.185714	0.138889	0.268657	0.253731	0.132353	0.267606	0.117647	0.0985915	0.0985915	0.211268	0.186667	0.144928	0.134328	0.151515	0.263889	0.147059	0.179104	0.253521	0.166667	0.205479	0.205882	0.185714	0.144928	0.2	0.084507	0.0909091
2123.22	0.133333	0.123288	0.166667	0.184615	0.119403	0.130435	0.0882353	0.256757	0.157143	0.148649	0.15942	0.173913	0.173913	0.197183	0.134328	0.2	0.164384	0.217391	0.149254	0.144928	0.130435	0.112676	0.169231	0.0571429	0.222222	0.179104	0.208955	0.176471	0.169014	0.161765	0.112676	0.0985915	0.183099	0.16	0.101449	0.179104	0.151515	0.194444	0.147059	0.253731	0.225352	0.0833333	0.205479	0.191176	0.0857143	0.130435	0.128571	0.169014	0.0909091
2129.5	0.146667	0.191781	0.152778	0.153846	0.19403	0.144928	0.132353	0.0675676	0.257143	0.189189	0.231884	0.173913	0.15942	0.126761	0.164179	0.242857	0.164384	0.15942	0.134328	0.144928	0.0869565	0.126761	0.169231	0.242857	0.111111	0.179104	0.149254	0.235294	0.183099	0.132353	0.197183	0.169014	0.183099	0.08	0.202899	0.149254	0.181818	0.194444	0.102941	0.119403	0.225352	0.277778	0.205479	0.176471	0.142857	0.188406	0.142857	0.253521	0.181818
2135.77	0.0533333	0.123288	0.180556	0.230769	0.179104	0.202899	0.176471	0.27027	0.228571	0.135135	0.188406	0.173913	0.202899	0.126761	0.0597015	0.142857	0.150685	0.115942	0.238806	0.246377	0.246377	0.239437	0.184615	0.228571	0.138889	0.179104	0.134328	0.117647	0.084507	0.102941	0.15493	0.126761	0.197183	0.213333	0.231884	0.149254	0.0909091	0.166667	0.191176	0.179104	0.140845	0.222222	0.219178	0.235294	0.171429	0.202899	0.157143	0.225352	0.19697
2142.04	0.173333	0.205479	0.166667	0.215385	0.119403	0.15942	0.161765	0.243243	0.142857	0.22973	0.15942	0.188406	0.202899	0.211268	0.179104	0.257143	0.191781	0.217391	0.119403	0.0434783	0.231884	0.169014	0.230769	0.128571	0.152778	0.208955	0.119403	0.220588	0.225352	0.191176	0.239437	0.183099	0.28169	0.0666667	0.15942	0.149254	0.19697	0.166667	0.102941	0.208955	0.140845	0.0277778	0.178082	0.264706	0.2	0.144928	0.285714	0.183099	0.136364
2148.3	0.213333	0.191781	0.111111	0.2	0.208955	0.275362	0.161765	0.108108	0.2	0.148649	0.130435	0.115942	0.144928	0.15493	0.223881	0.142857	0.205479	0.0434783	0.149254	0.231884	0.246377	0.140845	0.184615	0.114286	0.222222	0.119403	0.313433	0.191176	0.112676	0.117647	0.15493	0.15493	0.112676	0.24	0.217391	0.119403	0.166667	0.194444	0.161765	0.0597015	0.183099	0.194444	0.232877	0.264706	0.0428571	0.115942	0.142857	0.084507	0.227273
2154.56	0.0666667	0.178082	0.138889	0.184615	0.119403	0.202899	0.0735294	0.202703	0.242857	0.121622	0.231884	0.130435	0.202899	0.112676	0.0597015	0.185714	0.191781	0.26087	0.298507	0.188406	0.0869565	0.15493	0.153846	0.171429	0.138889	0.238806	0.104478	0.205882	0.211268	0.176471	0.0985915	0.0704225	0.239437	0.173333	0.231884	0.164179	0.19697	0.0972222	0.161765	0.19403	0.183099	0.138889	0.150685	0.205882	0.228571	0.115942	0.1	0.140845	0.242424
2160.82	0.266667	0.123288	0.208333	0.169231	0.179104	0.15942	0.132353	0.162162	0.185714	0.189189	0.246377	0.101449	0.173913	0.197183	0.164179	0.185714	0.0958904	0.246377	0.223881	0.173913	0.130435	0.169014	0.107692	0.185714	0.194444	0.134328	0.19403	0.191176	0.211268	0.132353	0.169014	0.0985915	0.239437	0.0133333	0.202899	0.19403	0.227273	0.166667	0.191176	0.164179	0.0985915	0.166667	0.260274	0.220588	0.171429	0.15942	0.2	0.126761	0.19697
2167.07	0.133333	0.246575	0.166667	0.138462	0.0447761	0.188406	0.264706	0.216216	0.157143	0.202703	0.188406	0.26087	0.144928	0.140845	0.134328	0.271429	0.260274	0.115942	0.149254	0.130435	0.144928	0.0985915	0.184615	0.228571	0.236111	0.0895522	0.19403	0.0735294	0.183099	0.161765	0.239437	0.211268	0.0985915	0.12	0.202899	0.283582	0.106061	0.111111	0.235294	0.179104	0.211268	0.125	0.164384	0.0735294	0.142857	0.26087	0.114286	0.112676	0.181818
2173.32	0.186667	0.123288	0.0972222	0.230769	0.119403	0.130435	0.132353	0.189189	0.228571	0.162162	0.202899	0.15942	0.231884	0.211268	0.179104	0.242857	0.150685	0.15942	0.208955	0.173913	0.188406	0.140845	0.153846	0.0857143	0.166667	0.134328	0.208955	0.294118	0.15493	0.235294	0.0985915	0.225352	0.267606	0.2	0.246377	0.119403	0.121212	0.236111	0.161765	0.208955	0.197183	0.25	0.232877	0.220588	0.142857	0.231884	0.171429	0.15493	0.136364
2179.56	0.173333	0.191781	0.166667	0.230769	0.223881	0.217391	0.161765	0.162162	0.114286	0.135135	0.275362	0.101449	0.130435	0.211268	0.238806	0.228571	0.246575	0.246377	0.223881	0.0869565	0.115942	0.0985915	0.123077	0.185714	0.152778	0.149254	0.0447761	0.205882	0.225352	0.147059	0.15493	0.183099	0.183099	0.226667	0.101449	0.149254	0.19697	0.194444	0.205882	0.238806	0.126761	0.125	0.219178	0.176471	0.228571	0.15942	0.171429	0.140845	0.121212
2185.79	0.2	0.150685	0.208333	0.2	0.179104	0.246377	0.235294	0.162162	0.2	0.189189	0.188406	0.188406	0.246377	0.140845	0.19403	0.171429	0.191781	0.188406	0.119403	0.173913	0.173913	0.169014	0.184615	0.157143	0.138889	0.179104	0.313433	0.205882	0.112676	0.132353	0.253521	0.183099	0.197183	0.08	0.217391	0.119403	0.106061	0.166667	0.132353	0.134328	0.183099	0.194444	0.260274	0.0882353	0.0428571	0.15942	0.114286	0.112676	0.227273
2192.03	0.0933333	0.191781	0.0555556	0.138462	0.119403	0.144928	0.205882	0.175676	0.228571	0.216216	0.173913	0.130435	0.173913	0.183099	0.164179	0.214286	0.150685	0.057971	0.149254	0.0869565	0.188406	0.0422535	0.246154	0.157143	0.0972222	0.149254	0.164179	0.147059	0.211268	0.235294	0.0985915	0.183099	0.225352	0.2	0.217391	0.179104	0.0757576	0.263889	0.220588	0.149254	0.169014	0.236111	0.246575	0.161765	0.128571	0.202899	0.2	0.197183	0.166667
2198.25	0.173333	0.136986	0.180556	0.215385	0.164179	0.231884	0.235294	0.216216	0.185714	0.135135	0.217391	0.101449	0.173913	0.126761	0.223881	0.171429	0.136986	0.0724638	0.119403	0.130435	0.144928	0.15493	0.0461538	0.142857	0.152778	0.253731	0.149254	0.0588235	0.112676	0.220588	0.15493	0.239437	0.0704225	0.16	0.202899	0.19403	0.151515	0.111111	0.235294	0.268657	0.225352	0.208333	0.178082	0.264706	0.1	0.0869565	0.0714286	0.197183	0.151515
2204.48	0.08	0.219178	0.166667	0.230769	0.0895522	0.188406	0.147059	0.135135	0.157143	0.0945946	0.144928	0.202899	0.144928	0.197183	0.134328	0.2	0.191781	0.144928	0.238806	0.130435	0.130435	0.140845	0.2	0.128571	0.138889	0.164179	0.134328	0.161765	0.056338	0.176471	0.211268	0.112676	0.225352	0.16	0.202899	0.179104	0.0757576	0.194444	0.0882353	0.0746269	0.0704225	0.25	0.246575	0.176471	0.128571	0.173913	0.171429	0.126761	0.106061
2210.69	0.266667	0.150685	0.208333	0.292308	0.0597015	0.144928	0.117647	0.216216	0.185714	0.162162	0.202899	0.0434783	0.15942	0.112676	0.253731	0.2	0.150685	0.202899	0.149254	0.115942	0.231884	0.183099	0.153846	0.128571	0.180556	0.298507	0.19403	0.161765	0.084507	0.102941	0.253521	0.140845	0.225352	0.173333	0.101449	0	0.227273	0.277778	0.25	0.238806	0.239437	0.222222	0.232877	0.294118	0.1	0.188406	0.128571	0.140845	0.181818
2216.91	0.146667	0.191781	0.166667	0.123077	0.134328	0.275362	0.147059	0.135135	0.157143	0.108108	0.130435	0.115942	0.217391	0.169014	0.149254	0.157143	0.150685	0.115942	0.149254	0.115942	0.15942	0.253521	0.153846	0.171429	0.125	0.149254	0.179104	0.176471	0.225352	0.0735294	0.126761	0.15493	0.183099	0.16	0.115942	0.253731	0.151515	0.111111	0.0441176	0.208955	0.183099	0.125	0.191781	0.161765	0.228571	0.144928	0.0714286	0.0985915	0.0454545
2223.12	0.146667	0.205479	0.208333	0.153846	0.19403	0.202899	0.205882	0.189189	0.114286	0.148649	0.173913	0.202899	0.231884	0.253521	0.134328	0.185714	0.0821918	0.130435	0.19403	0.144928	0.115942	0.140845	0.138462	0.171429	0.125	0.208955	0.238806	0.205882	0.112676	0.147059	0.183099	0.183099	0.0422535	0.173333	0.202899	0.164179	0.136364	0.166667	0.25	0.0895522	0.140845	0.236111	0.260274	0.161765	0.142857	0.15942	0.128571	0.183099	0.106061
2229.32	0.186667	0.191781	0.0694444	0.230769	0.104478	0.188406	0.102941	0.216216	0.0142857	0.175676	0.217391	0.173913	0.26087	0.140845	0.179104	0.157143	0.0684932	0.130435	0.179104	0.130435	0.15942	0.239437	0.138462	0.142857	0.208333	0.104478	0.179104	0.176471	0.211268	0.102941	0.183099	0.183099	0.15493	0.106667	0.217391	0.149254	0.181818	0.194444	0.191176	0.238806	0.169014	0.194444	0.150685	0.147059	0.185714	0.173913	0.128571	0.239437	0.181818
2235.52	0.0533333	0.150685	0.152778	0.123077	0.179104	0.130435	0.147059	0.243243	0.142857	0.22973	0.188406	0.275362	0.217391	0.140845	0.179104	0.214286	0.219178	0.115942	0.223881	0.231884	0.26087	0.183099	0.123077	0.128571	0.138889	0.134328	0.268657	0.147059	0.15493	0.102941	0.211268	0.225352	0.253521	0.0533333	0.130435	0.268657	0.212121	0.111111	0.176471	0.223881	0.225352	0.208333	0.164384	0.132353	0.1	0.057971	0.128571	0.15493	0.106061
2241.72	0.133333	0.150685	0.138889	0.138462	0.0895522	0.275362	0.161765	0.148649	0.157143	0.135135	0.15942	0.144928	0.188406	0.084507	0.134328	0.142857	0.191781	0.144928	0.19403	0.173913	0.115942	0.169014	0.184615	0.257143	0.0972222	0.104478	0.164179	0.235294	0.112676	0.161765	0.126761	0.169014	0.140845	0.2	0.173913	0.149254	0.136364	0.166667	0.191176	0.149254	0.15493	0.222222	0.191781	0.161765	0.185714	0.275362	0.128571	0.0985915	0.121212
2247.91	0.0666667	0.205479	0.25	0.215385	0.179104	0.231884	0.235294	0.202703	0.157143	0.175676	0.202899	0.188406	0.188406	0.197183	0.208955	0.271429	0.232877	0.115942	0.164179	0.15942	0.0869565	0.253521	0.123077	0.0857143	0.208333	0.19403	0.119403	0.191176	0.211268	0.235294	0.211268	0.239437	0.211268	0.133333	0.15942	0.164179	0.212121	0.208333	0.176471	0.0895522	0.197183	0.152778	0.191781	0.117647	0.271429	0.130435	0.171429	0.169014	0.212121
2254.09	0.133333	0.164384	0.125	0.153846	0.104478	0.101449	0.147059	0.202703	0.157143	0.283784	0.130435	0.173913	0.115942	0.140845	0.119403	0.1	0.0684932	0.231884	0.179104	0.15942	0.202899	0.183099	0.246154	0.0857143	0.138889	0.19403	0.134328	0.176471	0.225352	0.117647	0.126761	0.169014	0.183099	0.133333	0.202899	0.179104	0.121212	0.138889	0.147059	0.19403	0.126761	0.222222	0.0958904	0.205882	0.171429	0.246377	0.142857	0.15493	0.121212
2260.28	0.133333	0.260274	0.180556	0.107692	0.149254	0.217391	0.176471	0.162162	0.328571	0.189189	0.217391	0.057971	0.202899	0.225352	0.268657	0.171429	0.123288	0.130435	0.19403	0.130435	0.057971	0.169014	0.123077	0.271429	0.138889	0.0746269	0.149254	0.264706	0.225352	0.147059	0.169014	0.211268	0.197183	0.2	0.246377	0.179104	0.151515	0.277778	0.161765	0.19403	0.084507	0.166667	0.123288	0.264706	0.157143	0.202899	0.0714286	0.211268	0.181818
2266.45	0.133333	0.205479	0.0833333	0.123077	0.119403	0.144928	0.205882	0.108108	0.214286	0.108108	0.115942	0.144928	0.231884	0.197183	0.164179	0.2	0.109589	0.275362	0.223881	0.217391	0.144928	0.169014	0.153846	0.114286	0.138889	0.208955	0.164179	0.161765	0.126761	0.176471	0.112676	0.183099	0.112676	0.213333	0.130435	0.104478	0.212121	0.125	0.0735294	0.134328	0.225352	0.25	0.164384	0.220588	0.257143	0.231884	0.0571429	0.15493	0.19697
2272.63	0.186667	0.260274	0.0972222	0.123077	0.134328	0.202899	0.191176	0.202703	0.171429	0.162162	0.217391	0.15942	0.0289855	0.225352	0.238806	0.185714	0.123288	0.15942	0.164179	0.115942	0.188406	0.0985915	0.138462	0.1	0.180556	0.104478	0.134328	0.176471	0.169014	0.117647	0.15493	0.197183	0.126761	0.173333	0.0724638	0.104478	0.227273	0.125	0.161765	0.134328	0.253521	0.0694444	0.205479	0.235294	0.0857143	0.173913	0.142857	0.253521	0.242424
2278.8	0.106667	0.164384	0.152778	0.0923077	0.134328	0.289855	0.191176	0.148649	0.171429	0.216216	0.246377	0.246377	0.173913	0.126761	0.134328	0.128571	0.219178	0.188406	0.238806	0.188406	0.231884	0.169014	0.138462	0.142857	0.208333	0.104478	0.119403	0.264706	0.197183	0.308824	0.084507	0.15493	0.126761	0.16	0.173913	0.179104	0.121212	0.111111	0.147059	0.19403	0.211268	0.0833333	0.164384	0.117647	0.0857143	0.217391	0.0857143	0.0704225	0.121212
2284.96	0.106667	0.246575	0.208333	0.169231	0.0746269	0.144928	0.161765	0.189189	0.2	0.162162	0.15942	0	0.246377	0.112676	0.208955	0.2	0.0958904	0.101449	0.164179	0.115942	0.0434783	0.183099	0.215385	0.171429	0.152778	0.19403	0.19403	0.161765	0.056338	0.132353	0.112676	0.112676	0.183099	0.0933333	0.101449	0.134328	0.227273	0.180556	0.220588	0.164179	0.211268	0.222222	0.150685	0.191176	0.0857143	0.173913	0.1	0.28169	0.136364
2291.12	0.213333	0.164384	0.166667	0.230769	0.19403	0.173913	0.0882353	0.135135	0.142857	0.175676	0.15942	0.173913	0.130435	0.239437	0.119403	0.214286	0.0821918	0.130435	0.164179	0.144928	0.188406	0.239437	0.123077	0.228571	0.194444	0.164179	0.223881	0.176471	0.211268	0.176471	0.197183	0.183099	0.28169	0.133333	0.173913	0.238806	0.166667	0.152778	0.102941	0.149254	0.0422535	0.180556	0.164384	0.264706	0.1	0.144928	0.142857	0.0704225	0.166667
2297.27	0.213333	0.232877	0.166667	0.184615	0.134328	0.217391	0.220588	0.216216	0.0571429	0.27027	0.144928	0.26087	0.115942	0.15493	0.164179	0.142857	0.232877	0.0724638	0.238806	0.15942	0.130435	0.140845	0.184615	0.128571	0.125	0.0597015	0.19403	0.176471	0.112676	0.205882	0.183099	0.197183	0.211268	0.146667	0.217391	0.0746269	0.151515	0.194444	0.161765	0.208955	0.15493	0.152778	0.0958904	0.161765	0.128571	0.144928	0.1	0.140845	0.181818
2303.42	0.253333	0.123288	0.111111	0.153846	0.179104	0.202899	0.102941	0.22973	0.228571	0.121622	0.0869565	0.173913	0.144928	0.15493	0.253731	0.0714286	0.123288	0.202899	0.179104	0.188406	0.0434783	0.197183	0.107692	0.0714286	0.152778	0.179104	0.134328	0.191176	0.211268	0.117647	0.112676	0.112676	0.197183	0.253333	0.15942	0.223881	0.0909091	0.180556	0.102941	0.119403	0.140845	0.236111	0.123288	0.264706	0.157143	0.188406	0.128571	0.253521	0.106061
2309.57	0.12	0.191781	0.152778	0.138462	0.19403	0.173913	0.25	0.22973	0.171429	0.216216	0.246377	0.202899	0.15942	0.140845	0.149254	0.257143	0.0958904	0.188406	0.268657	0.188406	0.202899	0.169014	0.123077	0.242857	0.208333	0.238806	0.268657	0.176471	0.0985915	0.0588235	0.197183	0.267606	0.253521	0.213333	0.347826	0.223881	0.212121	0.208333	0.0588235	0.119403	0.0985915	0.0972222	0.232877	0.235294	0.128571	0.101449	0.128571	0.0985915	0.227273
2315.71	0.16	0.232877	0.152778	0.0307692	0.149254	0.275362	0.176471	0.175676	0.142857	0.148649	0.217391	0.130435	0.188406	0.197183	0.134328	0.128571	0.178082	0.15942	0.179104	0.202899	0.188406	0.169014	0.230769	0.128571	0.180556	0.0895522	0.149254	0.205882	0.056338	0.161765	0.0985915	0.15493	0.225352	0.0133333	0.15942	0.164179	0.106061	0.194444	0.147059	0.179104	0.225352	0.236111	0.109589	0.147059	0.171429	0.15942	0.228571	0.15493	0.151515
2321.84	0.146667	0.246575	0.0138889	0.246154	0.104478	0.188406	0.0882353	0.175676	0.142857	0.216216	0.188406	0.173913	0.144928	0.183099	0.164179	0.185714	0.150685	0.173913	0.223881	0.246377	0.0724638	0.183099	0.107692	0.228571	0.0833333	0.149254	0.119403	0.161765	0.0704225	0.205882	0.169014	0.0704225	0.197183	0.226667	0.0869565	0.119403	0.19697	0.152778	0.191176	0.253731	0.140845	0.125	0.246575	0.205882	0.142857	0.15942	0.0857143	0.15493	0.166667
2327.98	0.133333	0.164384	0.194444	0.153846	0.0298507	0.217391	0.117647	0.202703	0.142857	0.189189	0.217391	0.101449	0.0869565	0.15493	0.208955	0.0857143	0.150685	0.057971	0.134328	0.15942	0.115942	0.239437	0.0923077	0.171429	0.111111	0.149254	0.164179	0.102941	0.183099	0.176471	0.15493	0.197183	0.126761	0.12	0.15942	0.223881	0.106061	0.180556	0.0588235	0.0746269	0.197183	0.194444	0.191781	0.147059	0.257143	0.115942	0.228571	0.0985915	0.19697
2334.11	0.106667	0.164384	0.0555556	0.169231	0.164179	0.173913	0.132353	0.162162	0.171429	0.202703	0.130435	0.115942	0.217391	0.169014	0.149254	0.185714	0.136986	0.217391	0.149254	0.202899	0.101449	0.126761	0.0615385	0.185714	0.152778	0.149254	0.283582	0.279412	0.15493	0.117647	0.140845	0.15493	0.169014	0.12	0.188406	0.104478	0.166667	0.166667	0.235294	0.0746269	0.169014	0.166667	0.205479	0.220588	0.0285714	0.26087	0.157143	0.239437	0.0757576
2340.23	0.173333	0.150685	0.180556	0.138462	0.164179	0.231884	0.0882353	0.216216	0.128571	0.202703	0.15942	0.231884	0.202899	0.197183	0.223881	0.171429	0.123288	0.202899	0.179104	0.130435	0.0869565	0.126761	0.2	0.228571	0.236111	0.208955	0.238806	0.147059	0.225352	0.235294	0.169014	0.0985915	0.183099	0.16	0.188406	0.19403	0.151515	0.166667	0.0735294	0.223881	0.0985915	0.208333	0.287671	0.161765	0.228571	0.057971	0.128571	0.126761	0.181818
2346.35	0.146667	0.164384	0.166667	0.276923	0.179104	0.144928	0.191176	0.108108	0.142857	0.256757	0.202899	0.15942	0.0434783	0.112676	0.0895522	0.228571	0.0821918	0.144928	0.179104	0.15942	0.231884	0.126761	0.2	0.142857	0.0555556	0.179104	0.164179	0.191176	0.169014	0.0588235	0.225352	0.169014	0.112676	0.12	0.115942	0.164179	0.106061	0.166667	0.132353	0.164179	0.140845	0.125	0.191781	0.176471	0.142857	0.115942	0.185714	0.112676	0.212121
2352.46	0.133333	0.260274	0.152778	0.123077	0.0895522	0.15942	0.161765	0.216216	0.214286	0.189189	0.188406	0.15942	0.231884	0.126761	0.149254	0.171429	0.109589	0.130435	0.149254	0.130435	0.173913	0.15493	0.153846	0.171429	0.152778	0.238806	0.0597015	0.132353	0.112676	0.117647	0.112676	0.211268	0.140845	0.173333	0.217391	0.0895522	0.0909091	0.222222	0.205882	0.104478	0.15493	0.0972222	0.164384	0.205882	0.157143	0.15942	0.128571	0.169014	0.212121
2358.57	0.146667	0.232877	0.166667	0.138462	0.19403	0.101449	0.235294	0.148649	0.2	0.135135	0.231884	0.188406	0.130435	0.197183	0.223881	0.285714	0.178082	0.101449	0.208955	0.246377	0.101449	0.211268	0.169231	0.1	0.180556	0.179104	0.19403	0.117647	0.197183	0.161765	0.183099	0.0985915	0.211268	0.2	0.173913	0.223881	0.151515	0.180556	0.147059	0.149254	0.239437	0.180556	0.232877	0.25	0.157143	0.130435	0.128571	0.140845	0.0909091
2364.68	0.16	0.0958904	0.152778	0.184615	0.134328	0.304348	0.147059	0.175676	0.257143	0.202703	0.231884	0.0724638	0.057971	0.126761	0.149254	0.271429	0.164384	0.246377	0.164179	0.130435	0.231884	0.197183	0.153846	0.157143	0.152778	0.119403	0.164179	0.235294	0.126761	0.132353	0.0985915	0.183099	0.112676	0.0933333	0.188406	0.0597015	0.121212	0.194444	0.147059	0.223881	0.15493	0.25	0.246575	0.205882	0.128571	0.188406	0.0857143	0.0985915	0.0909091
2370.78	0.146667	0.191781	0.138889	0.153846	0.164179	0.289855	0.117647	0.175676	0.157143	0.216216	0.217391	0.115942	0.188406	0.056338	0.119403	0.157143	0.219178	0.115942	0.104478	0.144928	0.173913	0.169014	0.0769231	0.228571	0.125	0.19403	0.149254	0.147059	0.197183	0.117647	0.169014	0.084507	0.239437	0.16	0.15942	0.134328	0.19697	0.138889	0.132353	0.179104	0.0704225	0.125	0.150685	0.220588	0.157143	0.188406	0.0857143	0.211268	0.19697
2376.87	0.213333	0.164384	0.125	0.2	0.223881	0.057971	0.235294	0.121622	0.214286	0.0675676	0.144928	0.15942	0.173913	0.15493	0.283582	0.142857	0.150685	0.0724638	0.343284	0.15942	0.101449	0.197183	0.138462	0.185714	0.111111	0.19403	0.253731	0.176471	0.15493	0.191176	0.183099	0.112676	0.169014	0.146667	0.101449	0.208955	0.212121	0.222222	0.0882353	0.149254	0.15493	0.166667	0.109589	0.191176	0.228571	0.231884	0.114286	0.084507	0.0909091
2382.96	0.2	0.136986	0.194444	0.184615	0.119403	0.144928	0.176471	0.162162	0.142857	0.189189	0.304348	0.130435	0.173913	0.169014	0.149254	0.242857	0.150685	0.15942	0.208955	0.130435	0.188406	0.112676	0.107692	0.257143	0.152778	0.19403	0.119403	0.102941	0.183099	0.147059	0.183099	0.126761	0.197183	0.2	0.130435	0.238806	0.106061	0.236111	0.117647	0.149254	0.126761	0.166667	0.205479	0.132353	0.128571	0.0869565	0.0571429	0.197183	0.19697
2389.05	0.08	0.136986	0.0694444	0	0.0447761	0.275362	0.176471	0.121622	0.171429	0.121622	0.246377	0.231884	0.217391	0.084507	0.104478	0.157143	0.246575	0.101449	0.119403	0.115942	0.0869565	0.112676	0.230769	0.1	0.208333	0.0895522	0.223881	0.205882	0.140845	0.176471	0.169014	0.183099	0.0985915	0.173333	0.217391	0.119403	0.121212	0.125	0.176471	0.238806	0.225352	0.180556	0.205479	0.235294	0.285714	0.217391	0.114286	0.112676	0.166667
2395.14	0.226667	0.164384	0.180556	0.2	0.164179	0.130435	0.132353	0.202703	0.257143	0.162162	0.246377	0.144928	0.144928	0.15493	0.253731	0.185714	0.123288	0.144928	0.149254	0.130435	0.144928	0.028169	0.230769	0.185714	0.125	0.19403	0.19403	0.117647	0.183099	0.132353	0.15493	0.239437	0.0985915	0.133333	0.115942	0.119403	0.151515	0.152778	0.117647	0.164179	0.0985915	0.125	0.219178	0.161765	0.114286	0.202899	0.114286	0.197183	0.136364
2401.21	0.146667	0.136986	0.125	0.230769	0.134328	0.144928	0.176471	0.0945946	0.1	0.175676	0.217391	0.057971	0.101449	0.211268	0.298507	0.142857	0.178082	0.188406	0.179104	0.217391	0.173913	0.15493	0.138462	0.242857	0.152778	0.164179	0.0149254	0.220588	0.169014	0.205882	0.126761	0.112676	0.15493	0.12	0.15942	0.208955	0.136364	0.166667	0	0.119403	0.140845	0.152778	0.191781	0.161765	0.214286	0.202899	0.1	0.169014	0.212121
2407.29	0.173333	0.260274	0.180556	0.0153846	0.0895522	0.217391	0.25	0.0945946	0.185714	0.135135	0.231884	0.202899	0.115942	0.112676	0.0895522	0.0428571	0.150685	0.0869565	0.119403	0.188406	0.15942	0.15493	0.184615	0.0857143	0.152778	0.238806	0.179104	0.235294	0.211268	0.191176	0.126761	0.126761	0.183099	0.173333	0.130435	0.119403	0.0909091	0.208333	0.117647	0.119403	0.267606	0.180556	0.232877	0.117647	0.157143	0.188406	0.142857	0.140845	0.166667
2413.36	0.213333	0.260274	0.111111	0.230769	0.0746269	0.188406	0.25	0.256757	0.2	0.148649	0.144928	0.217391	0.202899	0.126761	0.149254	0.114286	0.150685	0.246377	0.283582	0.0869565	0.130435	0.15493	0.215385	0.157143	0.125	0.149254	0.149254	0.102941	0.15493	0.176471	0.211268	0.028169	0.183099	0.24	0.217391	0.149254	0.181818	0.180556	0.161765	0.179104	0.126761	0.208333	0.273973	0.176471	0.2	0.217391	0.157143	0.267606	0.0606061
2419.42	0.08	0.191781	0.0833333	0.2	0.0746269	0.202899	0.117647	0.216216	0.157143	0.108108	0.246377	0.101449	0.057971	0.15493	0.0895522	0.228571	0.0821918	0.115942	0.119403	0.115942	0.173913	0.126761	0.0153846	0.214286	0.236111	0.238806	0.104478	0.176471	0.169014	0.0588235	0.169014	0.323944	0.126761	0.16	0.101449	0.208955	0.0909091	0.138889	0.117647	0.164179	0.295775	0.152778	0.246575	0.132353	0.214286	0.0724638	0.214286	0.183099	0.106061
2425.48	0.08	0.150685	0.25	0.107692	0.268657	0.144928	0.191176	0.22973	0.142857	0.175676	0.202899	0.246377	0.173913	0.169014	0.0895522	0.157143	0.164384	0.15942	0.19403	0.26087	0.144928	0.169014	0.123077	0.214286	0.152778	0.238806	0.298507	0.235294	0.140845	0.191176	0.183099	0.112676	0.112676	0.133333	0.26087	0.119403	0.121212	0.111111	0.191176	0.164179	0.197183	0.236111	0.287671	0.0882353	0.185714	0.217391	0.0714286	0.084507	0.181818
2431.54	0.186667	0.205479	0.125	0.246154	0.179104	0.15942	0.102941	0.189189	0.214286	0.202703	0.101449	0.202899	0.130435	0.28169	0.208955	0.128571	0.178082	0.173913	0.238806	0.101449	0.173913	0.028169	0.153846	0.157143	0.125	0.179104	0.164179	0.132353	0.239437	0.176471	0.140845	0.253521	0.15493	0.146667	0.130435	0.0597015	0.0909091	0.236111	0.132353	0.238806	0.15493	0.166667	0.123288	0.220588	0.142857	0.115942	0.0285714	0.183099	0.181818
2437.59	0.16	0.260274	0.0138889	0.169231	0.104478	0.173913	0.102941	0.243243	0.128571	0.0540541	0.246377	0.130435	0.15942	0.140845	0.134328	0.128571	0.164384	0.188406	0.19403	0.173913	0.115942	0.197183	0.2	0.142857	0.166667	0.149254	0.134328	0.191176	0.211268	0.132353	0.169014	0.126761	0.126761	0.173333	0.130435	0.238806	0.121212	0.208333	0.0882353	0.253731	0.0985915	0.236111	0.219178	0.176471	0.157143	0.130435	0.2	0.15493	0.151515
2443.64	0.133333	0.191781	0.194444	0.184615	0.134328	0.26087	0.132353	0.135135	0.2	0.162162	0.115942	0.173913	0.188406	0.169014	0.149254	0.157143	0.136986	0.130435	0.119403	0.231884	0.144928	0.112676	0.215385	0.2	0.125	0.0447761	0.19403	0.235294	0.112676	0.176471	0.0985915	0.169014	0.197183	0.213333	0.202899	0.119403	0.227273	0.138889	0.117647	0.134328	0.140845	0.25	0.219178	0.176471	0.114286	0.057971	0.2	0.197183	0.227273
2449.68	0.213333	0.164384	0.0138889	0.0769231	0.179104	0.289855	0.147059	0.202703	0.142857	0.202703	0.231884	0.188406	0.144928	0.140845	0.149254	0.114286	0.150685	0.130435	0.149254	0.217391	0.188406	0.225352	0.138462	0.157143	0.194444	0.134328	0.19403	0.117647	0.239437	0.176471	0.112676	0.0985915	0.169014	0.106667	0.15942	0.149254	0.0606061	0.138889	0.147059	0.149254	0.183099	0.236111	0.191781	0.176471	0.2	0.173913	0.185714	0.112676	0.166667
2455.72	0.0533333	0.219178	0.0833333	0.2	0.119403	0.130435	0.191176	0.135135	0.0285714	0.243243	0.202899	0.0434783	0.202899	0.0985915	0.119403	0.1	0.123288	0.202899	0.119403	0.144928	0.144928	0.183099	0.123077	0.1	0.194444	0.208955	0.119403	0.147059	0.140845	0.117647	0.140845	0.211268	0.225352	0.16	0.115942	0.0895522	0.181818	0.125	0.147059	0.253731	0.126761	0.125	0.260274	0.25	0.285714	0.173913	0.171429	0.253521	0.181818
2461.75	0.133333	0.219178	0.125	0.169231	0.134328	0.217391	0.132353	0.162162	0.271429	0.121622	0.188406	0.0869565	0.057971	0.197183	0.149254	0.171429	0.150685	0.101449	0.119403	0.173913	0.115942	0.183099	0.0615385	0.0857143	0.125	0.253731	0.104478	0.191176	0.112676	0.191176	0.253521	0.211268	0.169014	0.16	0.15942	0.134328	0.166667	0.152778	0.117647	0.179104	0.15493	0.236111	0.150685	0.205882	0.0714286	0.173913	0.0285714	0.140845	0.121212
2467.78	0.16	0.178082	0.111111	0.123077	0.119403	0.144928	0.102941	0.162162	0.142857	0.108108	0.275362	0.15942	0.15942	0.126761	0.134328	0.214286	0.136986	0.173913	0.149254	0.130435	0.173913	0.126761	0.153846	0.171429	0.125	0.283582	0.149254	0.205882	0.15493	0.161765	0.140845	0.126761	0.211268	0.173333	0.202899	0.104478	0.242424	0.111111	0.161765	0.179104	0.211268	0.138889	0.0821918	0.205882	0.228571	0.217391	0.0571429	0.309859	0.212121
2473.81	0.12	0.205479	0.125	0.184615	0.119403	0.202899	0.191176	0.175676	0.242857	0.202703	0.115942	0.115942	0.202899	0.211268	0.119403	0.114286	0.178082	0.202899	0.119403	0.0144928	0.101449	0.0985915	0.107692	0.1	0.125	0.0895522	0.149254	0.205882	0.211268	0.176471	0.0704225	0.197183	0.267606	0.146667	0.115942	0.164179	0.121212	0.166667	0.132353	0.149254	0.225352	0.166667	0.205479	0.205882	0.0714286	0.15942	0.1	0.140845	0.0757576
2479.83	0.173333	0.150685	0.0972222	0.153846	0.104478	0.217391	0.161765	0.162162	0.1	0.202703	0.173913	0.0724638	0.246377	0.197183	0.164179	0.0428571	0.178082	0.115942	0.0746269	0.231884	0.26087	0.140845	0.0615385	0.157143	0.111111	0.19403	0.164179	0.191176	0.084507	0.0882353	0.253521	0.112676	0.183099	0.2	0.0869565	0.149254	0.0909091	0.222222	0.102941	0.104478	0.0985915	0.208333	0.150685	0.25	0.228571	0.15942	0.128571	0.197183	0.181818
2485.85	0.226667	0.191781	0.138889	0.138462	0.119403	0.202899	0.191176	0.256757	0.142857	0.135135	0.188406	0.130435	0.188406	0.0704225	0.19403	0.185714	0.205479	0.173913	0.179104	0.0289855	0.0289855	0.140845	0.215385	0.142857	0.111111	0.238806	0.119403	0.102941	0.140845	0.235294	0.112676	0.169014	0.28169	0.146667	0.101449	0.134328	0.181818	0.180556	0.0882353	0.134328	0.225352	0.138889	0.150685	0.191176	0.2	0.217391	0.128571	0.169014	0.181818
2491.86	0.133333	0.150685	0.0555556	0.246154	0.179104	0.173913	0.176471	0.148649	0.157143	0.148649	0.0869565	0.144928	0.130435	0.169014	0.134328	0.114286	0.205479	0.130435	0.19403	0.144928	0.130435	0.084507	0.0615385	0.285714	0.166667	0.149254	0.119403	0.25	0.239437	0.220588	0.0985915	0.140845	0.183099	0.0933333	0.144928	0.104478	0.151515	0.0972222	0.176471	0.164179	0.239437	0.111111	0.232877	0.205882	0.0571429	0.202899	0.0714286	0.169014	0.106061
2497.87	0.12	0.246575	0.111111	0.169231	0.164179	0.217391	0.176471	0.148649	0.2	0.121622	0.318841	0.173913	0.115942	0.140845	0.164179	0.242857	0.178082	0.15942	0.238806	0.0724638	0.101449	0.169014	0.153846	0.2	0.111111	0.104478	0.223881	0.205882	0.140845	0.147059	0.211268	0.126761	0.211268	0.186667	0.26087	0.0597015	0.030303	0.222222	0.132353	0.208955	0.126761	0.0277778	0.136986	0.235294	0.128571	0.246377	0.1	0.211268	0.151515
2503.87	0.133333	0.150685	0.194444	0.2	0.119403	0.130435	0.191176	0.175676	0.242857	0.0945946	0.115942	0.101449	0.144928	0.140845	0.134328	0.171429	0.164384	0.188406	0.0895522	0.173913	0.0144928	0.197183	0.169231	0.171429	0.194444	0.164179	0.164179	0.0735294	0.0985915	0.176471	0.183099	0.15493	0.211268	0.0933333	0.0434783	0.208955	0.106061	0.222222	0.0588235	0.149254	0.225352	0.277778	0.232877	0.161765	0.142857	0.130435	0.0714286	0.15493	0.106061
[truncated: 451 more columns]

## Sheet: Fig 1c_CO2-H2O
	time/s
wavenumber/cm-1	0.2	0.4	0.6	0.8	1	1.2	1.4	1.6	1.8	2	2.2	2.4	2.6	2.8	3	3.2	3.4	3.6	3.8	4	4.2	4.4	4.6	4.8	5	5.2	5.4	5.6	5.8	6	6.2	6.4	6.6	6.8	7	7.2	7.4	7.6	7.8	8	8.2	8.4	8.6	8.8	9	9.2	9.4	9.6	9.8
751.722	0.231579	0.222368	0.153725	0.0941315	0.120919	0.0921739	0.182692	0.202673	0.179837	0.156951	0.11412	0.133136	0.158055	0.146341	0.150812	0.153348	0.267905	0.308943	0.0794451	0.200855	0.326772	0.333333	0.303704	0.361702	0.288793	0.361582	0.324176	0.3875	0.308824	0.379747	0.382609	0.3125	0.235023	0.41791	0.309701	0.520619	0.488263	0.485549	0.486631	0.470297	0.372951	0.376984	0.372	0.449541	0.472906	0.484076	0.431818	0.376623	0.448113
759.058	0.218182	0.215789	0.158447	0.0976763	0.131802	0.102609	0.185096	0.224944	0.171662	0.168161	0.131528	0.118343	0.153495	0.159475	0.183295	0.179266	0.270557	0.308943	0.0907945	0.207265	0.338583	0.348718	0.296296	0.340426	0.314655	0.389831	0.318681	0.35	0.294118	0.386076	0.426087	0.29375	0.18894	0.353234	0.283582	0.484536	0.474178	0.531792	0.481283	0.470297	0.413934	0.376984	0.408	0.362385	0.389163	0.464968	0.426136	0.337662	0.386792
766.389	0.230622	0.221053	0.158972	0.101615	0.131802	0.0930435	0.189904	0.207127	0.19346	0.154709	0.123791	0.12426	0.142857	0.148218	0.157773	0.153348	0.246684	0.308943	0.0970996	0.237179	0.326772	0.364103	0.3	0.335106	0.280172	0.40678	0.357143	0.3625	0.308824	0.411392	0.447826	0.284375	0.205069	0.378109	0.309701	0.520619	0.43662	0.554913	0.470588	0.410891	0.409836	0.40873	0.36	0.408257	0.374384	0.452229	0.409091	0.350649	0.391509
773.714	0.227751	0.231579	0.168416	0.107129	0.125756	0.109565	0.170673	0.222717	0.20436	0.154709	0.133462	0.131657	0.171733	0.157598	0.160093	0.170626	0.267905	0.319783	0.0983607	0.260684	0.322835	0.353846	0.307407	0.367021	0.301724	0.338983	0.318681	0.38125	0.303922	0.392405	0.443478	0.30625	0.211982	0.378109	0.30597	0.510309	0.516432	0.514451	0.486631	0.40099	0.381148	0.333333	0.352	0.366972	0.403941	0.414013	0.426136	0.367965	0.353774
781.033	0.231579	0.219737	0.177335	0.104372	0.146312	0.106957	0.197115	0.23608	0.179837	0.161435	0.137331	0.133136	0.159574	0.165103	0.180974	0.170626	0.278515	0.363144	0.102144	0.247863	0.370079	0.374359	0.296296	0.356383	0.301724	0.344633	0.362637	0.36875	0.303922	0.417722	0.486957	0.325	0.218894	0.393035	0.335821	0.5	0.507042	0.572254	0.465241	0.455446	0.405738	0.43254	0.388	0.412844	0.423645	0.509554	0.488636	0.363636	0.334906
788.346	0.220096	0.209211	0.166842	0.100039	0.136638	0.102609	0.192308	0.249443	0.20436	0.174888	0.145068	0.12426	0.164134	0.168856	0.178654	0.164147	0.286472	0.382114	0.117276	0.254274	0.334646	0.394872	0.362963	0.382979	0.306034	0.429379	0.384615	0.4125	0.303922	0.443038	0.452174	0.28125	0.225806	0.393035	0.328358	0.505155	0.41784	0.554913	0.502674	0.519802	0.405738	0.412698	0.444	0.444954	0.394089	0.496815	0.4375	0.337662	0.40566
795.653	0.243062	0.230263	0.178909	0.106341	0.143894	0.110435	0.197115	0.244989	0.209809	0.183857	0.154739	0.142012	0.183891	0.183865	0.190255	0.187905	0.259947	0.384824	0.114754	0.247863	0.38189	0.379487	0.314815	0.361702	0.331897	0.361582	0.384615	0.41875	0.29902	0.449367	0.452174	0.303125	0.209677	0.39801	0.309701	0.438144	0.408451	0.462428	0.518717	0.415842	0.372951	0.34127	0.38	0.431193	0.37931	0.464968	0.471591	0.290043	0.316038
802.955	0.239234	0.228947	0.175761	0.109098	0.151149	0.116522	0.213942	0.242762	0.215259	0.168161	0.168279	0.14645	0.18541	0.183865	0.178654	0.203024	0.251989	0.319783	0.110971	0.264957	0.366142	0.384615	0.314815	0.367021	0.331897	0.418079	0.357143	0.43125	0.303922	0.411392	0.4	0.29375	0.207373	0.383085	0.328358	0.469072	0.450704	0.526012	0.459893	0.420792	0.348361	0.345238	0.316	0.399083	0.369458	0.452229	0.403409	0.311688	0.339623
810.25	0.252632	0.25	0.179958	0.109098	0.14994	0.123478	0.204327	0.247216	0.245232	0.183857	0.158607	0.16716	0.18845	0.185741	0.218097	0.192225	0.28382	0.336043	0.107188	0.267094	0.370079	0.420513	0.355556	0.356383	0.318966	0.384181	0.39011	0.41875	0.284314	0.392405	0.378261	0.3	0.211982	0.393035	0.343284	0.463918	0.422535	0.485549	0.454545	0.415842	0.319672	0.329365	0.336	0.33945	0.339901	0.369427	0.386364	0.30303	0.325472
817.54	0.24689	0.238158	0.183631	0.112643	0.162031	0.125217	0.228365	0.265033	0.250681	0.195067	0.179884	0.162722	0.179331	0.189493	0.192575	0.194384	0.259947	0.341463	0.12232	0.232906	0.338583	0.369231	0.311111	0.356383	0.344828	0.412429	0.379121	0.41875	0.333333	0.436709	0.378261	0.303125	0.251152	0.393035	0.33209	0.43299	0.42723	0.50289	0.433155	0.351485	0.29918	0.281746	0.332	0.321101	0.389163	0.44586	0.414773	0.316017	0.334906
824.824	0.254545	0.242105	0.174711	0.110673	0.169287	0.133043	0.235577	0.260579	0.250681	0.199552	0.189555	0.161243	0.202128	0.196998	0.204176	0.211663	0.307692	0.330623	0.121059	0.24359	0.385827	0.420513	0.340741	0.367021	0.306034	0.40678	0.357143	0.4125	0.313725	0.449367	0.4	0.278125	0.228111	0.40796	0.328358	0.479381	0.41784	0.531792	0.465241	0.39604	0.266393	0.305556	0.304	0.321101	0.325123	0.452229	0.375	0.290043	0.330189
832.102	0.261244	0.219737	0.181007	0.111067	0.152358	0.122609	0.237981	0.260579	0.234332	0.230942	0.199226	0.174556	0.205167	0.202627	0.201856	0.213823	0.297082	0.317073	0.129887	0.235043	0.393701	0.410256	0.340741	0.37766	0.306034	0.40113	0.362637	0.45625	0.308824	0.411392	0.395652	0.2625	0.21659	0.383085	0.339552	0.458763	0.41784	0.485549	0.449198	0.391089	0.348361	0.27381	0.348	0.348624	0.35468	0.484076	0.397727	0.333333	0.34434
839.374	0.266986	0.228947	0.183106	0.107917	0.157195	0.125217	0.228365	0.276169	0.226158	0.235426	0.234043	0.176036	0.214286	0.213884	0.229698	0.218143	0.320955	0.368564	0.123581	0.224359	0.38189	0.425641	0.348148	0.382979	0.301724	0.40678	0.395604	0.44375	0.343137	0.487342	0.434783	0.31875	0.221198	0.383085	0.33209	0.479381	0.43662	0.508671	0.454545	0.366337	0.295082	0.345238	0.316	0.325688	0.413793	0.458599	0.397727	0.320346	0.358491
846.641	0.260287	0.227632	0.19255	0.110673	0.155985	0.146087	0.237981	0.273942	0.247956	0.224215	0.218569	0.176036	0.197568	0.213884	0.229698	0.215983	0.331565	0.352304	0.139975	0.215812	0.34252	0.435897	0.355556	0.393617	0.327586	0.418079	0.43956	0.45625	0.313725	0.455696	0.452174	0.3375	0.241935	0.39801	0.343284	0.489691	0.408451	0.49711	0.44385	0.420792	0.336066	0.309524	0.312	0.376147	0.384236	0.509554	0.431818	0.320346	0.353774
853.902	0.2689	0.234211	0.201994	0.1154	0.158404	0.128696	0.25	0.276169	0.234332	0.20852	0.193424	0.173077	0.200608	0.212008	0.218097	0.239741	0.29443	0.314363	0.139975	0.226496	0.358268	0.446154	0.307407	0.382979	0.318966	0.429379	0.412088	0.475	0.328431	0.443038	0.443478	0.321875	0.253456	0.422886	0.36194	0.458763	0.464789	0.531792	0.465241	0.410891	0.32377	0.325397	0.316	0.348624	0.44335	0.484076	0.443182	0.329004	0.391509
861.157	0.283254	0.221053	0.214061	0.111461	0.172914	0.129565	0.230769	0.269488	0.201635	0.183857	0.17795	0.180473	0.205167	0.181989	0.208817	0.224622	0.27321	0.300813	0.128625	0.215812	0.322835	0.441026	0.344444	0.345745	0.349138	0.40113	0.401099	0.3875	0.328431	0.474684	0.456522	0.3125	0.25576	0.402985	0.317164	0.5	0.488263	0.520231	0.475936	0.39604	0.311475	0.321429	0.36	0.385321	0.438424	0.464968	0.386364	0.329004	0.372642
868.406	0.289952	0.230263	0.215635	0.106341	0.166868	0.11913	0.223558	0.242762	0.226158	0.186099	0.179884	0.181953	0.205167	0.198874	0.204176	0.228942	0.281167	0.284553	0.143758	0.211538	0.322835	0.430769	0.322222	0.382979	0.336207	0.40113	0.401099	0.4375	0.352941	0.398734	0.469565	0.315625	0.237327	0.437811	0.335821	0.489691	0.535211	0.549133	0.508021	0.410891	0.340164	0.305556	0.312	0.399083	0.389163	0.484076	0.460227	0.294372	0.367925
875.649	0.295694	0.226316	0.220881	0.107129	0.165659	0.109565	0.192308	0.240535	0.212534	0.183857	0.187621	0.176036	0.200608	0.196998	0.199536	0.231102	0.265252	0.289973	0.141236	0.239316	0.38189	0.420513	0.355556	0.388298	0.362069	0.389831	0.373626	0.475	0.357843	0.468354	0.478261	0.315625	0.228111	0.41791	0.33209	0.530928	0.568075	0.491329	0.481283	0.40099	0.368852	0.333333	0.34	0.37156	0.399015	0.484076	0.4375	0.34632	0.396226
882.887	0.322488	0.247368	0.252361	0.113037	0.165659	0.126087	0.21875	0.247216	0.209809	0.195067	0.197292	0.18787	0.197568	0.202627	0.24826	0.235421	0.27321	0.292683	0.126103	0.202991	0.326772	0.420513	0.359259	0.393617	0.318966	0.39548	0.406593	0.3875	0.303922	0.411392	0.426087	0.3	0.235023	0.383085	0.30597	0.551546	0.549296	0.508671	0.427807	0.440594	0.348361	0.333333	0.34	0.344037	0.389163	0.420382	0.409091	0.34632	0.377358
890.119	0.334928	0.253947	0.29276	0.120126	0.165659	0.123478	0.230769	0.265033	0.215259	0.170404	0.168279	0.162722	0.18845	0.181989	0.206497	0.220302	0.291777	0.276423	0.117276	0.194444	0.354331	0.379487	0.337037	0.37766	0.349138	0.39548	0.357143	0.4	0.323529	0.360759	0.447826	0.3125	0.218894	0.373134	0.276119	0.541237	0.530516	0.508671	0.44385	0.39604	0.352459	0.345238	0.392	0.362385	0.403941	0.407643	0.369318	0.367965	0.330189
897.345	0.315789	0.246053	0.271249	0.13076	0.170496	0.111304	0.206731	0.269488	0.226158	0.183857	0.160542	0.153846	0.183891	0.189493	0.201856	0.213823	0.249337	0.271003	0.128625	0.224359	0.326772	0.4	0.337037	0.37234	0.340517	0.435028	0.335165	0.3875	0.29902	0.398734	0.365217	0.284375	0.258065	0.393035	0.309701	0.561856	0.502347	0.491329	0.42246	0.39604	0.372951	0.373016	0.356	0.389908	0.37931	0.464968	0.409091	0.341991	0.372642
904.565	0.300478	0.253947	0.240818	0.136668	0.166868	0.106957	0.192308	0.227171	0.209809	0.179372	0.172147	0.155325	0.199088	0.181989	0.227378	0.215983	0.265252	0.287263	0.128625	0.207265	0.350394	0.389744	0.303704	0.356383	0.301724	0.361582	0.368132	0.3125	0.348039	0.392405	0.4	0.3375	0.237327	0.343284	0.291045	0.536082	0.455399	0.433526	0.470588	0.425743	0.413934	0.440476	0.396	0.321101	0.423645	0.414013	0.397727	0.333333	0.396226
911.78	0.287081	0.242105	0.230325	0.134305	0.165659	0.115652	0.199519	0.249443	0.196185	0.183857	0.158607	0.150888	0.18845	0.178236	0.220418	0.220302	0.244032	0.317073	0.141236	0.196581	0.318898	0.420513	0.311111	0.345745	0.314655	0.389831	0.307692	0.45	0.343137	0.35443	0.386957	0.346875	0.274194	0.353234	0.328358	0.505155	0.41784	0.473988	0.433155	0.435644	0.446721	0.420635	0.452	0.366972	0.423645	0.414013	0.409091	0.367965	0.367925
918.989	0.289952	0.244737	0.214061	0.129185	0.145103	0.106957	0.201923	0.253898	0.190736	0.174888	0.152805	0.142012	0.18541	0.17636	0.227378	0.239741	0.236074	0.303523	0.136192	0.190171	0.326772	0.348718	0.314815	0.335106	0.297414	0.316384	0.362637	0.40625	0.328431	0.398734	0.404348	0.3125	0.267281	0.343284	0.272388	0.438144	0.408451	0.462428	0.417112	0.435644	0.372951	0.369048	0.42	0.348624	0.369458	0.414013	0.386364	0.363636	0.358491
926.192	0.291866	0.260526	0.218783	0.13076	0.158404	0.113913	0.199519	0.227171	0.19346	0.186099	0.148936	0.140533	0.194529	0.172608	0.236659	0.226782	0.270557	0.268293	0.10971	0.188034	0.330709	0.348718	0.311111	0.345745	0.275862	0.305085	0.335165	0.38125	0.254902	0.360759	0.365217	0.28125	0.235023	0.39801	0.291045	0.438144	0.384977	0.410405	0.42246	0.39604	0.315574	0.301587	0.312	0.330275	0.339901	0.388535	0.329545	0.30303	0.287736
933.389	0.289952	0.263158	0.215635	0.143757	0.159613	0.118261	0.194712	0.242762	0.174387	0.163677	0.15087	0.14645	0.193009	0.163227	0.229698	0.218143	0.236074	0.257453	0.110971	0.168803	0.314961	0.34359	0.277778	0.356383	0.280172	0.361582	0.335165	0.35	0.269608	0.386076	0.347826	0.240625	0.225806	0.308458	0.294776	0.396907	0.338028	0.375723	0.427807	0.366337	0.266393	0.281746	0.276	0.298165	0.344828	0.394904	0.346591	0.285714	0.29717
940.581	0.285167	0.235526	0.209339	0.144151	0.162031	0.132174	0.185096	0.218263	0.179837	0.168161	0.141199	0.122781	0.180851	0.159475	0.190255	0.174946	0.204244	0.219512	0.104666	0.175214	0.275591	0.348718	0.325926	0.329787	0.288793	0.299435	0.32967	0.33125	0.245098	0.310127	0.313043	0.246875	0.214286	0.298507	0.276119	0.427835	0.347418	0.416185	0.417112	0.30198	0.286885	0.238095	0.276	0.307339	0.305419	0.375796	0.289773	0.229437	0.264151
947.767	0.300478	0.235526	0.213536	0.144545	0.183797	0.16087	0.228365	0.222717	0.188011	0.159193	0.143133	0.140533	0.179331	0.148218	0.174014	0.172786	0.204244	0.252033	0.108449	0.181624	0.314961	0.353846	0.262963	0.303191	0.262931	0.299435	0.324176	0.38125	0.235294	0.329114	0.308696	0.24375	0.200461	0.283582	0.261194	0.396907	0.352113	0.387283	0.374332	0.341584	0.27459	0.261905	0.288	0.279817	0.270936	0.318471	0.335227	0.272727	0.273585
954.947	0.315789	0.234211	0.207765	0.130366	0.23942	0.213913	0.237981	0.22049	0.20436	0.199552	0.141199	0.14497	0.176292	0.150094	0.174014	0.172786	0.212202	0.238482	0.108449	0.17094	0.279528	0.328205	0.292593	0.329787	0.25431	0.316384	0.324176	0.3	0.279412	0.348101	0.3	0.2	0.211982	0.313433	0.264925	0.391753	0.328638	0.34104	0.390374	0.311881	0.245902	0.253968	0.264	0.247706	0.285714	0.33758	0.284091	0.233766	0.287736
962.122	0.304306	0.242105	0.20829	0.121308	0.258767	0.250435	0.262019	0.247216	0.212534	0.190583	0.139265	0.131657	0.203647	0.148218	0.160093	0.179266	0.209549	0.224932	0.116015	0.185897	0.307087	0.389744	0.3	0.292553	0.267241	0.367232	0.340659	0.375	0.289216	0.348101	0.308696	0.24375	0.202765	0.323383	0.283582	0.365979	0.403756	0.381503	0.358289	0.262376	0.278689	0.246032	0.308	0.261468	0.334975	0.382166	0.363636	0.294372	0.283019
969.291	0.305263	0.248684	0.213536	0.119338	0.245466	0.212174	0.264423	0.260579	0.19891	0.204036	0.141199	0.139053	0.197568	0.144465	0.187935	0.181425	0.209549	0.265583	0.110971	0.17094	0.259843	0.333333	0.333333	0.324468	0.280172	0.310734	0.340659	0.3875	0.245098	0.398734	0.347826	0.240625	0.184332	0.263682	0.264925	0.42268	0.413146	0.352601	0.374332	0.326733	0.258197	0.293651	0.26	0.279817	0.300493	0.318471	0.295455	0.264069	0.287736
976.454	0.290909	0.247368	0.220357	0.118551	0.217654	0.15913	0.269231	0.291759	0.201635	0.179372	0.154739	0.122781	0.212766	0.174484	0.167053	0.164147	0.222812	0.241192	0.107188	0.196581	0.295276	0.369231	0.303704	0.303191	0.280172	0.372881	0.346154	0.3875	0.235294	0.35443	0.321739	0.221875	0.175115	0.328358	0.261194	0.43299	0.488263	0.416185	0.427807	0.326733	0.245902	0.277778	0.268	0.252294	0.29064	0.33121	0.3125	0.264069	0.259434
983.612	0.305263	0.247368	0.227702	0.123671	0.183797	0.145217	0.257212	0.296214	0.20436	0.197309	0.156673	0.149408	0.240122	0.180113	0.192575	0.172786	0.198939	0.276423	0.0996217	0.16453	0.291339	0.379487	0.285185	0.329787	0.297414	0.293785	0.335165	0.425	0.27451	0.316456	0.330435	0.23125	0.195853	0.318408	0.272388	0.510309	0.544601	0.375723	0.379679	0.311881	0.278689	0.289683	0.288	0.275229	0.300493	0.33121	0.323864	0.333333	0.325472
990.764	0.303349	0.244737	0.249738	0.124852	0.181378	0.134783	0.262019	0.30735	0.190736	0.179372	0.147002	0.152367	0.24924	0.198874	0.187935	0.177106	0.222812	0.252033	0.103405	0.175214	0.299213	0.348718	0.3	0.361702	0.297414	0.350282	0.324176	0.35625	0.323529	0.373418	0.317391	0.253125	0.241935	0.273632	0.242537	0.530928	0.539906	0.462428	0.395722	0.346535	0.290984	0.325397	0.336	0.284404	0.339901	0.401274	0.289773	0.316017	0.334906
997.91	0.311005	0.235526	0.294334	0.129972	0.174123	0.14	0.262019	0.314031	0.190736	0.181614	0.154739	0.152367	0.235562	0.17636	0.187935	0.166307	0.244032	0.254743	0.0945776	0.153846	0.318898	0.328205	0.348148	0.324468	0.275862	0.367232	0.32967	0.3875	0.254902	0.348101	0.382609	0.278125	0.241935	0.338308	0.257463	0.541237	0.469484	0.456647	0.379679	0.39604	0.315574	0.329365	0.372	0.293578	0.339901	0.369427	0.352273	0.307359	0.396226
1005.05	0.332057	0.247368	0.369885	0.136668	0.175333	0.143478	0.269231	0.311804	0.196185	0.195067	0.148936	0.156805	0.217325	0.178236	0.194896	0.192225	0.244032	0.260163	0.0983607	0.175214	0.279528	0.34359	0.351852	0.335106	0.275862	0.305085	0.340659	0.33125	0.259804	0.367089	0.373913	0.284375	0.235023	0.368159	0.291045	0.541237	0.422535	0.416185	0.449198	0.366337	0.352459	0.333333	0.328	0.321101	0.389163	0.369427	0.505682	0.363636	0.433962
1012.18	0.313876	0.246053	0.365163	0.140607	0.185006	0.147826	0.257212	0.285078	0.19891	0.204036	0.137331	0.155325	0.238602	0.181989	0.183295	0.181425	0.217507	0.219512	0.0933165	0.173077	0.334646	0.369231	0.355556	0.303191	0.271552	0.299435	0.291209	0.35	0.269608	0.360759	0.408696	0.2875	0.248848	0.288557	0.291045	0.520619	0.389671	0.473988	0.454545	0.356436	0.303279	0.313492	0.316	0.316514	0.433498	0.401274	0.471591	0.437229	0.514151
1019.32	0.305263	0.231579	0.325813	0.133911	0.180169	0.123478	0.25	0.282851	0.20436	0.192825	0.160542	0.14497	0.256839	0.170732	0.174014	0.174946	0.244032	0.241192	0.100883	0.17094	0.299213	0.34359	0.303704	0.356383	0.310345	0.322034	0.318681	0.35	0.254902	0.348101	0.404348	0.29375	0.232719	0.353234	0.261194	0.43299	0.394366	0.473988	0.55615	0.376238	0.315574	0.277778	0.256	0.334862	0.453202	0.43949	0.4375	0.463203	0.429245
1026.44	0.303349	0.222368	0.294858	0.128397	0.157195	0.118261	0.237981	0.280624	0.201635	0.190583	0.154739	0.158284	0.259878	0.180113	0.190255	0.179266	0.206897	0.246612	0.0983607	0.181624	0.283465	0.312821	0.340741	0.31383	0.306034	0.344633	0.340659	0.33125	0.313725	0.386076	0.36087	0.296875	0.239631	0.353234	0.283582	0.443299	0.394366	0.450867	0.502674	0.346535	0.286885	0.261905	0.252	0.307339	0.418719	0.477707	0.409091	0.350649	0.363208
1033.56	0.308134	0.247368	0.279119	0.126034	0.165659	0.117391	0.228365	0.256125	0.179837	0.190583	0.176015	0.152367	0.246201	0.19137	0.190255	0.168467	0.220159	0.227642	0.104666	0.155983	0.318898	0.338462	0.322222	0.324468	0.301724	0.344633	0.307692	0.33125	0.245098	0.348101	0.365217	0.290625	0.218894	0.348259	0.283582	0.443299	0.366197	0.491329	0.508021	0.356436	0.258197	0.257937	0.252	0.311927	0.428571	0.43949	0.420455	0.359307	0.334906
1040.67	0.305263	0.244737	0.249738	0.131942	0.163241	0.113913	0.209135	0.260579	0.185286	0.179372	0.17795	0.152367	0.235562	0.189493	0.201856	0.203024	0.262599	0.265583	0.100883	0.168803	0.299213	0.348718	0.318519	0.345745	0.318966	0.350282	0.313187	0.38125	0.264706	0.379747	0.369565	0.315625	0.235023	0.333333	0.294776	0.376289	0.356808	0.398844	0.508021	0.346535	0.25	0.261905	0.276	0.321101	0.349754	0.363057	0.357955	0.380952	0.377358
1047.78	0.314833	0.236842	0.231899	0.141394	0.175333	0.117391	0.213942	0.287305	0.196185	0.190583	0.191489	0.156805	0.224924	0.196998	0.204176	0.203024	0.238727	0.260163	0.114754	0.185897	0.287402	0.34359	0.307407	0.276596	0.314655	0.310734	0.335165	0.30625	0.235294	0.35443	0.352174	0.38125	0.24424	0.373134	0.302239	0.402062	0.342723	0.433526	0.513369	0.430693	0.25	0.285714	0.252	0.288991	0.349754	0.44586	0.392045	0.398268	0.330189
1054.88	0.319617	0.251316	0.240294	0.149665	0.168077	0.113913	0.1875	0.285078	0.228883	0.179372	0.218569	0.161243	0.238602	0.187617	0.201856	0.222462	0.246684	0.284553	0.112232	0.173077	0.330709	0.338462	0.325926	0.335106	0.301724	0.367232	0.324176	0.3625	0.25	0.398734	0.404348	0.4125	0.251152	0.358209	0.302239	0.417526	0.413146	0.462428	0.55615	0.376238	0.290984	0.285714	0.3	0.330275	0.359606	0.388535	0.386364	0.329004	0.316038
1061.97	0.342584	0.247368	0.24659	0.157542	0.176542	0.124348	0.213942	0.282851	0.209809	0.213004	0.222437	0.174556	0.234043	0.196998	0.206497	0.187905	0.246684	0.289973	0.10971	0.179487	0.26378	0.34359	0.322222	0.335106	0.327586	0.367232	0.357143	0.36875	0.269608	0.449367	0.4	0.315625	0.267281	0.373134	0.335821	0.479381	0.450704	0.485549	0.55615	0.40099	0.303279	0.261905	0.304	0.288991	0.359606	0.394904	0.346591	0.307359	0.316038
1069.06	0.345455	0.259211	0.247639	0.164238	0.181378	0.121739	0.230769	0.289532	0.226158	0.221973	0.245648	0.181953	0.229483	0.183865	0.213457	0.190065	0.238727	0.281843	0.0920555	0.185897	0.330709	0.333333	0.362963	0.361702	0.306034	0.384181	0.335165	0.3875	0.259804	0.449367	0.391304	0.36875	0.267281	0.427861	0.343284	0.489691	0.431925	0.537572	0.518717	0.415842	0.29918	0.27381	0.328	0.298165	0.344828	0.452229	0.375	0.277056	0.325472
1076.15	0.334928	0.267105	0.254984	0.164238	0.180169	0.128696	0.228365	0.282851	0.250681	0.2287	0.245648	0.162722	0.218845	0.189493	0.204176	0.190065	0.228117	0.260163	0.102144	0.17735	0.330709	0.317949	0.377778	0.319149	0.340517	0.344633	0.313187	0.3625	0.294118	0.436709	0.404348	0.334375	0.258065	0.427861	0.335821	0.536082	0.450704	0.578035	0.513369	0.376238	0.282787	0.285714	0.316	0.307339	0.374384	0.420382	0.329545	0.281385	0.311321
1083.23	0.351196	0.269737	0.266527	0.159905	0.185006	0.129565	0.225962	0.296214	0.245232	0.192825	0.247582	0.178994	0.229483	0.172608	0.234339	0.181425	0.236074	0.298103	0.112232	0.188034	0.291339	0.317949	0.362963	0.287234	0.314655	0.333333	0.368132	0.3875	0.235294	0.348101	0.378261	0.3	0.260369	0.40796	0.294776	0.458763	0.422535	0.537572	0.529412	0.371287	0.282787	0.281746	0.288	0.325688	0.334975	0.420382	0.340909	0.30303	0.325472
1090.3	0.343541	0.267105	0.288562	0.147302	0.175333	0.133913	0.204327	0.287305	0.226158	0.219731	0.251451	0.162722	0.24924	0.187617	0.208817	0.198704	0.241379	0.289973	0.110971	0.166667	0.30315	0.297436	0.344444	0.340426	0.25431	0.288136	0.32967	0.38125	0.284314	0.373418	0.347826	0.3	0.246544	0.378109	0.272388	0.469072	0.450704	0.485549	0.454545	0.405941	0.303279	0.289683	0.304	0.279817	0.349754	0.426752	0.357955	0.277056	0.301887
1097.37	0.35311	0.286842	0.312697	0.146121	0.176542	0.126087	0.225962	0.293987	0.215259	0.197309	0.222437	0.189349	0.282675	0.181989	0.194896	0.200864	0.217507	0.289973	0.104666	0.162393	0.26378	0.282051	0.337037	0.329787	0.25	0.282486	0.307692	0.3125	0.245098	0.360759	0.352174	0.29375	0.274194	0.328358	0.291045	0.427835	0.403756	0.508671	0.438503	0.371287	0.286885	0.293651	0.284	0.316514	0.349754	0.350318	0.357955	0.281385	0.349057
1104.43	0.351196	0.272368	0.334732	0.145333	0.174123	0.132174	0.225962	0.287305	0.234332	0.188341	0.220503	0.210059	0.297872	0.210131	0.192575	0.185745	0.267905	0.281843	0.105927	0.175214	0.279528	0.333333	0.314815	0.31383	0.284483	0.338983	0.351648	0.35	0.269608	0.379747	0.330435	0.265625	0.297235	0.338308	0.276119	0.438144	0.455399	0.462428	0.459893	0.430693	0.336066	0.34127	0.332	0.321101	0.37931	0.433121	0.375	0.341991	0.391509
1111.49	0.349282	0.272368	0.340504	0.139425	0.174123	0.13913	0.228365	0.316258	0.226158	0.204036	0.253385	0.254438	0.329787	0.238274	0.218097	0.209503	0.278515	0.279133	0.12232	0.173077	0.307087	0.307692	0.288889	0.292553	0.275862	0.333333	0.324176	0.375	0.269608	0.303797	0.378261	0.290625	0.28341	0.308458	0.268657	0.479381	0.535211	0.491329	0.475936	0.49505	0.405738	0.365079	0.372	0.298165	0.403941	0.394904	0.454545	0.38961	0.410377
1118.54	0.339713	0.276316	0.342602	0.136668	0.17896	0.137391	0.199519	0.349666	0.288828	0.210762	0.294004	0.304734	0.370821	0.249531	0.236659	0.269978	0.331565	0.276423	0.124842	0.175214	0.279528	0.34359	0.3	0.297872	0.284483	0.316384	0.324176	0.35	0.240196	0.348101	0.36087	0.303125	0.306452	0.328358	0.246269	0.505155	0.539906	0.479769	0.588235	0.549505	0.409836	0.444444	0.44	0.417431	0.502463	0.515924	0.454545	0.47619	0.490566
1125.58	0.343541	0.278947	0.317419	0.139425	0.181378	0.152174	0.245192	0.380846	0.362398	0.213004	0.280464	0.281065	0.349544	0.24015	0.243619	0.274298	0.307692	0.287263	0.119798	0.181624	0.291339	0.328205	0.3	0.287234	0.327586	0.322034	0.346154	0.35	0.264706	0.316456	0.365217	0.26875	0.320276	0.318408	0.25	0.479381	0.474178	0.514451	0.604278	0.480198	0.471311	0.400794	0.368	0.394495	0.413793	0.566879	0.420455	0.359307	0.443396
1132.62	0.337799	0.292105	0.309549	0.139425	0.205562	0.170435	0.247596	0.336303	0.307902	0.199552	0.22824	0.241124	0.293313	0.219512	0.220418	0.231102	0.262599	0.327913	0.112232	0.188034	0.283465	0.333333	0.307407	0.31383	0.280172	0.316384	0.318681	0.31875	0.264706	0.310127	0.413043	0.2625	0.306452	0.338308	0.283582	0.43299	0.394366	0.410405	0.508021	0.460396	0.348361	0.34127	0.32	0.357798	0.384236	0.503185	0.375	0.320346	0.320755
1139.66	0.339713	0.284211	0.309549	0.147696	0.222491	0.187826	0.242788	0.30735	0.245232	0.179372	0.197292	0.20858	0.282675	0.204503	0.24594	0.213823	0.246684	0.314363	0.0933165	0.185897	0.295276	0.338462	0.314815	0.335106	0.331897	0.350282	0.318681	0.325	0.235294	0.405063	0.378261	0.278125	0.262673	0.338308	0.264925	0.427835	0.408451	0.456647	0.475936	0.435644	0.360656	0.285714	0.316	0.298165	0.315271	0.394904	0.363636	0.281385	0.301887
1146.69	0.330144	0.282895	0.322665	0.149665	0.233374	0.192174	0.295673	0.298441	0.228883	0.186099	0.201161	0.195266	0.265957	0.202627	0.236659	0.233261	0.251989	0.333333	0.118537	0.198718	0.275591	0.333333	0.325926	0.37766	0.327586	0.39548	0.351648	0.35625	0.22549	0.316456	0.373913	0.278125	0.271889	0.343284	0.261194	0.371134	0.384977	0.427746	0.449198	0.410891	0.331967	0.289683	0.272	0.321101	0.369458	0.407643	0.272727	0.25974	0.292453
1153.71	0.326316	0.294737	0.373557	0.155573	0.23821	0.204348	0.264423	0.305122	0.239782	0.201794	0.197292	0.189349	0.243161	0.185741	0.241299	0.233261	0.236074	0.333333	0.128625	0.185897	0.283465	0.287179	0.322222	0.319149	0.344828	0.389831	0.346154	0.35625	0.264706	0.373418	0.347826	0.26875	0.253456	0.348259	0.279851	0.376289	0.380282	0.421965	0.395722	0.391089	0.32377	0.305556	0.312	0.293578	0.305419	0.363057	0.301136	0.251082	0.292453
1160.73	0.333014	0.319737	0.443337	0.166995	0.25393	0.221739	0.264423	0.302895	0.264305	0.197309	0.199226	0.210059	0.24924	0.204503	0.241299	0.224622	0.238727	0.327913	0.123581	0.202991	0.330709	0.338462	0.340741	0.335106	0.323276	0.457627	0.357143	0.3625	0.264706	0.386076	0.313043	0.26875	0.262673	0.343284	0.242537	0.360825	0.352113	0.393064	0.374332	0.326733	0.262295	0.242063	0.292	0.316514	0.315271	0.350318	0.278409	0.25974	0.264151
1167.74	0.333014	0.318421	0.419203	0.172903	0.23821	0.206957	0.235577	0.302895	0.253406	0.210762	0.203095	0.211538	0.262918	0.21576	0.259861	0.241901	0.251989	0.322493	0.129887	0.183761	0.287402	0.384615	0.32963	0.382979	0.310345	0.333333	0.335165	0.325	0.269608	0.335443	0.33913	0.265625	0.25576	0.333333	0.291045	0.381443	0.389671	0.393064	0.395722	0.391089	0.286885	0.269841	0.248	0.302752	0.349754	0.363057	0.318182	0.25974	0.268868
1174.75	0.3311	0.336842	0.375656	0.181568	0.240629	0.187826	0.237981	0.360802	0.258856	0.217489	0.230174	0.242604	0.294833	0.228893	0.280742	0.289417	0.281167	0.300813	0.127364	0.196581	0.330709	0.323077	0.325926	0.303191	0.306034	0.310734	0.335165	0.325	0.245098	0.367089	0.326087	0.259375	0.267281	0.318408	0.246269	0.417526	0.333333	0.387283	0.433155	0.356436	0.307377	0.257937	0.268	0.302752	0.300493	0.388535	0.323864	0.255411	0.283019
1181.75	0.3311	0.330263	0.372508	0.178811	0.232164	0.178261	0.237981	0.365256	0.250681	0.224215	0.22824	0.213018	0.290274	0.210131	0.324826	0.304536	0.278515	0.319783	0.124842	0.200855	0.338583	0.358974	0.296296	0.308511	0.323276	0.344633	0.335165	0.38125	0.264706	0.329114	0.373913	0.28125	0.271889	0.323383	0.279851	0.386598	0.399061	0.421965	0.390374	0.376238	0.290984	0.269841	0.272	0.266055	0.325123	0.363057	0.3125	0.294372	0.306604
1188.74	0.349282	0.310526	0.357817	0.184718	0.241838	0.177391	0.240385	0.389755	0.280654	0.233184	0.205029	0.223373	0.287234	0.234522	0.299304	0.289417	0.291777	0.306233	0.123581	0.183761	0.322835	0.384615	0.318519	0.276596	0.301724	0.333333	0.357143	0.3375	0.254902	0.348101	0.36087	0.303125	0.262673	0.338308	0.257463	0.365979	0.394366	0.421965	0.433155	0.351485	0.270492	0.281746	0.272	0.279817	0.334975	0.44586	0.363636	0.285714	0.330189
1195.73	0.347368	0.319737	0.354145	0.19102	0.218863	0.178261	0.271635	0.427617	0.321526	0.253363	0.22824	0.221893	0.288754	0.225141	0.283063	0.276458	0.246684	0.292683	0.121059	0.196581	0.311024	0.307692	0.322222	0.37234	0.288793	0.355932	0.357143	0.36875	0.259804	0.386076	0.326087	0.290625	0.28341	0.358209	0.264925	0.448454	0.460094	0.468208	0.454545	0.346535	0.303279	0.238095	0.264	0.284404	0.325123	0.388535	0.340909	0.341991	0.311321
1202.72	0.35311	0.298684	0.382476	0.207168	0.221282	0.193913	0.28125	0.467706	0.386921	0.257848	0.245648	0.238166	0.273556	0.245779	0.308585	0.291577	0.275862	0.306233	0.121059	0.205128	0.307087	0.358974	0.311111	0.340426	0.349138	0.372881	0.32967	0.40625	0.27451	0.443038	0.391304	0.325	0.274194	0.358209	0.294776	0.510309	0.586854	0.462428	0.42246	0.341584	0.278689	0.246032	0.288	0.307339	0.364532	0.388535	0.340909	0.333333	0.325472
1209.7	0.35311	0.311842	0.378279	0.217802	0.224909	0.223478	0.317308	0.467706	0.449591	0.293722	0.274662	0.269231	0.282675	0.234522	0.329466	0.362851	0.281167	0.349593	0.119798	0.215812	0.322835	0.353846	0.318519	0.324468	0.297414	0.384181	0.346154	0.38125	0.289216	0.405063	0.417391	0.34375	0.306452	0.383085	0.313433	0.608247	0.596244	0.49711	0.42246	0.410891	0.286885	0.31746	0.304	0.307339	0.399015	0.43949	0.4375	0.350649	0.367925
1216.67	0.35311	0.313158	0.373033	0.220165	0.25393	0.226957	0.302885	0.498886	0.47139	0.286996	0.290135	0.322485	0.306991	0.26454	0.426914	0.460043	0.275862	0.336043	0.136192	0.213675	0.307087	0.369231	0.333333	0.308511	0.280172	0.344633	0.340659	0.375	0.269608	0.411392	0.369565	0.325	0.278802	0.40796	0.302239	0.597938	0.544601	0.537572	0.497326	0.39604	0.303279	0.301587	0.356	0.298165	0.423645	0.433121	0.482955	0.437229	0.400943
1223.64	0.359809	0.301316	0.374082	0.22883	0.234583	0.19913	0.3125	0.414254	0.476839	0.293722	0.288201	0.378698	0.308511	0.305816	0.556845	0.570194	0.32626	0.341463	0.124842	0.224359	0.322835	0.364103	0.333333	0.351064	0.331897	0.389831	0.368132	0.38125	0.29902	0.411392	0.382609	0.3125	0.278802	0.383085	0.313433	0.541237	0.464789	0.485549	0.491979	0.40099	0.327869	0.289683	0.304	0.348624	0.477833	0.477707	0.414773	0.463203	0.448113
1230.61	0.373206	0.327632	0.389297	0.238677	0.251511	0.170435	0.314904	0.412027	0.430518	0.246637	0.307544	0.357988	0.326748	0.354597	0.617169	0.643629	0.32626	0.352304	0.13367	0.237179	0.358268	0.425641	0.385185	0.388298	0.327586	0.367232	0.406593	0.3875	0.289216	0.424051	0.391304	0.2875	0.306452	0.343284	0.287313	0.469072	0.413146	0.456647	0.55615	0.420792	0.286885	0.277778	0.296	0.33945	0.448276	0.503185	0.414773	0.467532	0.45283
1237.56	0.359809	0.313158	0.417629	0.244191	0.229746	0.170435	0.319712	0.443207	0.422343	0.2713	0.332689	0.402367	0.37538	0.424015	0.491879	0.50108	0.320955	0.355014	0.141236	0.232906	0.362205	0.405128	0.374074	0.356383	0.366379	0.412429	0.384615	0.3875	0.338235	0.392405	0.386957	0.30625	0.281106	0.39801	0.313433	0.484536	0.422535	0.49711	0.572193	0.425743	0.303279	0.281746	0.268	0.344037	0.428571	0.44586	0.392045	0.372294	0.358491
1244.52	0.393301	0.325	0.460126	0.257188	0.227328	0.157391	0.338942	0.458797	0.400545	0.278027	0.390716	0.488166	0.419453	0.474672	0.382831	0.399568	0.320955	0.330623	0.147541	0.217949	0.350394	0.435897	0.377778	0.388298	0.362069	0.384181	0.406593	0.39375	0.328431	0.443038	0.347826	0.296875	0.334101	0.383085	0.320896	0.474227	0.413146	0.491329	0.588235	0.410891	0.327869	0.285714	0.292	0.357798	0.418719	0.394904	0.357955	0.320346	0.306604
1251.46	0.391388	0.348684	0.488458	0.27885	0.214027	0.150435	0.346154	0.412027	0.373297	0.275785	0.485493	0.566568	0.49848	0.58349	0.334107	0.349892	0.33687	0.341463	0.160151	0.224359	0.370079	0.384615	0.37037	0.361702	0.409483	0.423729	0.384615	0.3875	0.308824	0.379747	0.373913	0.309375	0.343318	0.437811	0.335821	0.458763	0.370892	0.50289	0.529412	0.430693	0.258197	0.301587	0.292	0.33945	0.344828	0.388535	0.323864	0.281385	0.320755
1258.4	0.406699	0.365789	0.473242	0.32178	0.227328	0.163478	0.338942	0.423163	0.337875	0.286996	0.510638	0.569527	0.545593	0.630394	0.343387	0.349892	0.320955	0.360434	0.160151	0.226496	0.377953	0.441026	0.348148	0.382979	0.340517	0.40678	0.384615	0.4625	0.303922	0.411392	0.395652	0.35	0.370968	0.432836	0.358209	0.43299	0.408451	0.49711	0.540107	0.356436	0.278689	0.27381	0.296	0.330275	0.369458	0.401274	0.375	0.294372	0.287736
1265.34	0.425837	0.367105	0.466946	0.337534	0.230955	0.173913	0.305288	0.434298	0.316076	0.282511	0.49323	0.505917	0.531915	0.566604	0.364269	0.354212	0.32626	0.325203	0.153846	0.25641	0.377953	0.389744	0.4	0.382979	0.349138	0.418079	0.384615	0.4625	0.367647	0.506329	0.430435	0.38125	0.417051	0.447761	0.391791	0.458763	0.422535	0.595376	0.529412	0.415842	0.27459	0.253968	0.332	0.334862	0.394089	0.382166	0.335227	0.290043	0.334906
1272.27	0.429665	0.403947	0.474292	0.332414	0.250302	0.169565	0.338942	0.427617	0.354223	0.309417	0.458414	0.421598	0.492401	0.500938	0.403712	0.37797	0.334218	0.341463	0.156368	0.239316	0.38189	0.441026	0.374074	0.388298	0.37931	0.457627	0.434066	0.44375	0.338235	0.512658	0.452174	0.434375	0.40553	0.492537	0.485075	0.525773	0.455399	0.606936	0.550802	0.405941	0.295082	0.246032	0.356	0.334862	0.37931	0.407643	0.369318	0.298701	0.334906
1279.2	0.439234	0.415789	0.506296	0.317054	0.26844	0.183478	0.358173	0.447661	0.359673	0.340807	0.425532	0.392012	0.477204	0.459662	0.459397	0.457883	0.320955	0.368564	0.152585	0.25	0.413386	0.435897	0.414815	0.409574	0.387931	0.502825	0.434066	0.46875	0.397059	0.563291	0.491304	0.44375	0.410138	0.577114	0.481343	0.56701	0.558685	0.641618	0.55615	0.39604	0.311475	0.325397	0.376	0.334862	0.389163	0.464968	0.4375	0.329004	0.358491
1286.12	0.447847	0.446053	0.566632	0.325719	0.285369	0.187826	0.346154	0.483296	0.354223	0.367713	0.435203	0.380178	0.468085	0.474672	0.508121	0.447084	0.374005	0.384824	0.179067	0.235043	0.448819	0.466667	0.407407	0.414894	0.409483	0.519774	0.423077	0.5125	0.421569	0.550633	0.5	0.4375	0.403226	0.577114	0.455224	0.556701	0.507042	0.653179	0.433155	0.405941	0.315574	0.289683	0.336	0.380734	0.389163	0.414013	0.443182	0.359307	0.349057
1293.03	0.436364	0.452632	0.626967	0.334777	0.275695	0.186957	0.372596	0.496659	0.326975	0.387892	0.408124	0.393491	0.477204	0.450281	0.540603	0.412527	0.411141	0.406504	0.203026	0.269231	0.464567	0.487179	0.462963	0.473404	0.409483	0.514124	0.428571	0.45625	0.397059	0.474684	0.456522	0.375	0.400922	0.537313	0.470149	0.57732	0.502347	0.612717	0.465241	0.39604	0.286885	0.285714	0.348	0.348624	0.389163	0.388535	0.397727	0.316017	0.334906
1299.94	0.458373	0.427632	0.619622	0.343048	0.291415	0.197391	0.360577	0.514477	0.340599	0.396861	0.37911	0.346154	0.466565	0.444653	0.508121	0.406048	0.395225	0.457995	0.21942	0.267094	0.503937	0.492308	0.485185	0.468085	0.431034	0.581921	0.467033	0.4875	0.352941	0.56962	0.495652	0.40625	0.414747	0.532338	0.451493	0.582474	0.539906	0.618497	0.524064	0.425743	0.319672	0.325397	0.34	0.344037	0.37931	0.420382	0.363636	0.320346	0.339623
1306.84	0.463158	0.426316	0.595488	0.353683	0.307134	0.193043	0.346154	0.494432	0.414169	0.376682	0.411992	0.377219	0.475684	0.435272	0.484919	0.416847	0.411141	0.474255	0.215637	0.331197	0.531496	0.553846	0.422222	0.489362	0.448276	0.536723	0.516484	0.49375	0.406863	0.575949	0.582609	0.428125	0.4447	0.631841	0.488806	0.706186	0.586854	0.786127	0.57754	0.440594	0.381148	0.31746	0.38	0.357798	0.423645	0.458599	0.426136	0.363636	0.396226
1313.74	0.49378	0.417105	0.602308	0.371012	0.3289	0.213913	0.372596	0.487751	0.381471	0.376682	0.450677	0.405325	0.50304	0.437148	0.417633	0.386609	0.440318	0.501355	0.24338	0.303419	0.555118	0.523077	0.448148	0.452128	0.474138	0.531073	0.505495	0.46875	0.406863	0.594937	0.63913	0.503125	0.476959	0.736318	0.600746	0.824742	0.7277	0.907514	0.652406	0.470297	0.356557	0.420635	0.476	0.394495	0.403941	0.547771	0.448864	0.38961	0.438679
1320.63	0.497608	0.428947	0.616999	0.413549	0.304716	0.216522	0.334135	0.532294	0.40327	0.394619	0.481625	0.405325	0.539514	0.414634	0.389791	0.349892	0.427056	0.471545	0.242119	0.331197	0.519685	0.533333	0.462963	0.494681	0.50431	0.553672	0.527473	0.50625	0.401961	0.582278	0.617391	0.578125	0.447005	0.771144	0.55597	0.721649	0.741784	0.942197	0.641711	0.480198	0.360656	0.424603	0.496	0.458716	0.472906	0.55414	0.511364	0.380952	0.443396
1327.52	0.514833	0.413158	0.63064	0.465538	0.311971	0.212174	0.350962	0.514477	0.411444	0.347534	0.460348	0.426036	0.527356	0.386492	0.36891	0.354212	0.440318	0.476965	0.194199	0.32265	0.507874	0.517949	0.47037	0.468085	0.525862	0.548023	0.521978	0.5	0.382353	0.588608	0.56087	0.584375	0.414747	0.651741	0.529851	0.608247	0.676056	0.849711	0.609626	0.470297	0.397541	0.43254	0.508	0.449541	0.463054	0.566879	0.511364	0.385281	0.400943
1334.4	0.544498	0.444737	0.616474	0.523041	0.296252	0.225217	0.353365	0.521158	0.395095	0.336323	0.419729	0.440828	0.50304	0.362101	0.364269	0.37149	0.480106	0.487805	0.200504	0.318376	0.476378	0.482051	0.448148	0.452128	0.482759	0.502825	0.483516	0.4875	0.362745	0.487342	0.565217	0.528125	0.400922	0.606965	0.477612	0.603093	0.568075	0.693642	0.572193	0.435644	0.356557	0.380952	0.412	0.458716	0.46798	0.503185	0.465909	0.376623	0.358491
1341.28	0.526316	0.452632	0.636936	0.530918	0.290206	0.226087	0.350962	0.523385	0.427793	0.352018	0.413926	0.449704	0.510638	0.35272	0.387471	0.362851	0.474801	0.476965	0.220681	0.324786	0.46063	0.517949	0.474074	0.473404	0.465517	0.542373	0.538462	0.53125	0.382353	0.493671	0.486957	0.528125	0.382488	0.567164	0.458955	0.541237	0.586854	0.578035	0.55615	0.465347	0.344262	0.349206	0.412	0.417431	0.477833	0.458599	0.414773	0.341991	0.358491
1348.15	0.532057	0.459211	0.715635	0.483261	0.275695	0.218261	0.358173	0.552339	0.416894	0.356502	0.417795	0.455621	0.521277	0.380863	0.419954	0.401728	0.482759	0.466125	0.214376	0.34188	0.444882	0.45641	0.496296	0.462766	0.491379	0.587571	0.516484	0.4875	0.441176	0.493671	0.486957	0.525	0.394009	0.547264	0.436567	0.556701	0.57277	0.601156	0.593583	0.435644	0.336066	0.361111	0.384	0.431193	0.433498	0.464968	0.443182	0.350649	0.34434
1355.02	0.52823	0.460526	0.86149	0.424577	0.290206	0.228696	0.372596	0.561247	0.441417	0.378924	0.411992	0.442308	0.553191	0.422139	0.401392	0.431965	0.506631	0.430894	0.238335	0.34188	0.444882	0.507692	0.514815	0.515957	0.482759	0.610169	0.554945	0.50625	0.416667	0.5	0.482609	0.503125	0.400922	0.502488	0.44403	0.556701	0.539906	0.66474	0.582888	0.465347	0.344262	0.353175	0.396	0.408257	0.44335	0.43949	0.431818	0.376623	0.358491
1361.88	0.535885	0.456579	0.89297	0.395825	0.321644	0.228696	0.375	0.605791	0.452316	0.378924	0.446809	0.476331	0.524316	0.437148	0.37587	0.436285	0.514589	0.525745	0.269861	0.371795	0.46063	0.471795	0.511111	0.515957	0.487069	0.60452	0.521978	0.625	0.490196	0.493671	0.552174	0.5	0.426267	0.547264	0.481343	0.597938	0.539906	0.618497	0.604278	0.465347	0.381148	0.384921	0.4	0.440367	0.46798	0.471338	0.5	0.385281	0.334906
1368.74	0.555981	0.467105	0.801679	0.402915	0.353083	0.229565	0.401442	0.663697	0.495913	0.38565	0.510638	0.534024	0.579027	0.461538	0.443155	0.488121	0.554377	0.528455	0.322825	0.380342	0.448819	0.482051	0.481481	0.505319	0.512931	0.576271	0.565934	0.56875	0.446078	0.525316	0.53913	0.54375	0.440092	0.532338	0.522388	0.623711	0.633803	0.693642	0.609626	0.455446	0.381148	0.396825	0.424	0.412844	0.428571	0.515924	0.420455	0.341991	0.325472
1375.59	0.567464	0.475	0.766527	0.413549	0.377267	0.227826	0.401442	0.750557	0.60218	0.423767	0.584139	0.659763	0.648936	0.536585	0.457077	0.5054	0.62069	0.563686	0.348045	0.455128	0.480315	0.471795	0.518519	0.5	0.508621	0.564972	0.532967	0.55625	0.47549	0.544304	0.517391	0.509375	0.417051	0.552239	0.429104	0.618557	0.558685	0.676301	0.614973	0.5	0.397541	0.404762	0.42	0.426606	0.453202	0.464968	0.4375	0.372294	0.386792
1382.43	0.58756	0.481579	0.750262	0.417093	0.376058	0.207826	0.391827	0.837416	0.72752	0.477578	0.663443	0.79142	0.711246	0.551595	0.454756	0.552916	0.758621	0.612466	0.360656	0.463675	0.507874	0.512821	0.52963	0.468085	0.465517	0.502825	0.527473	0.5625	0.465686	0.537975	0.547826	0.5125	0.449309	0.527363	0.455224	0.634021	0.596244	0.687861	0.604278	0.485149	0.385246	0.400794	0.46	0.394495	0.472906	0.484076	0.431818	0.350649	0.372642
1389.27	0.602871	0.482895	0.767576	0.411973	0.337364	0.214783	0.418269	0.826281	0.741144	0.497758	0.667311	0.789941	0.683891	0.562852	0.487239	0.544276	0.774536	0.593496	0.337957	0.478632	0.543307	0.569231	0.622222	0.521277	0.49569	0.553672	0.461538	0.4375	0.490196	0.550633	0.613043	0.5125	0.451613	0.532338	0.481343	0.608247	0.643192	0.682081	0.620321	0.549505	0.42623	0.47619	0.5	0.444954	0.463054	0.484076	0.454545	0.393939	0.438679
1396.11	0.600957	0.488158	0.779119	0.424577	0.326481	0.236522	0.435096	0.824053	0.626703	0.497758	0.688588	0.792899	0.720365	0.628518	0.531323	0.563715	0.748011	0.588076	0.343001	0.452991	0.559055	0.589744	0.651852	0.585106	0.491379	0.519774	0.527473	0.48125	0.5	0.563291	0.626087	0.521875	0.479263	0.547264	0.5	0.675258	0.704225	0.780347	0.647059	0.608911	0.479508	0.507937	0.56	0.5	0.517241	0.509554	0.522727	0.372294	0.400943
1402.94	0.6	0.490789	0.746065	0.442694	0.350665	0.254783	0.4375	0.799555	0.591281	0.580717	0.83559	0.897929	0.838906	0.733583	0.575406	0.63067	0.787798	0.661247	0.322825	0.435897	0.531496	0.558974	0.6	0.521277	0.530172	0.542373	0.494505	0.5125	0.480392	0.601266	0.695652	0.571875	0.488479	0.60199	0.529851	0.773196	0.812207	0.878613	0.716578	0.673267	0.586066	0.587302	0.58	0.550459	0.55665	0.528662	0.522727	0.419913	0.448113
1409.76	0.603828	0.518421	0.741868	0.480504	0.377267	0.285217	0.473558	0.839644	0.588556	0.621076	0.845261	0.957101	0.955927	0.842402	0.651972	0.727862	0.769231	0.682927	0.325347	0.446581	0.582677	0.6	0.618519	0.553191	0.586207	0.519774	0.532967	0.475	0.441176	0.721519	0.804348	0.6125	0.525346	0.671642	0.578358	0.917526	0.896714	0.901734	0.748663	0.777228	0.655738	0.734127	0.756	0.568807	0.591133	0.624204	0.568182	0.502165	0.566038
1416.58	0.602871	0.534211	0.799056	0.497046	0.383313	0.275652	0.492788	0.939866	0.648501	0.580717	0.808511	1	0.993921	0.904315	0.730858	0.779698	0.742706	0.718157	0.35309	0.461538	0.594488	0.6	0.633333	0.521277	0.530172	0.553672	0.543956	0.5	0.431373	0.740506	0.982609	0.63125	0.576037	0.716418	0.61194	0.871134	0.830986	0.982659	0.780749	0.960396	0.79918	0.888889	0.972	0.711009	0.679803	0.707006	0.727273	0.588745	0.608491
1423.39	0.605742	0.559211	0.863589	0.476172	0.408706	0.273043	0.512019	1	0.675749	0.565022	0.823985	0.989645	1	0.934334	0.779582	0.760259	0.729443	0.745257	0.366961	0.470085	0.622047	0.548718	0.622222	0.569149	0.599138	0.553672	0.532967	0.4875	0.426471	0.810127	1	0.69375	0.548387	0.676617	0.626866	0.871134	0.7277	0.907514	0.850267	1	1	1	1	0.802752	0.738916	0.898089	0.886364	0.645022	0.698113
1430.2	0.645933	0.614474	0.854145	0.476172	0.407497	0.297391	0.5625	0.959911	0.72752	0.565022	0.83559	0.949704	0.995441	0.923077	0.825986	0.859611	0.769231	0.710027	0.406053	0.438034	0.606299	0.558974	0.607407	0.542553	0.594828	0.60452	0.576923	0.5375	0.401961	0.772152	0.96087	0.66875	0.520737	0.721393	0.589552	0.768041	0.699531	0.849711	1	0.950495	0.918033	0.789683	0.82	0.90367	0.748768	0.89172	1	0.679654	0.754717
1437	0.695694	0.663158	0.847324	0.478535	0.426844	0.315652	0.600962	0.959911	0.811989	0.589686	0.864603	0.948225	0.987842	0.939962	0.974478	0.958963	0.814324	0.766938	0.397226	0.42094	0.547244	0.65641	0.6	0.569149	0.646552	0.649718	0.648352	0.51875	0.421569	0.746835	0.865217	0.5375	0.493088	0.641791	0.61194	0.664948	0.647887	0.734104	0.973262	0.826733	0.622951	0.595238	0.608	0.811927	0.778325	0.847134	0.903409	0.718615	0.721698
1443.8	0.715789	0.75	0.83106	0.476172	0.472793	0.363478	0.689904	0.908686	0.844687	0.641256	0.887814	0.985207	0.949848	0.91182	1	1	0.790451	0.739837	0.37831	0.444444	0.574803	0.610256	0.596296	0.585106	0.693966	0.627119	0.626374	0.45625	0.362745	0.651899	0.791304	0.48125	0.460829	0.626866	0.55597	0.597938	0.558685	0.65896	0.823529	0.707921	0.54918	0.515873	0.552	0.756881	0.650246	0.77707	0.772727	0.614719	0.613208
1450.59	0.732057	0.813158	0.812697	0.449783	0.519952	0.406957	0.793269	0.855234	0.746594	0.641256	0.882012	0.952663	0.896657	0.821764	0.965197	0.980562	0.742706	0.734417	0.364439	0.474359	0.582677	0.574359	0.537037	0.595745	0.737069	0.666667	0.626374	0.5375	0.357843	0.607595	0.752174	0.46875	0.470046	0.58209	0.526119	0.618557	0.610329	0.716763	0.754011	0.589109	0.5	0.472222	0.484	0.582569	0.655172	0.66879	0.664773	0.519481	0.523585
1457.38	0.750239	0.844737	0.794858	0.435605	0.591294	0.453913	0.850962	0.799555	0.722071	0.757848	0.882012	0.883136	0.802432	0.739212	0.897912	0.894168	0.671088	0.691057	0.319042	0.557692	0.61811	0.579487	0.577778	0.654255	0.818966	0.689266	0.60989	0.50625	0.45098	0.626582	0.730435	0.490625	0.525346	0.562189	0.473881	0.603093	0.619718	0.618497	0.695187	0.524752	0.442623	0.448413	0.476	0.518349	0.615764	0.681529	0.619318	0.47619	0.533019
1464.16	0.733971	0.830263	0.804827	0.420638	0.573156	0.456522	0.819712	0.734967	0.689373	0.802691	0.852998	0.794379	0.717325	0.675422	0.800464	0.784017	0.644562	0.642276	0.298865	0.598291	0.65748	0.584615	0.562963	0.670213	0.797414	0.621469	0.615385	0.525	0.367647	0.607595	0.734783	0.5125	0.541475	0.60199	0.488806	0.670103	0.610329	0.699422	0.652406	0.514851	0.393443	0.404762	0.44	0.490826	0.571429	0.630573	0.636364	0.450216	0.537736
1470.94	0.732057	0.768421	0.836306	0.424577	0.511487	0.410435	0.709135	0.719376	0.700272	0.755605	0.791103	0.751479	0.676292	0.606004	0.714617	0.708423	0.625995	0.642276	0.297604	0.589744	0.724409	0.589744	0.57037	0.648936	0.862069	0.689266	0.532967	0.475	0.436275	0.607595	0.66087	0.509375	0.548387	0.552239	0.492537	0.690722	0.624413	0.716763	0.652406	0.475248	0.385246	0.404762	0.44	0.463303	0.581281	0.630573	0.613636	0.467532	0.481132
1477.71	0.710048	0.690789	0.880378	0.425758	0.434099	0.347826	0.617788	0.701559	0.678474	0.627803	0.663443	0.747041	0.648936	0.624765	0.651972	0.658747	0.61008	0.609756	0.319042	0.561966	0.688976	0.574359	0.551852	0.547872	0.771552	0.683616	0.554945	0.50625	0.401961	0.626582	0.656522	0.521875	0.509217	0.59204	0.473881	0.731959	0.657277	0.797688	0.625668	0.509901	0.372951	0.376984	0.448	0.417431	0.527094	0.624204	0.607955	0.4329	0.438679
1484.48	0.72823	0.618421	0.874607	0.423395	0.399033	0.304348	0.586538	0.701559	0.6703	0.612108	0.609284	0.676036	0.648936	0.611632	0.62877	0.615551	0.578249	0.596206	0.315259	0.525641	0.692913	0.641026	0.57037	0.56383	0.62069	0.672316	0.543956	0.6125	0.45098	0.639241	0.586957	0.528125	0.493088	0.606965	0.541045	0.78866	0.666667	0.791908	0.657754	0.465347	0.381148	0.357143	0.432	0.481651	0.492611	0.579618	0.556818	0.419913	0.448113
1491.24	0.719617	0.589474	0.832634	0.411186	0.378476	0.276522	0.581731	0.69265	0.6703	0.55157	0.568665	0.594675	0.651976	0.624765	0.587007	0.587473	0.578249	0.579946	0.311475	0.5	0.688976	0.682051	0.585185	0.579787	0.590517	0.638418	0.587912	0.55625	0.426471	0.740506	0.591304	0.575	0.490783	0.606965	0.559701	0.876289	0.704225	0.803468	0.636364	0.534653	0.377049	0.380952	0.516	0.486239	0.512315	0.611465	0.522727	0.450216	0.476415
1497.99	0.712919	0.571053	0.785414	0.39937	0.349456	0.270435	0.584135	0.694878	0.607629	0.520179	0.547389	0.550296	0.670213	0.645403	0.589327	0.563715	0.636605	0.615176	0.312736	0.485043	0.700787	0.625641	0.625926	0.537234	0.538793	0.666667	0.576923	0.55625	0.465686	0.607595	0.565217	0.5875	0.453917	0.646766	0.541045	0.819588	0.760563	0.768786	0.625668	0.534653	0.377049	0.428571	0.472	0.518349	0.541872	0.611465	0.619318	0.493506	0.514151
1504.74	0.72823	0.594737	0.790136	0.403308	0.332527	0.26	0.622596	0.694878	0.583106	0.473094	0.558994	0.550296	0.630699	0.645403	0.600928	0.576674	0.61008	0.669377	0.345523	0.476496	0.69685	0.646154	0.618519	0.531915	0.469828	0.627119	0.532967	0.53125	0.460784	0.670886	0.573913	0.53125	0.456221	0.616915	0.485075	0.798969	0.713615	0.803468	0.652406	0.49505	0.377049	0.416667	0.444	0.490826	0.561576	0.643312	0.556818	0.47619	0.509434
1511.49	0.72823	0.609211	0.871983	0.400158	0.32769	0.248696	0.538462	0.697105	0.542234	0.491031	0.528046	0.535503	0.621581	0.577861	0.596288	0.565875	0.602122	0.647696	0.361917	0.487179	0.645669	0.569231	0.618519	0.515957	0.456897	0.59887	0.565934	0.55	0.406863	0.620253	0.573913	0.5125	0.421659	0.557214	0.485075	0.721649	0.699531	0.716763	0.620321	0.50495	0.389344	0.452381	0.492	0.477064	0.53202	0.611465	0.602273	0.480519	0.5
1518.23	0.720574	0.602632	0.934942	0.417093	0.32769	0.235652	0.533654	0.688196	0.523161	0.473094	0.50677	0.525148	0.610942	0.559099	0.538283	0.544276	0.599469	0.696477	0.388398	0.440171	0.641732	0.584615	0.555556	0.446809	0.508621	0.59322	0.543956	0.575	0.45098	0.64557	0.578261	0.5375	0.400922	0.577114	0.440299	0.737113	0.610329	0.687861	0.620321	0.519802	0.434426	0.416667	0.5	0.513761	0.53202	0.566879	0.568182	0.502165	0.485849
1524.96	0.702392	0.581579	0.94596	0.432848	0.333736	0.232174	0.485577	0.657016	0.542234	0.44843	0.512573	0.544379	0.598784	0.587242	0.596288	0.552916	0.575597	0.682927	0.372005	0.444444	0.566929	0.6	0.562963	0.484043	0.465517	0.576271	0.549451	0.51875	0.485294	0.607595	0.565217	0.5125	0.412442	0.577114	0.462687	0.675258	0.643192	0.618497	0.636364	0.529703	0.434426	0.404762	0.404	0.486239	0.536946	0.611465	0.607955	0.445887	0.462264
1531.69	0.698565	0.581579	0.926548	0.499015	0.368803	0.236522	0.497596	0.668151	0.520436	0.457399	0.537718	0.556213	0.582067	0.594747	0.698376	0.613391	0.572944	0.672087	0.374527	0.438034	0.555118	0.533333	0.555556	0.446809	0.50431	0.559322	0.532967	0.56875	0.490196	0.689873	0.608696	0.55625	0.400922	0.547264	0.451493	0.64433	0.690141	0.601156	0.641711	0.514851	0.409836	0.404762	0.468	0.458716	0.581281	0.707006	0.590909	0.454545	0.509434
1538.42	0.704306	0.596053	0.934418	0.589208	0.396614	0.266957	0.524038	0.688196	0.542234	0.443946	0.522244	0.553254	0.615502	0.604128	0.765661	0.697624	0.61008	0.710027	0.363178	0.431624	0.503937	0.502564	0.566667	0.484043	0.465517	0.548023	0.505495	0.5625	0.441176	0.626582	0.595652	0.565625	0.447005	0.577114	0.458955	0.654639	0.661972	0.595376	0.609626	0.485149	0.413934	0.444444	0.448	0.486239	0.571429	0.66879	0.625	0.519481	0.504717
1545.14	0.726316	0.589474	0.933893	0.644348	0.422007	0.269565	0.617788	0.681514	0.53406	0.495516	0.531915	0.526627	0.621581	0.609756	0.761021	0.762419	0.604775	0.728997	0.358134	0.412393	0.535433	0.523077	0.566667	0.478723	0.431034	0.559322	0.56044	0.5	0.401961	0.677215	0.617391	0.5375	0.481567	0.587065	0.429104	0.752577	0.671362	0.641618	0.668449	0.564356	0.418033	0.400794	0.456	0.486239	0.615764	0.757962	0.676136	0.506494	0.533019
1551.85	0.726316	0.611842	0.932319	0.630957	0.399033	0.28087	0.637019	0.721604	0.599455	0.517937	0.535783	0.535503	0.582067	0.587242	0.712297	0.764579	0.61008	0.747967	0.356873	0.423077	0.582677	0.533333	0.540741	0.494681	0.5	0.59887	0.521978	0.575	0.411765	0.607595	0.626087	0.571875	0.474654	0.606965	0.458955	0.783505	0.694836	0.630058	0.700535	0.589109	0.479508	0.5	0.544	0.522936	0.660099	0.847134	0.778409	0.640693	0.622642
1558.56	0.771292	0.632895	0.951207	0.585664	0.409915	0.28	0.627404	0.757238	0.673025	0.549327	0.55706	0.519231	0.550152	0.594747	0.670534	0.723542	0.636605	0.815718	0.34174	0.448718	0.543307	0.594872	0.514815	0.526596	0.487069	0.564972	0.582418	0.5875	0.401961	0.594937	0.595652	0.59375	0.525346	0.61194	0.485075	0.865979	0.807512	0.693642	0.775401	0.688119	0.512295	0.531746	0.604	0.536697	0.778325	0.949045	0.875	0.779221	0.759434
1565.27	0.755981	0.681579	0.932844	0.545096	0.411125	0.287826	0.600962	0.759465	0.697548	0.605381	0.595745	0.535503	0.571429	0.553471	0.642691	0.699784	0.647215	0.753388	0.325347	0.455128	0.555118	0.584615	0.551852	0.489362	0.487069	0.531073	0.549451	0.575	0.460784	0.664557	0.656522	0.678125	0.541475	0.656716	0.529851	0.963918	0.962441	0.710983	0.812834	0.787129	0.663934	0.615079	0.684	0.623853	0.891626	0.993631	0.931818	0.91342	0.877358
1571.97	0.754067	0.710526	0.852571	0.538007	0.423216	0.309565	0.605769	0.730512	0.700272	0.717489	0.62089	0.54142	0.594225	0.613508	0.665893	0.719222	0.636605	0.815718	0.320303	0.457265	0.559055	0.625641	0.566667	0.484043	0.465517	0.60452	0.554945	0.55	0.45098	0.677215	0.678261	0.71875	0.525346	0.701493	0.537313	1	1	0.815029	0.871658	0.752475	0.67623	0.634921	0.676	0.701835	1	1	0.994318	1	0.990566
1578.66	0.717703	0.740789	0.772823	0.582119	0.465538	0.356522	0.615385	0.777283	0.697548	0.735426	0.59381	0.571006	0.603343	0.67167	0.719258	0.732181	0.668435	0.777778	0.310214	0.489316	0.629921	0.635897	0.592593	0.457447	0.491379	0.610169	0.587912	0.5375	0.5	0.601266	0.713043	0.734375	0.5553	0.731343	0.533582	0.953608	0.985915	0.786127	0.86631	0.772277	0.606557	0.587302	0.636	0.715596	0.995074	0.949045	0.988636	0.939394	1
1585.35	0.701435	0.717105	0.726128	0.694368	0.506651	0.414783	0.649038	0.737194	0.599455	0.70852	0.580271	0.579882	0.677812	0.810507	0.777262	0.790497	0.790451	0.856369	0.301387	0.502137	0.598425	0.625641	0.62963	0.489362	0.49569	0.570621	0.604396	0.625	0.495098	0.689873	0.747826	0.734375	0.576037	0.781095	0.552239	0.881443	0.85446	0.763006	0.823529	0.737624	0.655738	0.59127	0.668	0.678899	0.891626	0.929936	0.886364	0.770563	0.863208
1592.03	0.690909	0.680263	0.697272	0.851122	0.570738	0.477391	0.689904	0.739421	0.588556	0.634529	0.582205	0.670118	0.705167	0.851782	0.828306	0.786177	0.803714	0.907859	0.308953	0.50641	0.610236	0.728205	0.592593	0.547872	0.543103	0.576271	0.549451	0.6875	0.504902	0.651899	0.708696	0.740625	0.599078	0.701493	0.574627	0.845361	0.807512	0.803468	0.855615	0.762376	0.717213	0.738095	0.712	0.655963	0.837438	0.89172	0.767045	0.692641	0.783019
1598.71	0.686124	0.681579	0.692025	0.966916	0.669891	0.56	0.740385	0.717149	0.580381	0.573991	0.574468	0.707101	0.740122	0.831144	0.795824	0.75378	0.854111	0.97832	0.319042	0.532051	0.65748	0.74359	0.637037	0.558511	0.521552	0.627119	0.598901	0.6625	0.573529	0.670886	0.756522	0.678125	0.619816	0.686567	0.567164	0.860825	0.723005	0.890173	0.882353	0.90099	0.885246	0.904762	0.896	0.674312	0.812808	0.815287	0.744318	0.588745	0.669811
1605.38	0.701435	0.686842	0.689927	1	0.76179	0.725217	0.802885	0.703786	0.550409	0.580717	0.547389	0.699704	0.697568	0.795497	0.733179	0.667387	0.859416	0.99729	0.325347	0.583333	0.665354	0.717949	0.662963	0.531915	0.543103	0.632768	0.642857	0.6625	0.642157	0.683544	0.826087	0.71875	0.617512	0.731343	0.61194	0.78866	0.690141	0.901734	0.882353	0.930693	0.967213	0.980159	0.976	0.752294	0.827586	0.732484	0.721591	0.52381	0.613208
1612.05	0.729187	0.697368	0.718258	0.912958	0.870617	0.89913	0.841346	0.668151	0.564033	0.560538	0.547389	0.637574	0.677812	0.769231	0.670534	0.602592	0.952255	0.97832	0.334174	0.608974	0.637795	0.728205	0.674074	0.537234	0.581897	0.638418	0.587912	0.69375	0.651961	0.677215	0.847826	0.734375	0.633641	0.771144	0.626866	0.762887	0.704225	0.867052	0.903743	0.871287	0.901639	0.785714	0.864	0.862385	0.862069	0.770701	0.653409	0.52381	0.575472
1618.72	0.736842	0.734211	0.79276	0.79362	0.970979	1	1	0.681514	0.594005	0.547085	0.611219	0.621302	0.671733	0.729831	0.649652	0.596112	0.960212	0.96477	0.325347	0.675214	0.759843	0.748718	0.744444	0.632979	0.62069	0.723164	0.692308	0.74375	0.661765	0.670886	0.830435	0.753125	0.682028	0.776119	0.727612	0.762887	0.624413	0.878613	0.882353	0.876238	0.819672	0.742063	0.716	0.90367	0.881773	0.726115	0.715909	0.471861	0.533019
1625.37	0.756938	0.735526	0.838405	0.712485	1	0.955652	0.997596	0.743875	0.599455	0.573991	0.628627	0.602071	0.667173	0.741088	0.675174	0.598272	0.933687	0.940379	0.326608	0.74359	0.787402	0.841026	0.811111	0.68617	0.715517	0.774011	0.785714	0.78125	0.681373	0.765823	0.804348	0.728125	0.737327	0.830846	0.720149	0.721649	0.666667	0.855491	0.850267	0.876238	0.782787	0.642857	0.748	1	0.881773	0.745223	0.704545	0.489177	0.537736
1632.03	0.809569	0.765789	0.887198	0.644742	0.950423	0.845217	0.944712	0.873051	0.585831	0.59417	0.669246	0.609467	0.723404	0.803002	0.714617	0.682505	0.94695	1	0.348045	0.848291	0.885827	0.917949	0.859259	0.744681	0.823276	0.943503	0.879121	0.85625	0.75	0.778481	0.830435	0.85	0.841014	0.840796	0.720149	0.798969	0.70892	0.83815	0.850267	0.925743	0.786885	0.630952	0.72	0.958716	0.881773	0.764331	0.596591	0.437229	0.495283
1638.67	0.853589	0.818421	0.928646	0.640016	0.841596	0.715652	0.865385	0.944321	0.577657	0.603139	0.692456	0.602071	0.74924	0.879925	0.784223	0.786177	0.994695	0.99729	0.35309	0.901709	0.96063	0.907692	0.851852	0.893617	0.918103	0.99435	0.967033	0.93125	0.833333	0.810127	0.86087	0.95	0.949309	0.960199	0.854478	0.809278	0.774648	0.861272	0.871658	0.915842	0.737705	0.603175	0.7	0.954128	0.862069	0.745223	0.636364	0.450216	0.514151
1645.32	0.872727	0.892105	0.956978	0.687278	0.735187	0.644348	0.771635	0.946548	0.634877	0.670404	0.694391	0.627219	0.770517	0.906191	0.835267	0.857451	0.960212	0.918699	0.370744	1	1	0.94359	0.922222	0.909574	1	0.909605	0.950549	0.91875	0.926471	0.778481	0.834783	1	1	1	0.936567	0.829897	0.826291	0.803468	0.828877	0.905941	0.672131	0.623016	0.74	0.830275	0.916256	0.726115	0.727273	0.480519	0.514151
1651.96	0.950239	0.944737	0.987408	0.747145	0.661427	0.585217	0.759615	0.924276	0.651226	0.742152	0.696325	0.701183	0.838906	0.966229	0.823666	0.892009	0.965517	0.878049	0.397226	0.991453	0.905512	0.923077	0.959259	0.909574	0.99569	0.892655	1	0.8375	1	0.759494	0.791304	0.91875	0.845622	0.99005	1	0.865979	0.873239	0.913295	0.716578	0.886139	0.70082	0.555556	0.636	0.775229	0.990148	0.694268	0.727273	0.580087	0.59434
1658.59	0.969378	0.996053	1	0.738874	0.584039	0.504348	0.774038	0.873051	0.743869	0.766816	0.733075	0.794379	0.93617	1	0.923434	0.971922	1	0.891599	0.416141	0.869658	0.952756	0.994872	0.962963	0.946809	0.952586	0.954802	0.978022	0.86875	0.985294	0.759494	0.76087	0.825	0.698157	0.855721	0.876866	0.902062	0.830986	0.924855	0.775401	0.811881	0.618852	0.503968	0.584	0.688073	0.891626	0.745223	0.772727	0.636364	0.59434
1665.22	0.980861	1	0.960126	0.657739	0.556227	0.452174	0.764423	0.946548	0.792916	0.831839	0.862669	0.887574	0.93769	0.977486	0.867749	0.933045	0.986737	0.943089	0.456494	0.84188	0.988189	1	0.985185	1	0.857759	0.943503	0.989011	0.9	0.852941	0.765823	0.765217	0.690625	0.596774	0.761194	0.787313	0.943299	0.86385	1	0.663102	0.707921	0.557377	0.515873	0.644	0.646789	0.763547	0.757962	0.721591	0.619048	0.617925
1671.84	1	0.955263	0.920776	0.593935	0.58162	0.442609	0.8125	0.957684	0.861035	0.912556	1	0.866864	0.920973	0.889306	0.781903	0.894168	0.933687	0.883469	0.466583	0.805556	1	1	1	0.93617	0.900862	1	0.961538	0.75625	0.686275	0.740506	0.778261	0.634375	0.495392	0.776119	0.753731	0.896907	0.784038	0.965318	0.679144	0.628713	0.532787	0.492063	0.588	0.674312	0.655172	0.66879	0.704545	0.52381	0.551887
1678.46	0.983732	0.903947	0.856243	0.537219	0.602177	0.418261	0.778846	0.959911	0.861035	0.96861	0.992263	0.798817	0.851064	0.803002	0.696056	0.861771	0.915119	0.818428	0.490542	0.747863	0.976378	0.989744	0.97037	0.920213	0.875	0.937853	0.879121	0.74375	0.578431	0.727848	0.795652	0.56875	0.470046	0.686567	0.701493	0.948454	0.86385	0.809249	0.705882	0.594059	0.520492	0.515873	0.544	0.637615	0.729064	0.700637	0.642045	0.519481	0.514151
1685.07	0.873684	0.821053	0.796957	0.504135	0.593712	0.394783	0.728365	0.935412	0.918256	1	0.862669	0.70858	0.732523	0.677298	0.723898	0.859611	0.883289	0.807588	0.514502	0.634615	0.889764	0.866667	0.888889	0.845745	0.810345	0.79096	0.741758	0.6375	0.514706	0.721519	0.830435	0.503125	0.398618	0.646766	0.645522	0.809278	0.807512	0.791908	0.631016	0.628713	0.483607	0.496032	0.552	0.614679	0.625616	0.675159	0.573864	0.480519	0.504717
1691.68	0.798086	0.751316	0.761805	0.466719	0.547763	0.363478	0.668269	0.888641	0.970027	0.919283	0.717602	0.62426	0.676292	0.604128	0.719258	0.820734	0.809019	0.821138	0.622951	0.58547	0.826772	0.825641	0.833333	0.707447	0.732759	0.740113	0.598901	0.6	0.460784	0.651899	0.73913	0.484375	0.380184	0.517413	0.563433	0.793814	0.755869	0.815029	0.668449	0.618812	0.52459	0.472222	0.536	0.600917	0.596059	0.738854	0.5625	0.437229	0.462264
1698.28	0.743541	0.660526	0.714061	0.423001	0.488513	0.332174	0.608173	0.86637	1	0.782511	0.622824	0.557692	0.62766	0.523452	0.62877	0.725702	0.758621	0.769648	0.825977	0.551282	0.692913	0.758974	0.733333	0.664894	0.642241	0.677966	0.582418	0.61875	0.455882	0.664557	0.734783	0.45625	0.359447	0.59204	0.541045	0.762887	0.755869	0.791908	0.652406	0.613861	0.463115	0.436508	0.516	0.550459	0.586207	0.675159	0.545455	0.437229	0.45283
1704.88	0.699522	0.617105	0.687303	0.371012	0.406288	0.293043	0.545673	0.799555	0.986376	0.692825	0.49323	0.513314	0.569909	0.454034	0.573086	0.606911	0.66313	0.704607	1	0.574786	0.637795	0.635897	0.581481	0.601064	0.538793	0.59322	0.565934	0.575	0.446078	0.658228	0.765217	0.459375	0.354839	0.552239	0.462687	0.721649	0.699531	0.82659	0.695187	0.658416	0.483607	0.460317	0.568	0.550459	0.571429	0.649682	0.511364	0.441558	0.45283
1711.47	0.6689	0.555263	0.661595	0.311934	0.349456	0.256522	0.456731	0.699332	0.893733	0.641256	0.408124	0.436391	0.512158	0.452158	0.491879	0.516199	0.543767	0.644986	0.896595	0.58547	0.527559	0.610256	0.618519	0.515957	0.50431	0.536723	0.5	0.5375	0.441176	0.620253	0.686957	0.43125	0.331797	0.502488	0.451493	0.721649	0.643192	0.791908	0.679144	0.648515	0.532787	0.503968	0.544	0.577982	0.596059	0.681529	0.590909	0.471861	0.448113
1718.06	0.64689	0.538158	0.649003	0.27885	0.305925	0.224348	0.415865	0.619154	0.784741	0.560538	0.367505	0.39497	0.472644	0.393996	0.466357	0.468683	0.474801	0.590786	0.697352	0.574786	0.531496	0.517949	0.511111	0.5	0.456897	0.525424	0.5	0.475	0.372549	0.626582	0.656522	0.40625	0.341014	0.452736	0.421642	0.582474	0.58216	0.693642	0.679144	0.653465	0.565574	0.468254	0.5	0.637615	0.605911	0.649682	0.573864	0.471861	0.490566
1724.64	0.653589	0.493421	0.62382	0.248917	0.274486	0.209565	0.367788	0.570156	0.675749	0.520179	0.355899	0.366864	0.460486	0.388368	0.445476	0.427646	0.411141	0.536585	0.569987	0.474359	0.496063	0.528205	0.507407	0.478723	0.409483	0.502825	0.472527	0.4875	0.426471	0.56962	0.591304	0.375	0.315668	0.437811	0.36194	0.546392	0.511737	0.641618	0.641711	0.623762	0.528689	0.484127	0.496	0.555046	0.546798	0.592357	0.517045	0.450216	0.45283
1731.22	0.620096	0.463158	0.570304	0.231587	0.256348	0.190435	0.336538	0.532294	0.585831	0.46861	0.355899	0.331361	0.419453	0.384615	0.445476	0.410367	0.37931	0.482385	0.433796	0.416667	0.437008	0.451282	0.507407	0.452128	0.375	0.446328	0.39011	0.4125	0.387255	0.601266	0.521739	0.39375	0.294931	0.402985	0.36194	0.530928	0.516432	0.583815	0.534759	0.519802	0.479508	0.428571	0.428	0.518349	0.492611	0.496815	0.465909	0.380952	0.410377
1737.79	0.577033	0.447368	0.525184	0.217015	0.250302	0.196522	0.324519	0.505568	0.487738	0.553812	0.394584	0.301775	0.417933	0.375235	0.445476	0.436285	0.366048	0.444444	0.346784	0.363248	0.433071	0.430769	0.451852	0.425532	0.426724	0.451977	0.450549	0.44375	0.333333	0.525316	0.526087	0.340625	0.281106	0.38806	0.302239	0.484536	0.450704	0.549133	0.529412	0.460396	0.446721	0.329365	0.372	0.481651	0.482759	0.522293	0.426136	0.324675	0.40566
1744.36	0.552153	0.410526	0.490031	0.210319	0.258767	0.181739	0.314904	0.458797	0.419619	0.630045	0.421663	0.288462	0.370821	0.35272	0.417633	0.436285	0.381963	0.428184	0.300126	0.333333	0.425197	0.430769	0.433333	0.367021	0.357759	0.451977	0.384615	0.4375	0.313725	0.455696	0.443478	0.328125	0.288018	0.393035	0.317164	0.453608	0.41784	0.49711	0.491979	0.425743	0.377049	0.329365	0.368	0.399083	0.448276	0.43949	0.465909	0.329004	0.349057
1750.92	0.533014	0.386842	0.476915	0.208744	0.249093	0.171304	0.295673	0.438753	0.395095	0.587444	0.402321	0.306213	0.378419	0.332083	0.457077	0.436285	0.334218	0.376694	0.261034	0.32906	0.393701	0.446154	0.437037	0.382979	0.37931	0.378531	0.423077	0.41875	0.338235	0.462025	0.469565	0.328125	0.290323	0.328358	0.279851	0.396907	0.441315	0.433526	0.470588	0.425743	0.360656	0.333333	0.352	0.357798	0.369458	0.43949	0.414773	0.341991	0.316038
1757.48	0.509091	0.369737	0.465897	0.205987	0.23821	0.16	0.300481	0.420935	0.324251	0.482063	0.363636	0.285503	0.37386	0.341463	0.452436	0.429806	0.32626	0.363144	0.250946	0.262821	0.397638	0.415385	0.437037	0.393617	0.336207	0.412429	0.362637	0.425	0.29902	0.462025	0.426087	0.31875	0.278802	0.323383	0.276119	0.391753	0.403756	0.473988	0.449198	0.361386	0.340164	0.313492	0.328	0.33945	0.359606	0.433121	0.369318	0.316017	0.29717
1764.03	0.510048	0.375	0.455929	0.212682	0.237001	0.16087	0.276442	0.418708	0.316076	0.414798	0.319149	0.321006	0.352584	0.330206	0.459397	0.442765	0.307692	0.338753	0.225725	0.264957	0.374016	0.379487	0.385185	0.37234	0.37931	0.389831	0.373626	0.39375	0.303922	0.35443	0.386957	0.303125	0.271889	0.343284	0.257463	0.386598	0.366197	0.421965	0.438503	0.351485	0.307377	0.313492	0.296	0.321101	0.339901	0.375796	0.357955	0.285714	0.330189
1770.58	0.525359	0.375	0.458552	0.195353	0.215236	0.168696	0.283654	0.4098	0.302452	0.349776	0.274662	0.294379	0.369301	0.333959	0.445476	0.431965	0.291777	0.311653	0.208071	0.254274	0.370079	0.405128	0.422222	0.388298	0.331897	0.344633	0.357143	0.3875	0.259804	0.411392	0.382609	0.29375	0.251152	0.353234	0.279851	0.391753	0.384977	0.381503	0.406417	0.386139	0.266393	0.285714	0.304	0.307339	0.369458	0.350318	0.380682	0.277056	0.287736
1777.12	0.525359	0.363158	0.443337	0.201654	0.218863	0.147826	0.259615	0.42539	0.310627	0.311659	0.276596	0.297337	0.3769	0.317073	0.464037	0.427646	0.265252	0.306233	0.190416	0.271368	0.389764	0.405128	0.396296	0.393617	0.297414	0.389831	0.379121	0.38125	0.289216	0.35443	0.365217	0.325	0.260369	0.278607	0.272388	0.350515	0.375587	0.433526	0.395722	0.306931	0.290984	0.246032	0.296	0.284404	0.315271	0.401274	0.346591	0.290043	0.29717
1783.66	0.489952	0.328947	0.434942	0.194171	0.206771	0.143478	0.264423	0.407572	0.286104	0.2713	0.27853	0.315089	0.354103	0.311445	0.447796	0.401728	0.291777	0.325203	0.180328	0.25	0.362205	0.389744	0.374074	0.345745	0.310345	0.384181	0.351648	0.39375	0.264706	0.373418	0.382609	0.296875	0.267281	0.323383	0.242537	0.376289	0.375587	0.410405	0.374332	0.351485	0.270492	0.277778	0.272	0.321101	0.339901	0.407643	0.352273	0.268398	0.292453
1790.19	0.451675	0.332895	0.415005	0.181174	0.200726	0.133913	0.269231	0.42539	0.294278	0.257848	0.29207	0.33284	0.392097	0.339587	0.473318	0.416847	0.238727	0.300813	0.168979	0.24359	0.362205	0.34359	0.403704	0.356383	0.306034	0.316384	0.39011	0.34375	0.230392	0.373418	0.326087	0.315625	0.267281	0.293532	0.261194	0.386598	0.342723	0.369942	0.40107	0.346535	0.315574	0.261905	0.292	0.270642	0.325123	0.375796	0.352273	0.242424	0.283019
1796.72	0.453589	0.319737	0.411857	0.1859	0.205562	0.126087	0.257212	0.445434	0.283379	0.257848	0.288201	0.331361	0.405775	0.371482	0.49652	0.427646	0.267905	0.281843	0.15889	0.230769	0.338583	0.384615	0.362963	0.361702	0.344828	0.367232	0.340659	0.3875	0.254902	0.322785	0.352174	0.359375	0.276498	0.303483	0.257463	0.319588	0.338028	0.375723	0.363636	0.336634	0.258197	0.261905	0.304	0.220183	0.280788	0.407643	0.323864	0.290043	0.268868
1803.24	0.432536	0.326316	0.409759	0.174478	0.187424	0.122609	0.247596	0.427617	0.269755	0.26009	0.332689	0.357988	0.431611	0.422139	0.522042	0.466523	0.267905	0.279133	0.151324	0.237179	0.322835	0.374359	0.348148	0.37234	0.314655	0.344633	0.362637	0.375	0.235294	0.360759	0.343478	0.365625	0.313364	0.293532	0.279851	0.340206	0.323944	0.358382	0.411765	0.321782	0.241803	0.269841	0.268	0.275229	0.300493	0.363057	0.323864	0.233766	0.278302
1809.76	0.431579	0.338158	0.405037	0.176054	0.19347	0.109565	0.252404	0.414254	0.26703	0.244395	0.346228	0.397929	0.449848	0.470919	0.603248	0.49676	0.265252	0.298103	0.142497	0.215812	0.322835	0.369231	0.392593	0.324468	0.336207	0.361582	0.313187	0.39375	0.264706	0.348101	0.330435	0.390625	0.387097	0.283582	0.223881	0.35567	0.309859	0.381503	0.406417	0.30198	0.278689	0.230159	0.276	0.284404	0.275862	0.305732	0.295455	0.242424	0.259434
1816.27	0.413397	0.336842	0.414481	0.173297	0.198307	0.114783	0.230769	0.380846	0.258856	0.235426	0.350097	0.423077	0.465046	0.474672	0.62181	0.570194	0.275862	0.273713	0.143758	0.211538	0.338583	0.353846	0.381481	0.340426	0.306034	0.355932	0.384615	0.3375	0.245098	0.329114	0.330435	0.465625	0.442396	0.288557	0.223881	0.340206	0.328638	0.375723	0.336898	0.316832	0.266393	0.265873	0.248	0.270642	0.280788	0.343949	0.295455	0.225108	0.221698
1822.78	0.416268	0.319737	0.409234	0.172509	0.189843	0.115652	0.228365	0.367483	0.245232	0.242152	0.346228	0.400888	0.451368	0.442777	0.605568	0.550756	0.238727	0.295393	0.13367	0.222222	0.338583	0.358974	0.381481	0.31383	0.318966	0.338983	0.335165	0.36875	0.220588	0.335443	0.313043	0.484375	0.4447	0.268657	0.25	0.329897	0.300469	0.364162	0.417112	0.331683	0.229508	0.246032	0.244	0.238532	0.256158	0.261146	0.306818	0.238095	0.245283
1829.28	0.422967	0.314474	0.399265	0.175266	0.197098	0.108696	0.213942	0.33853	0.250681	0.224215	0.32882	0.346154	0.396657	0.393996	0.596288	0.589633	0.233422	0.298103	0.134931	0.198718	0.299213	0.384615	0.388889	0.382979	0.336207	0.310734	0.302198	0.30625	0.254902	0.348101	0.334783	0.459375	0.380184	0.303483	0.242537	0.329897	0.333333	0.364162	0.374332	0.306931	0.241803	0.234127	0.268	0.284404	0.285714	0.33121	0.318182	0.212121	0.235849
1835.78	0.407656	0.302632	0.395068	0.169358	0.195889	0.112174	0.233173	0.340757	0.253406	0.23991	0.270793	0.279586	0.37386	0.309568	0.5058	0.544276	0.259947	0.273713	0.141236	0.215812	0.354331	0.348718	0.418519	0.319149	0.362069	0.310734	0.373626	0.3125	0.259804	0.335443	0.326087	0.39375	0.306452	0.288557	0.242537	0.293814	0.314554	0.358382	0.342246	0.29703	0.237705	0.238095	0.24	0.256881	0.26601	0.261146	0.278409	0.242424	0.216981
1842.28	0.426794	0.278947	0.386674	0.169358	0.186215	0.107826	0.21875	0.345212	0.247956	0.2287	0.237911	0.272189	0.361702	0.292683	0.447796	0.466523	0.259947	0.265583	0.137453	0.217949	0.34252	0.323077	0.392593	0.335106	0.310345	0.293785	0.346154	0.3625	0.230392	0.303797	0.304348	0.325	0.267281	0.293532	0.231343	0.340206	0.314554	0.346821	0.385027	0.311881	0.229508	0.242063	0.244	0.229358	0.270936	0.280255	0.318182	0.229437	0.259434
1848.77	0.410526	0.286842	0.383001	0.167389	0.185006	0.110435	0.225962	0.351893	0.234332	0.233184	0.232108	0.248521	0.329787	0.277674	0.403712	0.429806	0.249337	0.273713	0.132409	0.209402	0.295276	0.379487	0.403704	0.324468	0.314655	0.333333	0.340659	0.3125	0.230392	0.348101	0.330435	0.2875	0.239631	0.258706	0.231343	0.309278	0.295775	0.33526	0.379679	0.272277	0.237705	0.22619	0.248	0.238532	0.261084	0.33758	0.193182	0.242424	0.198113
1855.25	0.389474	0.271053	0.366212	0.166995	0.181378	0.107826	0.228365	0.342984	0.247956	0.219731	0.224371	0.25	0.334347	0.251407	0.364269	0.386609	0.267905	0.268293	0.127364	0.198718	0.267717	0.323077	0.407407	0.292553	0.323276	0.327684	0.313187	0.35625	0.25	0.329114	0.365217	0.240625	0.228111	0.278607	0.205224	0.335052	0.276995	0.364162	0.385027	0.29703	0.233607	0.242063	0.276	0.252294	0.29064	0.286624	0.272727	0.21645	0.25
1861.73	0.385646	0.264474	0.359391	0.163056	0.174123	0.106957	0.225962	0.329621	0.258856	0.204036	0.2147	0.241124	0.316109	0.232645	0.345708	0.345572	0.230769	0.279133	0.134931	0.207265	0.295276	0.328205	0.348148	0.292553	0.323276	0.299435	0.340659	0.3125	0.245098	0.291139	0.295652	0.284375	0.209677	0.268657	0.227612	0.345361	0.29108	0.375723	0.368984	0.331683	0.262295	0.234127	0.248	0.256881	0.280788	0.318471	0.272727	0.194805	0.221698
1868.2	0.368421	0.268421	0.359391	0.161875	0.176542	0.106087	0.189904	0.320713	0.228883	0.213004	0.208897	0.245562	0.317629	0.236398	0.327146	0.328294	0.244032	0.268293	0.138714	0.220085	0.299213	0.374359	0.381481	0.308511	0.310345	0.288136	0.32967	0.3125	0.235294	0.35443	0.286957	0.25625	0.211982	0.263682	0.216418	0.340206	0.305164	0.358382	0.326203	0.252475	0.237705	0.230159	0.264	0.266055	0.241379	0.280255	0.272727	0.277056	0.278302
1874.67	0.358852	0.261842	0.347324	0.166601	0.17896	0.106087	0.206731	0.314031	0.247956	0.192825	0.201161	0.241124	0.31003	0.227017	0.313225	0.313175	0.281167	0.262873	0.14628	0.194444	0.307087	0.338462	0.333333	0.329787	0.323276	0.316384	0.318681	0.3125	0.245098	0.310127	0.317391	0.2375	0.205069	0.238806	0.205224	0.345361	0.333333	0.387283	0.385027	0.292079	0.262295	0.230159	0.292	0.243119	0.251232	0.292994	0.267045	0.207792	0.221698
1881.13	0.362679	0.251316	0.342078	0.161875	0.183797	0.10087	0.204327	0.33853	0.253406	0.215247	0.206963	0.22929	0.302432	0.238274	0.320186	0.302376	0.233422	0.265583	0.141236	0.205128	0.322835	0.328205	0.325926	0.303191	0.301724	0.299435	0.324176	0.35625	0.22549	0.297468	0.295652	0.25625	0.200461	0.298507	0.220149	0.381443	0.328638	0.369942	0.390374	0.326733	0.270492	0.246032	0.24	0.279817	0.295567	0.343949	0.278409	0.212121	0.254717
1887.59	0.359809	0.261842	0.34575	0.163056	0.170496	0.106957	0.199519	0.33853	0.250681	0.221973	0.208897	0.241124	0.299392	0.219512	0.315545	0.300216	0.228117	0.252033	0.14628	0.198718	0.271654	0.353846	0.37037	0.319149	0.306034	0.316384	0.296703	0.3	0.22549	0.341772	0.291304	0.246875	0.191244	0.263682	0.216418	0.386598	0.342723	0.317919	0.385027	0.346535	0.254098	0.253968	0.268	0.224771	0.315271	0.299363	0.295455	0.225108	0.268868
1894.05	0.356938	0.255263	0.337356	0.162662	0.174123	0.108696	0.194712	0.331849	0.226158	0.20852	0.193424	0.244083	0.31155	0.210131	0.336427	0.304536	0.230769	0.287263	0.147541	0.196581	0.334646	0.358974	0.37037	0.303191	0.323276	0.316384	0.307692	0.39375	0.210784	0.316456	0.313043	0.259375	0.221198	0.228856	0.208955	0.335052	0.338028	0.381503	0.363636	0.316832	0.258197	0.265873	0.256	0.261468	0.256158	0.312102	0.301136	0.225108	0.268868
1900.5	0.355981	0.251316	0.333158	0.166995	0.187424	0.102609	0.189904	0.385301	0.231608	0.226457	0.206963	0.245562	0.303951	0.227017	0.303944	0.315335	0.244032	0.276423	0.141236	0.213675	0.30315	0.4	0.340741	0.287234	0.301724	0.316384	0.324176	0.31875	0.235294	0.316456	0.33913	0.259375	0.207373	0.258706	0.212687	0.427835	0.399061	0.404624	0.42246	0.306931	0.233607	0.214286	0.268	0.275229	0.320197	0.324841	0.3125	0.255411	0.259434
1906.94	0.368421	0.242105	0.33788	0.170933	0.176542	0.108696	0.185096	0.360802	0.220708	0.213004	0.205029	0.252959	0.31155	0.24015	0.306265	0.282937	0.246684	0.298103	0.13367	0.213675	0.322835	0.34359	0.351852	0.335106	0.280172	0.322034	0.296703	0.35625	0.245098	0.291139	0.321739	0.2625	0.198157	0.258706	0.220149	0.319588	0.408451	0.393064	0.374332	0.351485	0.266393	0.253968	0.268	0.311927	0.275862	0.343949	0.306818	0.251082	0.268868
1913.38	0.355024	0.256579	0.33893	0.165813	0.175333	0.0921739	0.199519	0.360802	0.228883	0.197309	0.201161	0.25	0.308511	0.221388	0.290023	0.287257	0.265252	0.260163	0.132409	0.200855	0.299213	0.34359	0.318519	0.335106	0.306034	0.338983	0.263736	0.3125	0.205882	0.28481	0.3	0.2625	0.218894	0.273632	0.220149	0.35567	0.384977	0.433526	0.40107	0.336634	0.290984	0.257937	0.288	0.321101	0.29064	0.33121	0.301136	0.268398	0.25
1919.82	0.346411	0.239474	0.344701	0.166995	0.188634	0.102609	0.1875	0.356347	0.253406	0.213004	0.210832	0.226331	0.302432	0.206379	0.310905	0.289417	0.244032	0.246612	0.12232	0.200855	0.311024	0.333333	0.37037	0.308511	0.293103	0.293785	0.340659	0.31875	0.20098	0.322785	0.313043	0.25	0.211982	0.288557	0.201493	0.309278	0.333333	0.381503	0.411765	0.376238	0.29918	0.293651	0.308	0.302752	0.295567	0.375796	0.318182	0.290043	0.287736
1926.25	0.355981	0.246053	0.343127	0.165026	0.174123	0.105217	0.199519	0.331849	0.207084	0.195067	0.197292	0.224852	0.317629	0.213884	0.310905	0.289417	0.222812	0.246612	0.116015	0.211538	0.311024	0.323077	0.292593	0.319149	0.301724	0.310734	0.307692	0.3375	0.259804	0.259494	0.3	0.284375	0.205069	0.258706	0.227612	0.360825	0.314554	0.346821	0.433155	0.351485	0.331967	0.289683	0.3	0.330275	0.315271	0.401274	0.306818	0.285714	0.306604
1932.67	0.356938	0.248684	0.356768	0.165026	0.191052	0.0991304	0.197115	0.327394	0.253406	0.210762	0.2147	0.242604	0.296353	0.225141	0.327146	0.304536	0.236074	0.257453	0.128625	0.200855	0.311024	0.374359	0.314815	0.303191	0.288793	0.293785	0.313187	0.29375	0.25	0.322785	0.308696	0.284375	0.207373	0.318408	0.231343	0.340206	0.295775	0.364162	0.465241	0.405941	0.266393	0.289683	0.28	0.307339	0.359606	0.363057	0.357955	0.298701	0.34434
1939.09	0.346411	0.255263	0.367786	0.166601	0.182588	0.102609	0.199519	0.325167	0.256131	0.219731	0.199226	0.221893	0.293313	0.213884	0.322506	0.295896	0.249337	0.241192	0.142497	0.202991	0.326772	0.34359	0.311111	0.25	0.314655	0.305085	0.307692	0.3875	0.240196	0.348101	0.308696	0.271875	0.209677	0.333333	0.208955	0.360825	0.305164	0.427746	0.395722	0.361386	0.311475	0.305556	0.324	0.288991	0.384236	0.382166	0.346591	0.281385	0.34434
1945.51	0.345455	0.261842	0.373557	0.163844	0.187424	0.104348	0.189904	0.342984	0.264305	0.224215	0.224371	0.247041	0.291793	0.219512	0.290023	0.300216	0.246684	0.252033	0.112232	0.185897	0.299213	0.34359	0.307407	0.340426	0.293103	0.271186	0.28022	0.325	0.235294	0.265823	0.36087	0.2625	0.230415	0.313433	0.223881	0.298969	0.276995	0.369942	0.427807	0.306931	0.27459	0.309524	0.312	0.307339	0.310345	0.414013	0.272727	0.264069	0.316038
1951.92	0.356938	0.255263	0.36936	0.159905	0.177751	0.10087	0.211538	0.314031	0.264305	0.221973	0.206963	0.244083	0.320669	0.230769	0.294664	0.293737	0.238727	0.268293	0.123581	0.183761	0.271654	0.287179	0.314815	0.292553	0.306034	0.322034	0.32967	0.36875	0.22549	0.297468	0.313043	0.284375	0.200461	0.273632	0.212687	0.319588	0.319249	0.398844	0.379679	0.361386	0.270492	0.31746	0.276	0.247706	0.305419	0.369427	0.340909	0.272727	0.287736
1958.33	0.348325	0.240789	0.362015	0.160693	0.180169	0.0991304	0.199519	0.318486	0.256131	0.226457	0.206963	0.255917	0.296353	0.213884	0.292343	0.276458	0.246684	0.252033	0.129887	0.211538	0.307087	0.348718	0.322222	0.281915	0.271552	0.322034	0.307692	0.34375	0.264706	0.291139	0.278261	0.278125	0.193548	0.293532	0.227612	0.329897	0.295775	0.323699	0.395722	0.336634	0.331967	0.293651	0.284	0.298165	0.285714	0.292994	0.329545	0.238095	0.25
1964.73	0.355024	0.238158	0.354669	0.166601	0.195889	0.0956522	0.199519	0.327394	0.242507	0.219731	0.203095	0.244083	0.279635	0.219512	0.299304	0.280778	0.230769	0.252033	0.124842	0.179487	0.267717	0.328205	0.333333	0.335106	0.301724	0.288136	0.307692	0.35625	0.240196	0.322785	0.304348	0.259375	0.207373	0.268657	0.223881	0.335052	0.305164	0.410405	0.326203	0.341584	0.241803	0.277778	0.268	0.266055	0.310345	0.343949	0.301136	0.277056	0.235849
1971.12	0.354067	0.25	0.349423	0.169752	0.192261	0.0973913	0.199519	0.349666	0.242507	0.217489	0.189555	0.221893	0.285714	0.21576	0.315545	0.289417	0.233422	0.271003	0.119798	0.196581	0.287402	0.302564	0.303704	0.276596	0.284483	0.344633	0.307692	0.35625	0.230392	0.28481	0.278261	0.26875	0.202765	0.268657	0.197761	0.350515	0.276995	0.398844	0.379679	0.30198	0.254098	0.238095	0.292	0.256881	0.310345	0.312102	0.3125	0.212121	0.235849
1977.52	0.354067	0.243421	0.335257	0.170933	0.191052	0.102609	0.204327	0.360802	0.253406	0.23991	0.216634	0.227811	0.288754	0.217636	0.317865	0.280778	0.228117	0.254743	0.132409	0.198718	0.30315	0.312821	0.259259	0.31383	0.275862	0.338983	0.302198	0.30625	0.220588	0.297468	0.321739	0.275	0.191244	0.273632	0.242537	0.314433	0.328638	0.369942	0.368984	0.331683	0.29918	0.27381	0.268	0.261468	0.305419	0.318471	0.301136	0.25974	0.235849
1983.9	0.356938	0.239474	0.336831	0.17054	0.207981	0.0982609	0.192308	0.398664	0.27248	0.233184	0.203095	0.224852	0.287234	0.213884	0.329466	0.304536	0.236074	0.279133	0.129887	0.196581	0.279528	0.34359	0.314815	0.260638	0.323276	0.316384	0.28022	0.29375	0.230392	0.316456	0.326087	0.246875	0.191244	0.308458	0.205224	0.340206	0.300469	0.393064	0.385027	0.326733	0.295082	0.265873	0.304	0.256881	0.285714	0.324841	0.318182	0.238095	0.25
1990.29	0.346411	0.247368	0.33788	0.170933	0.201935	0.0904348	0.199519	0.4098	0.231608	0.230942	0.193424	0.244083	0.281155	0.212008	0.310905	0.289417	0.225464	0.268293	0.124842	0.190171	0.295276	0.333333	0.322222	0.324468	0.318966	0.310734	0.318681	0.3625	0.205882	0.278481	0.330435	0.2625	0.200461	0.253731	0.235075	0.278351	0.323944	0.433526	0.411765	0.341584	0.282787	0.265873	0.304	0.266055	0.29064	0.324841	0.284091	0.238095	0.231132
1996.66	0.349282	0.247368	0.333158	0.169358	0.192261	0.101739	0.206731	0.412027	0.253406	0.235426	0.195358	0.226331	0.276596	0.217636	0.306265	0.293737	0.209549	0.254743	0.12232	0.190171	0.307087	0.328205	0.307407	0.297872	0.280172	0.322034	0.335165	0.3125	0.210784	0.28481	0.295652	0.24375	0.200461	0.243781	0.231343	0.28866	0.295775	0.33526	0.390374	0.306931	0.27459	0.265873	0.276	0.243119	0.26601	0.299363	0.323864	0.229437	0.231132
2003.04	0.348325	0.253947	0.338405	0.166995	0.19468	0.106957	0.213942	0.400891	0.220708	0.219731	0.201161	0.236686	0.303951	0.213884	0.287703	0.287257	0.241379	0.233062	0.118537	0.192308	0.287402	0.364103	0.296296	0.31383	0.280172	0.305085	0.373626	0.31875	0.25	0.335443	0.304348	0.26875	0.18894	0.248756	0.201493	0.335052	0.29108	0.375723	0.374332	0.321782	0.229508	0.246032	0.252	0.256881	0.261084	0.33758	0.301136	0.21645	0.268868
2009.4	0.363636	0.246053	0.324764	0.167389	0.191052	0.106087	0.209135	0.365256	0.258856	0.219731	0.191489	0.241124	0.273556	0.227017	0.320186	0.298056	0.233422	0.273713	0.119798	0.198718	0.330709	0.364103	0.311111	0.292553	0.306034	0.316384	0.340659	0.30625	0.240196	0.303797	0.317391	0.246875	0.198157	0.293532	0.201493	0.329897	0.314554	0.398844	0.385027	0.326733	0.241803	0.242063	0.268	0.284404	0.26601	0.318471	0.255682	0.238095	0.183962
2015.77	0.349282	0.25	0.318468	0.168176	0.185006	0.104348	0.209135	0.36971	0.245232	0.210762	0.206963	0.233728	0.281155	0.208255	0.306265	0.315335	0.259947	0.284553	0.129887	0.207265	0.311024	0.333333	0.311111	0.303191	0.318966	0.299435	0.340659	0.39375	0.22549	0.341772	0.243478	0.240625	0.200461	0.318408	0.216418	0.340206	0.295775	0.398844	0.358289	0.287129	0.258197	0.22619	0.216	0.233945	0.241379	0.33758	0.238636	0.233766	0.268868
2022.12	0.349282	0.244737	0.317419	0.164238	0.17896	0.0991304	0.216346	0.336303	0.245232	0.221973	0.212766	0.230769	0.294833	0.225141	0.292343	0.313175	0.233422	0.260163	0.127364	0.194444	0.326772	0.338462	0.303704	0.335106	0.293103	0.327684	0.395604	0.40625	0.205882	0.28481	0.295652	0.246875	0.186636	0.243781	0.201493	0.319588	0.323944	0.346821	0.406417	0.346535	0.254098	0.242063	0.236	0.238532	0.300493	0.280255	0.301136	0.212121	0.240566
2028.48	0.354067	0.268421	0.320042	0.163844	0.182588	0.109565	0.1875	0.345212	0.256131	0.221973	0.199226	0.241124	0.302432	0.219512	0.301624	0.304536	0.249337	0.257453	0.128625	0.188034	0.330709	0.379487	0.318519	0.351064	0.318966	0.322034	0.521978	0.45625	0.254902	0.310127	0.278261	0.246875	0.202765	0.273632	0.238806	0.293814	0.262911	0.346821	0.411765	0.346535	0.245902	0.234127	0.232	0.224771	0.261084	0.299363	0.267045	0.225108	0.25
2034.83	0.351196	0.242105	0.311123	0.163844	0.169287	0.106957	0.223558	0.340757	0.231608	0.224215	0.208897	0.25	0.300912	0.227017	0.327146	0.330454	0.228117	0.265583	0.118537	0.188034	0.311024	0.317949	0.333333	0.287234	0.297414	0.350282	0.571429	0.4875	0.245098	0.329114	0.265217	0.271875	0.182028	0.278607	0.212687	0.345361	0.28169	0.398844	0.342246	0.311881	0.22541	0.246032	0.236	0.229358	0.241379	0.318471	0.335227	0.199134	0.254717
2041.17	0.345455	0.246053	0.304302	0.159905	0.177751	0.106087	0.211538	0.320713	0.26158	0.244395	0.2147	0.238166	0.284195	0.232645	0.329466	0.313175	0.230769	0.257453	0.121059	0.207265	0.307087	0.358974	0.296296	0.276596	0.306034	0.282486	0.461538	0.375	0.25	0.291139	0.304348	0.24375	0.200461	0.273632	0.212687	0.278351	0.305164	0.364162	0.374332	0.321782	0.27459	0.238095	0.252	0.266055	0.246305	0.299363	0.278409	0.225108	0.216981
2047.51	0.343541	0.242105	0.30745	0.161087	0.185006	0.105217	0.211538	0.318486	0.258856	0.23991	0.203095	0.255917	0.287234	0.228893	0.313225	0.321814	0.236074	0.276423	0.114754	0.181624	0.275591	0.333333	0.288889	0.324468	0.284483	0.333333	0.395604	0.3875	0.230392	0.348101	0.3	0.2625	0.18894	0.278607	0.208955	0.345361	0.276995	0.381503	0.40107	0.326733	0.229508	0.253968	0.272	0.243119	0.256158	0.33758	0.295455	0.177489	0.264151
2053.84	0.357895	0.251316	0.300105	0.162269	0.177751	0.107826	0.201923	0.293987	0.239782	0.217489	0.199226	0.236686	0.303951	0.21576	0.338747	0.321814	0.228117	0.273713	0.131148	0.207265	0.318898	0.353846	0.303704	0.297872	0.288793	0.316384	0.379121	0.35	0.240196	0.329114	0.304348	0.246875	0.198157	0.333333	0.212687	0.335052	0.338028	0.358382	0.342246	0.30198	0.254098	0.246032	0.256	0.266055	0.285714	0.33758	0.306818	0.229437	0.235849
2060.18	0.359809	0.247368	0.301154	0.155573	0.181378	0.103478	0.213942	0.316258	0.234332	0.224215	0.203095	0.238166	0.291793	0.236398	0.336427	0.308855	0.238727	0.289973	0.131148	0.196581	0.299213	0.348718	0.344444	0.287234	0.344828	0.305085	0.307692	0.38125	0.29902	0.329114	0.343478	0.25	0.214286	0.253731	0.216418	0.319588	0.309859	0.352601	0.385027	0.272277	0.241803	0.261905	0.264	0.275229	0.285714	0.312102	0.3125	0.25974	0.212264
2066.5	0.351196	0.247368	0.300105	0.159512	0.175333	0.1	0.199519	0.305122	0.234332	0.215247	0.203095	0.239645	0.285714	0.24015	0.320186	0.326134	0.238727	0.260163	0.129887	0.188034	0.314961	0.338462	0.292593	0.297872	0.288793	0.293785	0.373626	0.34375	0.235294	0.291139	0.308696	0.271875	0.214286	0.263682	0.205224	0.329897	0.323944	0.387283	0.347594	0.287129	0.262295	0.253968	0.276	0.224771	0.275862	0.318471	0.261364	0.281385	0.25
2072.82	0.346411	0.239474	0.295383	0.157936	0.172914	0.105217	0.201923	0.30735	0.234332	0.244395	0.226306	0.238166	0.290274	0.24015	0.334107	0.293737	0.254642	0.265583	0.124842	0.207265	0.287402	0.348718	0.3	0.297872	0.306034	0.305085	0.307692	0.3625	0.215686	0.278481	0.313043	0.26875	0.202765	0.263682	0.220149	0.335052	0.276995	0.393064	0.368984	0.29703	0.27459	0.261905	0.24	0.293578	0.310345	0.324841	0.295455	0.220779	0.240566
2079.14	0.338756	0.234211	0.298531	0.162269	0.183797	0.10087	0.175481	0.318486	0.242507	0.217489	0.2147	0.224852	0.31003	0.225141	0.327146	0.328294	0.246684	0.289973	0.137453	0.200855	0.314961	0.317949	0.325926	0.303191	0.327586	0.316384	0.302198	0.3	0.284314	0.329114	0.3	0.25625	0.195853	0.238806	0.227612	0.340206	0.328638	0.369942	0.395722	0.306931	0.254098	0.253968	0.28	0.247706	0.26601	0.280255	0.267045	0.212121	0.226415
2085.45	0.347368	0.259211	0.290136	0.156361	0.174123	0.0991304	0.194712	0.291759	0.217984	0.224215	0.218569	0.244083	0.293313	0.247655	0.331787	0.336933	0.259947	0.284553	0.132409	0.211538	0.30315	0.338462	0.314815	0.303191	0.306034	0.333333	0.346154	0.36875	0.230392	0.310127	0.321739	0.278125	0.207373	0.228856	0.205224	0.345361	0.305164	0.375723	0.390374	0.331683	0.262295	0.27381	0.268	0.261468	0.305419	0.33121	0.318182	0.212121	0.273585
2091.76	0.355024	0.242105	0.293809	0.161481	0.180169	0.0930435	0.206731	0.291759	0.220708	0.235426	0.222437	0.238166	0.282675	0.21576	0.327146	0.343413	0.259947	0.295393	0.147541	0.224359	0.318898	0.338462	0.322222	0.308511	0.297414	0.316384	0.32967	0.35	0.25	0.278481	0.33913	0.278125	0.211982	0.283582	0.238806	0.314433	0.29108	0.375723	0.390374	0.351485	0.245902	0.261905	0.248	0.252294	0.275862	0.369427	0.289773	0.251082	0.235849
2098.06	0.349282	0.234211	0.294334	0.163844	0.180169	0.102609	0.185096	0.305122	0.239782	0.230942	0.195358	0.230769	0.290274	0.242026	0.338747	0.313175	0.230769	0.300813	0.141236	0.220085	0.299213	0.323077	0.303704	0.292553	0.310345	0.316384	0.302198	0.31875	0.254902	0.329114	0.317391	0.284375	0.207373	0.268657	0.205224	0.360825	0.323944	0.33526	0.352941	0.341584	0.25	0.261905	0.26	0.247706	0.251232	0.292994	0.267045	0.251082	0.240566
2104.35	0.35311	0.251316	0.293284	0.165419	0.182588	0.1	0.189904	0.302895	0.239782	0.230942	0.189555	0.241124	0.297872	0.236398	0.322506	0.330454	0.267905	0.311653	0.143758	0.220085	0.326772	0.338462	0.337037	0.319149	0.340517	0.305085	0.307692	0.325	0.210784	0.28481	0.308696	0.246875	0.223502	0.253731	0.235075	0.329897	0.333333	0.352601	0.368984	0.287129	0.25	0.230159	0.304	0.266055	0.285714	0.280255	0.284091	0.233766	0.268868
2110.65	0.34067	0.243421	0.282791	0.158724	0.177751	0.104348	0.189904	0.305122	0.231608	0.224215	0.203095	0.247041	0.284195	0.236398	0.327146	0.317495	0.251989	0.281843	0.137453	0.215812	0.291339	0.338462	0.296296	0.319149	0.336207	0.333333	0.324176	0.3625	0.259804	0.341772	0.3	0.275	0.202765	0.238806	0.216418	0.381443	0.319249	0.404624	0.417112	0.316832	0.270492	0.230159	0.24	0.256881	0.270936	0.292994	0.221591	0.207792	0.273585
2116.93	0.344498	0.243421	0.292235	0.165813	0.181378	0.0947826	0.185096	0.285078	0.26158	0.242152	0.208897	0.247041	0.299392	0.223265	0.322506	0.323974	0.236074	0.254743	0.134931	0.202991	0.299213	0.323077	0.32963	0.319149	0.327586	0.299435	0.32967	0.31875	0.22549	0.335443	0.282609	0.271875	0.205069	0.283582	0.212687	0.350515	0.333333	0.352601	0.385027	0.336634	0.245902	0.253968	0.232	0.270642	0.295567	0.254777	0.318182	0.229437	0.259434
2123.22	0.345455	0.246053	0.285414	0.165813	0.171705	0.1	0.197115	0.305122	0.231608	0.20852	0.220503	0.241124	0.291793	0.236398	0.345708	0.332613	0.241379	0.292683	0.129887	0.183761	0.295276	0.338462	0.303704	0.31383	0.310345	0.310734	0.324176	0.325	0.269608	0.310127	0.308696	0.284375	0.214286	0.273632	0.246269	0.335052	0.347418	0.346821	0.385027	0.311881	0.237705	0.246032	0.236	0.288991	0.295567	0.343949	0.3125	0.212121	0.264151
2129.5	0.336842	0.235526	0.289087	0.162269	0.180169	0.105217	0.197115	0.316258	0.245232	0.226457	0.195358	0.235207	0.300912	0.225141	0.331787	0.334773	0.244032	0.268293	0.126103	0.207265	0.30315	0.328205	0.296296	0.319149	0.301724	0.310734	0.302198	0.30625	0.20098	0.310127	0.313043	0.25625	0.218894	0.298507	0.205224	0.391753	0.323944	0.393064	0.40107	0.341584	0.229508	0.238095	0.268	0.233945	0.261084	0.33121	0.272727	0.233766	0.254717
2135.77	0.35311	0.239474	0.289087	0.165813	0.177751	0.105217	0.192308	0.282851	0.220708	0.206278	0.201161	0.236686	0.31003	0.24015	0.308585	0.313175	0.233422	0.265583	0.126103	0.194444	0.295276	0.348718	0.340741	0.287234	0.310345	0.316384	0.307692	0.33125	0.230392	0.341772	0.304348	0.284375	0.202765	0.288557	0.216418	0.381443	0.375587	0.358382	0.390374	0.29703	0.254098	0.257937	0.264	0.247706	0.300493	0.254777	0.301136	0.225108	0.226415
2142.04	0.346411	0.235526	0.280693	0.163056	0.174123	0.1	0.194712	0.30735	0.239782	0.210762	0.205029	0.227811	0.300912	0.24015	0.315545	0.321814	0.236074	0.271003	0.143758	0.202991	0.311024	0.338462	0.307407	0.319149	0.310345	0.299435	0.313187	0.3	0.22549	0.329114	0.286957	0.271875	0.205069	0.258706	0.201493	0.360825	0.333333	0.369942	0.42246	0.321782	0.262295	0.238095	0.244	0.247706	0.29064	0.299363	0.25	0.242424	0.221698
2148.3	0.343541	0.236842	0.280168	0.159905	0.185006	0.102609	0.185096	0.293987	0.237057	0.2287	0.212766	0.247041	0.296353	0.257036	0.338747	0.321814	0.251989	0.273713	0.126103	0.202991	0.299213	0.358974	0.311111	0.244681	0.327586	0.355932	0.302198	0.34375	0.25	0.310127	0.269565	0.271875	0.211982	0.268657	0.212687	0.35567	0.333333	0.393064	0.411765	0.306931	0.237705	0.265873	0.244	0.233945	0.251232	0.305732	0.272727	0.220779	0.254717
2154.56	0.336842	0.242105	0.278594	0.160299	0.176542	0.0991304	0.221154	0.302895	0.237057	0.217489	0.2147	0.247041	0.31003	0.247655	0.324826	0.313175	0.254642	0.281843	0.13367	0.200855	0.295276	0.292308	0.292593	0.297872	0.301724	0.248588	0.291209	0.35	0.215686	0.297468	0.317391	0.284375	0.209677	0.228856	0.223881	0.345361	0.276995	0.410405	0.379679	0.287129	0.241803	0.222222	0.264	0.266055	0.261084	0.318471	0.267045	0.212121	0.25
2160.82	0.342584	0.242105	0.284365	0.16345	0.177751	0.0965217	0.197115	0.289532	0.247956	0.204036	0.205029	0.260355	0.302432	0.253283	0.334107	0.311015	0.254642	0.252033	0.128625	0.213675	0.255906	0.338462	0.3	0.265957	0.327586	0.310734	0.307692	0.33125	0.264706	0.348101	0.291304	0.30625	0.211982	0.298507	0.227612	0.350515	0.309859	0.33526	0.42246	0.29703	0.241803	0.242063	0.24	0.243119	0.285714	0.312102	0.306818	0.199134	0.25
2167.07	0.345455	0.234211	0.28489	0.160299	0.17896	0.104348	0.189904	0.305122	0.256131	0.221973	0.224371	0.267751	0.302432	0.253283	0.329466	0.298056	0.241379	0.268293	0.142497	0.207265	0.307087	0.338462	0.3	0.281915	0.314655	0.293785	0.269231	0.325	0.235294	0.348101	0.291304	0.278125	0.207373	0.278607	0.212687	0.314433	0.328638	0.375723	0.374332	0.346535	0.286885	0.25	0.296	0.256881	0.26601	0.318471	0.335227	0.229437	0.226415
2173.32	0.360766	0.230263	0.289087	0.166207	0.177751	0.1	0.199519	0.311804	0.264305	0.210762	0.220503	0.267751	0.308511	0.227017	0.324826	0.339093	0.254642	0.273713	0.141236	0.209402	0.299213	0.333333	0.322222	0.292553	0.323276	0.322034	0.28022	0.35	0.254902	0.322785	0.326087	0.259375	0.228111	0.258706	0.212687	0.329897	0.333333	0.445087	0.470588	0.29703	0.245902	0.234127	0.216	0.252294	0.241379	0.254777	0.255682	0.238095	0.226415
2179.56	0.368421	0.226316	0.277545	0.170146	0.195889	0.103478	0.194712	0.30735	0.277929	0.213004	0.2147	0.252959	0.293313	0.236398	0.308585	0.343413	0.233422	0.271003	0.153846	0.211538	0.291339	0.312821	0.325926	0.303191	0.306034	0.282486	0.296703	0.30625	0.245098	0.322785	0.343478	0.26875	0.211982	0.308458	0.208955	0.329897	0.319249	0.398844	0.475936	0.287129	0.237705	0.242063	0.256	0.206422	0.295567	0.312102	0.267045	0.194805	0.268868
2185.79	0.357895	0.238158	0.280168	0.165419	0.183797	0.0982609	0.211538	0.309577	0.275204	0.213004	0.208897	0.224852	0.300912	0.249531	0.308585	0.313175	0.249337	0.254743	0.139975	0.207265	0.307087	0.333333	0.311111	0.255319	0.301724	0.293785	0.318681	0.33125	0.240196	0.329114	0.308696	0.2875	0.21659	0.273632	0.223881	0.396907	0.347418	0.404624	0.438503	0.331683	0.262295	0.238095	0.26	0.261468	0.246305	0.292994	0.25	0.238095	0.240566
2192.03	0.358852	0.234211	0.271773	0.166995	0.175333	0.1	0.185096	0.296214	0.26158	0.219731	0.212766	0.248521	0.305471	0.242026	0.329466	0.332613	0.241379	0.260163	0.132409	0.202991	0.311024	0.328205	0.359259	0.303191	0.306034	0.288136	0.291209	0.325	0.245098	0.297468	0.273913	0.271875	0.21659	0.258706	0.223881	0.417526	0.323944	0.387283	0.497326	0.282178	0.22541	0.242063	0.248	0.220183	0.261084	0.318471	0.227273	0.225108	0.207547
2198.25	0.357895	0.228947	0.275446	0.166995	0.180169	0.103478	0.182692	0.302895	0.258856	0.233184	0.212766	0.248521	0.308511	0.245779	0.327146	0.323974	0.259947	0.257453	0.136192	0.205128	0.314961	0.297436	0.325926	0.335106	0.310345	0.338983	0.307692	0.34375	0.230392	0.310127	0.313043	0.296875	0.221198	0.253731	0.197761	0.42268	0.366197	0.375723	0.561497	0.331683	0.254098	0.22619	0.228	0.275229	0.280788	0.299363	0.3125	0.238095	0.264151
2204.48	0.366507	0.239474	0.272298	0.16857	0.169287	0.0965217	0.185096	0.305122	0.277929	0.233184	0.212766	0.245562	0.294833	0.24015	0.336427	0.330454	0.209549	0.289973	0.145019	0.217949	0.307087	0.34359	0.296296	0.281915	0.301724	0.322034	0.302198	0.35625	0.254902	0.297468	0.3	0.284375	0.225806	0.303483	0.25	0.391753	0.352113	0.421965	0.593583	0.306931	0.266393	0.253968	0.244	0.229358	0.256158	0.356688	0.289773	0.207792	0.235849
2210.69	0.379904	0.228947	0.271249	0.168176	0.176542	0.0965217	0.206731	0.293987	0.291553	0.233184	0.218569	0.257396	0.31307	0.242026	0.331787	0.304536	0.238727	0.260163	0.139975	0.190171	0.318898	0.348718	0.344444	0.308511	0.340517	0.299435	0.285714	0.35625	0.254902	0.35443	0.321739	0.25625	0.198157	0.303483	0.223881	0.365979	0.375587	0.404624	0.636364	0.336634	0.213115	0.246032	0.232	0.229358	0.256158	0.369427	0.272727	0.233766	0.212264
2216.91	0.400957	0.238158	0.279119	0.165813	0.186215	0.103478	0.209135	0.293987	0.26703	0.217489	0.203095	0.230769	0.31307	0.238274	0.341067	0.332613	0.238727	0.271003	0.126103	0.207265	0.318898	0.328205	0.318519	0.287234	0.314655	0.288136	0.291209	0.34375	0.196078	0.291139	0.313043	0.26875	0.253456	0.313433	0.257463	0.371134	0.352113	0.514451	0.55615	0.351485	0.25	0.257937	0.264	0.252294	0.305419	0.33121	0.306818	0.220779	0.268868
2223.12	0.401914	0.240789	0.267051	0.167389	0.17896	0.103478	0.182692	0.30735	0.275204	0.221973	0.2147	0.254438	0.299392	0.249531	0.329466	0.330454	0.230769	0.260163	0.141236	0.202991	0.318898	0.353846	0.322222	0.303191	0.318966	0.344633	0.335165	0.3375	0.259804	0.278481	0.317391	0.240625	0.248848	0.323383	0.302239	0.381443	0.399061	0.508671	0.57754	0.351485	0.282787	0.253968	0.236	0.238532	0.270936	0.33121	0.278409	0.246753	0.292453
2229.32	0.465072	0.234211	0.27702	0.171721	0.188634	0.103478	0.209135	0.302895	0.275204	0.221973	0.218569	0.257396	0.306991	0.249531	0.334107	0.328294	0.228117	0.281843	0.131148	0.200855	0.311024	0.425641	0.344444	0.324468	0.306034	0.338983	0.285714	0.3	0.240196	0.322785	0.347826	0.2625	0.260369	0.353234	0.279851	0.365979	0.403756	0.549133	0.497326	0.356436	0.245902	0.269841	0.236	0.233945	0.280788	0.33758	0.3125	0.242424	0.254717
2235.52	0.485167	0.228947	0.274397	0.174084	0.17896	0.106957	0.185096	0.302895	0.26158	0.230942	0.193424	0.258876	0.31307	0.24015	0.331787	0.323974	0.244032	0.262873	0.128625	0.215812	0.326772	0.34359	0.362963	0.335106	0.301724	0.316384	0.318681	0.33125	0.264706	0.310127	0.326087	0.278125	0.260369	0.328358	0.320896	0.396907	0.41784	0.572254	0.438503	0.331683	0.270492	0.25	0.256	0.275229	0.280788	0.33758	0.306818	0.225108	0.240566
2241.72	0.477512	0.244737	0.272823	0.177235	0.185006	0.111304	0.192308	0.316258	0.27248	0.224215	0.2147	0.269231	0.303951	0.253283	0.345708	0.341253	0.249337	0.262873	0.143758	0.217949	0.30315	0.389744	0.325926	0.340426	0.327586	0.322034	0.307692	0.35625	0.25	0.335443	0.317391	0.28125	0.267281	0.358209	0.287313	0.427835	0.408451	0.566474	0.427807	0.321782	0.237705	0.269841	0.252	0.261468	0.280788	0.363057	0.289773	0.233766	0.245283
2247.91	0.436364	0.231579	0.271773	0.174478	0.19468	0.113043	0.182692	0.314031	0.26703	0.230942	0.224371	0.261834	0.31155	0.24015	0.341067	0.345572	0.251989	0.292683	0.151324	0.217949	0.354331	0.420513	0.348148	0.37234	0.323276	0.282486	0.296703	0.36875	0.245098	0.316456	0.321739	0.24375	0.248848	0.348259	0.257463	0.360825	0.366197	0.514451	0.438503	0.341584	0.27459	0.253968	0.248	0.261468	0.231527	0.292994	0.329545	0.229437	0.25
2254.09	0.404785	0.240789	0.279119	0.177629	0.183797	0.106957	0.209135	0.336303	0.256131	0.226457	0.218569	0.279586	0.317629	0.257036	0.36891	0.352052	0.251989	0.279133	0.152585	0.190171	0.326772	0.4	0.348148	0.335106	0.314655	0.372881	0.32967	0.30625	0.235294	0.316456	0.343478	0.284375	0.225806	0.328358	0.272388	0.386598	0.361502	0.456647	0.406417	0.326733	0.290984	0.297619	0.276	0.224771	0.29064	0.292994	0.301136	0.246753	0.245283
2260.28	0.384689	0.273684	0.275446	0.17566	0.197098	0.124348	0.192308	0.329621	0.27248	0.230942	0.22824	0.310651	0.31155	0.257036	0.359629	0.365011	0.257294	0.260163	0.153846	0.232906	0.354331	0.389744	0.355556	0.367021	0.349138	0.305085	0.335165	0.3625	0.27451	0.278481	0.286957	0.26875	0.225806	0.348259	0.268657	0.324742	0.370892	0.427746	0.385027	0.306931	0.270492	0.25	0.284	0.275229	0.256158	0.312102	0.329545	0.225108	0.207547
2266.45	0.358852	0.282895	0.278594	0.182355	0.20919	0.131304	0.216346	0.314031	0.26158	0.242152	0.218569	0.292899	0.306991	0.260788	0.350348	0.345572	0.259947	0.279133	0.150063	0.207265	0.307087	0.430769	0.333333	0.335106	0.284483	0.276836	0.28022	0.3625	0.245098	0.348101	0.313043	0.284375	0.24424	0.363184	0.238806	0.329897	0.338028	0.410405	0.390374	0.292079	0.262295	0.27381	0.284	0.229358	0.300493	0.350318	0.295455	0.238095	0.235849
2272.63	0.347368	0.289474	0.290661	0.194959	0.2237	0.150435	0.199519	0.314031	0.286104	0.233184	0.216634	0.331361	0.326748	0.251407	0.357309	0.341253	0.246684	0.289973	0.15889	0.222222	0.354331	0.415385	0.396296	0.340426	0.336207	0.338983	0.346154	0.3375	0.264706	0.341772	0.326087	0.271875	0.230415	0.308458	0.238806	0.371134	0.338028	0.404624	0.427807	0.351485	0.282787	0.297619	0.256	0.243119	0.261084	0.356688	0.261364	0.21645	0.273585
2278.8	0.339713	0.264474	0.292235	0.207562	0.240629	0.190435	0.225962	0.302895	0.264305	0.251121	0.212766	0.352071	0.335866	0.262664	0.359629	0.354212	0.262599	0.271003	0.175284	0.241453	0.389764	0.425641	0.362963	0.367021	0.297414	0.299435	0.32967	0.34375	0.279412	0.379747	0.269565	0.28125	0.241935	0.328358	0.272388	0.360825	0.300469	0.393064	0.406417	0.346535	0.241803	0.297619	0.256	0.293578	0.300493	0.382166	0.335227	0.25974	0.207547
2284.96	0.347368	0.286842	0.295908	0.2308	0.263603	0.233913	0.242788	0.309577	0.302452	0.242152	0.239845	0.39645	0.349544	0.277674	0.399072	0.382289	0.297082	0.289973	0.186633	0.245726	0.401575	0.502564	0.437037	0.446809	0.37931	0.310734	0.291209	0.38125	0.259804	0.405063	0.369565	0.28125	0.235023	0.318408	0.242537	0.340206	0.333333	0.416185	0.411765	0.292079	0.266393	0.289683	0.268	0.261468	0.26601	0.280255	0.340909	0.242424	0.235849
2291.12	0.352153	0.269737	0.291186	0.269791	0.307134	0.271304	0.264423	0.334076	0.316076	0.253363	0.266925	0.414201	0.378419	0.287054	0.410673	0.401728	0.312997	0.314363	0.185372	0.273504	0.444882	0.569231	0.466667	0.489362	0.413793	0.355932	0.373626	0.39375	0.259804	0.373418	0.330435	0.3	0.241935	0.323383	0.25	0.350515	0.356808	0.410405	0.454545	0.351485	0.319672	0.257937	0.28	0.266055	0.256158	0.273885	0.278409	0.225108	0.245283
2297.27	0.347368	0.278947	0.284365	0.306814	0.325272	0.285217	0.274038	0.336303	0.343324	0.282511	0.299807	0.37426	0.384498	0.320826	0.403712	0.414687	0.331565	0.314363	0.186633	0.311966	0.492126	0.620513	0.488889	0.542553	0.400862	0.338983	0.406593	0.3875	0.29902	0.424051	0.33913	0.296875	0.248848	0.318408	0.257463	0.345361	0.361502	0.398844	0.417112	0.341584	0.282787	0.269841	0.28	0.252294	0.256158	0.350318	0.295455	0.225108	0.226415
2303.42	0.350239	0.284211	0.272298	0.310752	0.297461	0.23913	0.295673	0.334076	0.326975	0.298206	0.27853	0.346154	0.378419	0.318949	0.37123	0.382289	0.328912	0.311653	0.184111	0.344017	0.507874	0.589744	0.481481	0.574468	0.443966	0.39548	0.39011	0.38125	0.279412	0.411392	0.282609	0.296875	0.239631	0.313433	0.257463	0.360825	0.333333	0.439306	0.433155	0.306931	0.245902	0.27381	0.268	0.270642	0.280788	0.299363	0.295455	0.246753	0.254717
2309.57	0.342584	0.275	0.272298	0.282395	0.28295	0.193913	0.290865	0.296214	0.346049	0.269058	0.27853	0.322485	0.360182	0.290807	0.36891	0.419006	0.323607	0.314363	0.177806	0.348291	0.468504	0.517949	0.455556	0.553191	0.482759	0.457627	0.362637	0.45	0.294118	0.367089	0.365217	0.30625	0.239631	0.378109	0.253731	0.340206	0.338028	0.421965	0.454545	0.341584	0.266393	0.253968	0.24	0.266055	0.26601	0.312102	0.323864	0.251082	0.273585
2315.71	0.346411	0.264474	0.267576	0.244978	0.240629	0.151304	0.266827	0.318486	0.305177	0.286996	0.251451	0.298817	0.328267	0.281426	0.37587	0.395248	0.286472	0.338753	0.175284	0.292735	0.437008	0.476923	0.411111	0.478723	0.443966	0.389831	0.373626	0.43125	0.27451	0.316456	0.330435	0.278125	0.230415	0.338308	0.272388	0.381443	0.366197	0.358382	0.40107	0.351485	0.245902	0.27381	0.26	0.270642	0.300493	0.324841	0.323864	0.251082	0.216981
2321.84	0.34067	0.247368	0.266527	0.213076	0.2237	0.128696	0.225962	0.309577	0.302452	0.26009	0.241779	0.294379	0.335866	0.255159	0.336427	0.37797	0.27321	0.314363	0.175284	0.258547	0.370079	0.441026	0.381481	0.37234	0.387931	0.316384	0.318681	0.30625	0.264706	0.341772	0.334783	0.31875	0.237327	0.278607	0.253731	0.345361	0.370892	0.364162	0.459893	0.29703	0.241803	0.242063	0.264	0.261468	0.26601	0.33758	0.289773	0.255411	0.254717
2327.98	0.323445	0.252632	0.262329	0.193383	0.203144	0.116522	0.221154	0.311804	0.26158	0.257848	0.230174	0.269231	0.326748	0.266417	0.364269	0.37797	0.275862	0.314363	0.167718	0.226496	0.326772	0.348718	0.348148	0.43617	0.357759	0.299435	0.285714	0.3375	0.25	0.348101	0.334783	0.309375	0.225806	0.298507	0.272388	0.345361	0.309859	0.410405	0.411765	0.326733	0.258197	0.234127	0.256	0.238532	0.246305	0.324841	0.278409	0.233766	0.235849
2334.11	0.3311	0.227632	0.256558	0.181961	0.188634	0.107826	0.192308	0.325167	0.245232	0.2287	0.243714	0.269231	0.31155	0.257036	0.36891	0.341253	0.270557	0.325203	0.156368	0.217949	0.295276	0.374359	0.303704	0.361702	0.331897	0.361582	0.302198	0.28125	0.235294	0.291139	0.321739	0.271875	0.223502	0.278607	0.216418	0.345361	0.333333	0.34104	0.42246	0.331683	0.254098	0.281746	0.244	0.284404	0.280788	0.33121	0.301136	0.233766	0.226415
2340.23	0.330144	0.228947	0.253935	0.172115	0.189843	0.107826	0.197115	0.280624	0.258856	0.248879	0.224371	0.269231	0.320669	0.253283	0.359629	0.37149	0.251989	0.298103	0.153846	0.215812	0.338583	0.369231	0.303704	0.303191	0.318966	0.310734	0.340659	0.33125	0.259804	0.310127	0.308696	0.284375	0.218894	0.243781	0.238806	0.28866	0.29108	0.410405	0.42246	0.29703	0.254098	0.238095	0.272	0.229358	0.295567	0.305732	0.289773	0.242424	0.273585
2346.35	0.334928	0.234211	0.254984	0.164632	0.177751	0.113043	0.189904	0.291759	0.247956	0.221973	0.230174	0.258876	0.308511	0.257036	0.394432	0.356371	0.278515	0.298103	0.145019	0.215812	0.271654	0.364103	0.32963	0.276596	0.336207	0.322034	0.285714	0.31875	0.259804	0.310127	0.308696	0.29375	0.230415	0.273632	0.223881	0.345361	0.319249	0.381503	0.395722	0.292079	0.29918	0.246032	0.248	0.247706	0.261084	0.312102	0.289773	0.207792	0.235849
2352.46	0.320574	0.235526	0.256034	0.165813	0.185006	0.101739	0.194712	0.309577	0.258856	0.237668	0.218569	0.258876	0.300912	0.247655	0.37587	0.37581	0.233422	0.295393	0.147541	0.211538	0.326772	0.348718	0.333333	0.335106	0.340517	0.322034	0.307692	0.35	0.220588	0.348101	0.334783	0.284375	0.225806	0.278607	0.238806	0.319588	0.333333	0.323699	0.459893	0.331683	0.266393	0.238095	0.232	0.238532	0.261084	0.343949	0.301136	0.225108	0.207547
2358.57	0.329187	0.235526	0.254984	0.162662	0.181378	0.103478	0.1875	0.276169	0.275204	0.242152	0.222437	0.254438	0.31459	0.249531	0.389791	0.37581	0.249337	0.246612	0.123581	0.198718	0.326772	0.333333	0.307407	0.276596	0.297414	0.316384	0.247253	0.3	0.215686	0.303797	0.308696	0.278125	0.223502	0.273632	0.216418	0.340206	0.314554	0.369942	0.374332	0.306931	0.262295	0.246032	0.268	0.261468	0.270936	0.350318	0.301136	0.251082	0.240566
2364.68	0.336842	0.235526	0.249738	0.157936	0.180169	0.0982609	0.194712	0.276169	0.27248	0.233184	0.226306	0.272189	0.31307	0.26454	0.403712	0.37365	0.249337	0.252033	0.145019	0.207265	0.299213	0.348718	0.307407	0.308511	0.314655	0.338983	0.340659	0.34375	0.235294	0.291139	0.330435	0.290625	0.218894	0.233831	0.227612	0.298969	0.328638	0.32948	0.40107	0.321782	0.25	0.242063	0.24	0.266055	0.256158	0.33758	0.301136	0.225108	0.25
2370.78	0.325359	0.231579	0.252886	0.160299	0.181378	0.105217	0.1875	0.273942	0.242507	0.213004	0.220503	0.276627	0.297872	0.253283	0.424594	0.395248	0.251989	0.265583	0.138714	0.215812	0.318898	0.374359	0.311111	0.324468	0.331897	0.316384	0.346154	0.36875	0.235294	0.303797	0.313043	0.2625	0.205069	0.303483	0.205224	0.360825	0.333333	0.381503	0.42246	0.306931	0.241803	0.257937	0.244	0.243119	0.251232	0.33758	0.295455	0.229437	0.268868
2376.87	0.326316	0.230263	0.254984	0.153604	0.183797	0.103478	0.204327	0.285078	0.256131	0.210762	0.22824	0.263314	0.299392	0.251407	0.406032	0.410367	0.257294	0.238482	0.127364	0.190171	0.307087	0.348718	0.325926	0.329787	0.323276	0.299435	0.285714	0.38125	0.205882	0.348101	0.326087	0.2625	0.246544	0.273632	0.257463	0.319588	0.309859	0.375723	0.374332	0.316832	0.266393	0.253968	0.284	0.256881	0.246305	0.324841	0.284091	0.272727	0.240566
2382.96	0.327273	0.226316	0.257608	0.159905	0.186215	0.10087	0.192308	0.300668	0.242507	0.215247	0.234043	0.264793	0.317629	0.257036	0.406032	0.399568	0.225464	0.254743	0.128625	0.194444	0.291339	0.34359	0.362963	0.335106	0.327586	0.333333	0.28022	0.34375	0.25	0.329114	0.317391	0.26875	0.24424	0.263682	0.197761	0.319588	0.286385	0.346821	0.42246	0.351485	0.262295	0.261905	0.26	0.270642	0.270936	0.33758	0.301136	0.233766	0.268868
2389.05	0.327273	0.238158	0.250262	0.161481	0.176542	0.102609	0.1875	0.287305	0.256131	0.237668	0.216634	0.260355	0.322188	0.247655	0.385151	0.399568	0.230769	0.254743	0.138714	0.207265	0.287402	0.369231	0.3	0.340426	0.314655	0.350282	0.335165	0.34375	0.215686	0.291139	0.308696	0.278125	0.214286	0.268657	0.231343	0.278351	0.309859	0.410405	0.347594	0.341584	0.278689	0.242063	0.264	0.252294	0.285714	0.33121	0.340909	0.246753	0.273585
2395.14	0.321531	0.228947	0.24554	0.165419	0.177751	0.0965217	0.194712	0.282851	0.234332	0.224215	0.224371	0.281065	0.319149	0.260788	0.399072	0.403888	0.244032	0.268293	0.138714	0.220085	0.314961	0.348718	0.322222	0.324468	0.284483	0.276836	0.302198	0.34375	0.230392	0.316456	0.356522	0.28125	0.237327	0.278607	0.227612	0.35567	0.309859	0.369942	0.406417	0.326733	0.245902	0.234127	0.236	0.288991	0.241379	0.248408	0.227273	0.233766	0.25
2401.21	0.326316	0.228947	0.248164	0.155967	0.177751	0.105217	0.189904	0.287305	0.250681	0.20852	0.212766	0.272189	0.323708	0.26454	0.36891	0.390929	0.265252	0.257453	0.132409	0.194444	0.30315	0.317949	0.32963	0.340426	0.331897	0.293785	0.307692	0.30625	0.230392	0.329114	0.295652	0.26875	0.241935	0.268657	0.201493	0.314433	0.2723	0.369942	0.40107	0.316832	0.209016	0.214286	0.22	0.266055	0.285714	0.324841	0.255682	0.21645	0.273585
2407.29	0.315789	0.225	0.250262	0.159118	0.169287	0.101739	0.185096	0.302895	0.275204	0.233184	0.226306	0.297337	0.317629	0.260788	0.387471	0.382289	0.249337	0.246612	0.145019	0.192308	0.299213	0.328205	0.318519	0.297872	0.314655	0.310734	0.296703	0.3375	0.25	0.278481	0.291304	0.2875	0.21659	0.293532	0.227612	0.345361	0.305164	0.364162	0.363636	0.306931	0.254098	0.242063	0.216	0.275229	0.256158	0.343949	0.301136	0.212121	0.245283
2413.36	0.319617	0.225	0.248164	0.157542	0.169287	0.0965217	0.180288	0.30735	0.258856	0.2287	0.245648	0.284024	0.322188	0.285178	0.401392	0.395248	0.228117	0.252033	0.138714	0.200855	0.26378	0.369231	0.314815	0.329787	0.314655	0.288136	0.340659	0.3375	0.245098	0.341772	0.313043	0.29375	0.21659	0.208955	0.238806	0.335052	0.309859	0.404624	0.395722	0.29703	0.241803	0.265873	0.268	0.206422	0.241379	0.305732	0.267045	0.233766	0.245283
2419.42	0.326316	0.228947	0.240818	0.157936	0.172914	0.102609	0.192308	0.305122	0.264305	0.230942	0.284333	0.306213	0.344985	0.30394	0.410673	0.395248	0.251989	0.271003	0.148802	0.205128	0.283465	0.328205	0.318519	0.319149	0.323276	0.322034	0.335165	0.33125	0.186275	0.367089	0.321739	0.303125	0.225806	0.293532	0.212687	0.329897	0.295775	0.364162	0.40107	0.306931	0.254098	0.234127	0.244	0.270642	0.256158	0.312102	0.278409	0.242424	0.231132
2425.48	0.317703	0.215789	0.241868	0.160299	0.165659	0.0921739	0.192308	0.318486	0.250681	0.253363	0.266925	0.319527	0.338906	0.302064	0.419954	0.440605	0.251989	0.257453	0.142497	0.188034	0.291339	0.338462	0.3	0.335106	0.306034	0.282486	0.307692	0.35	0.245098	0.360759	0.304348	0.2875	0.235023	0.323383	0.216418	0.324742	0.276995	0.381503	0.406417	0.311881	0.229508	0.238095	0.212	0.229358	0.270936	0.33121	0.272727	0.233766	0.235849
2431.54	0.330144	0.221053	0.23872	0.159118	0.174123	0.1	0.189904	0.300668	0.258856	0.235426	0.253385	0.318047	0.354103	0.292683	0.424594	0.440605	0.249337	0.252033	0.128625	0.202991	0.338583	0.307692	0.322222	0.329787	0.314655	0.288136	0.324176	0.29375	0.220588	0.335443	0.321739	0.290625	0.223502	0.273632	0.205224	0.350515	0.319249	0.346821	0.395722	0.326733	0.233607	0.25	0.244	0.261468	0.251232	0.305732	0.284091	0.238095	0.283019
2437.59	0.333014	0.214474	0.245016	0.159512	0.169287	0.093913	0.180288	0.291759	0.283379	0.221973	0.263056	0.315089	0.352584	0.292683	0.461717	0.451404	0.257294	0.260163	0.138714	0.205128	0.295276	0.348718	0.325926	0.324468	0.318966	0.327684	0.384615	0.3625	0.191176	0.297468	0.308696	0.3	0.223502	0.263682	0.227612	0.324742	0.323944	0.381503	0.390374	0.341584	0.245902	0.198413	0.256	0.252294	0.251232	0.286624	0.295455	0.194805	0.20283
2443.64	0.325359	0.227632	0.242392	0.163844	0.17896	0.101739	0.201923	0.30735	0.256131	0.244395	0.263056	0.331361	0.343465	0.30394	0.419954	0.421166	0.241379	0.260163	0.137453	0.185897	0.279528	0.369231	0.303704	0.335106	0.327586	0.338983	0.302198	0.36875	0.22549	0.329114	0.282609	0.284375	0.241935	0.223881	0.246269	0.324742	0.309859	0.364162	0.417112	0.30198	0.262295	0.27381	0.216	0.256881	0.29064	0.286624	0.295455	0.242424	0.25
2449.68	0.313876	0.225	0.233998	0.159118	0.175333	0.0973913	0.175481	0.311804	0.283379	0.246637	0.261122	0.321006	0.349544	0.287054	0.419954	0.406048	0.236074	0.262873	0.142497	0.194444	0.30315	0.307692	0.292593	0.265957	0.310345	0.293785	0.291209	0.3	0.230392	0.322785	0.317391	0.303125	0.24424	0.263682	0.216418	0.345361	0.295775	0.312139	0.363636	0.316832	0.262295	0.246032	0.268	0.206422	0.251232	0.292994	0.267045	0.233766	0.268868
2455.72	0.330144	0.218421	0.241868	0.163844	0.176542	0.10087	0.189904	0.30735	0.247956	0.233184	0.253385	0.303254	0.349544	0.285178	0.406032	0.37365	0.257294	0.252033	0.142497	0.179487	0.299213	0.323077	0.307407	0.303191	0.318966	0.305085	0.373626	0.325	0.235294	0.291139	0.321739	0.271875	0.258065	0.278607	0.238806	0.335052	0.305164	0.323699	0.427807	0.331683	0.295082	0.261905	0.256	0.229358	0.246305	0.286624	0.278409	0.264069	0.25
2461.75	0.323445	0.219737	0.23872	0.163056	0.166868	0.10087	0.206731	0.300668	0.280654	0.230942	0.251451	0.298817	0.337386	0.277674	0.401392	0.399568	0.244032	0.254743	0.129887	0.198718	0.287402	0.317949	0.32963	0.303191	0.336207	0.316384	0.291209	0.3625	0.22549	0.28481	0.304348	0.3	0.253456	0.278607	0.216418	0.345361	0.309859	0.358382	0.390374	0.292079	0.258197	0.230159	0.268	0.252294	0.280788	0.280255	0.284091	0.246753	0.245283
2467.78	0.326316	0.221053	0.235572	0.165419	0.174123	0.104348	0.180288	0.30735	0.280654	0.23991	0.247582	0.297337	0.326748	0.298311	0.382831	0.347732	0.251989	0.246612	0.142497	0.198718	0.307087	0.323077	0.32963	0.31383	0.344828	0.305085	0.291209	0.35	0.245098	0.291139	0.278261	0.278125	0.214286	0.293532	0.223881	0.309278	0.333333	0.358382	0.390374	0.356436	0.29918	0.261905	0.248	0.284404	0.26601	0.305732	0.267045	0.238095	0.264151
2473.81	0.333014	0.210526	0.240818	0.165419	0.170496	0.0991304	0.185096	0.316258	0.264305	0.253363	0.247582	0.295858	0.319149	0.27955	0.385151	0.384449	0.238727	0.252033	0.151324	0.183761	0.283465	0.353846	0.292593	0.281915	0.293103	0.276836	0.318681	0.3375	0.20098	0.272152	0.308696	0.309375	0.24424	0.293532	0.235075	0.335052	0.319249	0.369942	0.385027	0.346535	0.29918	0.234127	0.26	0.270642	0.261084	0.305732	0.306818	0.238095	0.259434
2479.83	0.327273	0.225	0.24554	0.164238	0.177751	0.1	0.1875	0.278396	0.286104	0.2287	0.247582	0.295858	0.332827	0.277674	0.37587	0.390929	0.241379	0.254743	0.139975	0.200855	0.30315	0.338462	0.333333	0.260638	0.297414	0.276836	0.324176	0.3375	0.254902	0.291139	0.317391	0.271875	0.248848	0.293532	0.227612	0.335052	0.267606	0.393064	0.368984	0.336634	0.262295	0.27381	0.276	0.229358	0.270936	0.343949	0.3125	0.225108	0.287736
2485.85	0.320574	0.221053	0.243966	0.165419	0.170496	0.0991304	0.204327	0.300668	0.256131	0.237668	0.235977	0.304734	0.329787	0.27955	0.38051	0.37365	0.230769	0.235772	0.141236	0.185897	0.287402	0.323077	0.274074	0.324468	0.327586	0.293785	0.313187	0.34375	0.245098	0.303797	0.304348	0.28125	0.239631	0.243781	0.216418	0.329897	0.29108	0.387283	0.411765	0.351485	0.245902	0.257937	0.244	0.293578	0.226601	0.273885	0.255682	0.199134	0.273585
2491.86	0.312919	0.211842	0.239244	0.160693	0.182588	0.093913	0.182692	0.311804	0.26703	0.244395	0.234043	0.297337	0.329787	0.266417	0.396752	0.37581	0.254642	0.241192	0.139975	0.185897	0.291339	0.338462	0.322222	0.303191	0.271552	0.276836	0.313187	0.3375	0.230392	0.291139	0.313043	0.30625	0.235023	0.278607	0.227612	0.314433	0.319249	0.346821	0.40107	0.306931	0.266393	0.242063	0.244	0.270642	0.280788	0.273885	0.284091	0.229437	0.221698
2497.87	0.315789	0.231579	0.250787	0.161481	0.176542	0.104348	0.189904	0.291759	0.27248	0.246637	0.239845	0.303254	0.316109	0.272045	0.406032	0.401728	0.230769	0.252033	0.148802	0.185897	0.279528	0.333333	0.3	0.308511	0.301724	0.288136	0.296703	0.35	0.240196	0.28481	0.308696	0.278125	0.246544	0.268657	0.227612	0.329897	0.305164	0.352601	0.379679	0.287129	0.245902	0.242063	0.248	0.247706	0.256158	0.318471	0.306818	0.21645	0.226415
2503.87	0.321531	0.211842	0.238195	0.153604	0.174123	0.1	0.192308	0.296214	0.26703	0.221973	0.259188	0.307692	0.331307	0.273921	0.399072	0.388769	0.228117	0.262873	0.148802	0.188034	0.30315	0.297436	0.325926	0.292553	0.344828	0.333333	0.258242	0.325	0.235294	0.310127	0.304348	0.25625	0.211982	0.258706	0.231343	0.319588	0.314554	0.393064	0.363636	0.292079	0.241803	0.214286	0.244	0.247706	0.251232	0.305732	0.272727	0.246753	0.235849
[truncated: 451 more columns]

## Sheet: Fig 1d
	CO2-H2O (t = 0.6 s)	CO2-H2O (t = 0.8 s)	CO2-H2O (t = 1 s)	H2O (t = 0.2 s)
wavenumber/cm-1	Normalized Intensity	Normalized Intensity	Normalized Intensity	Normalized Intensity
230.883	0.01617	0.02374	0.01793	0.27989
238.643	0.01655	0.02697	0.0134	0.14099
246.396	0.00951	0.02666	0.01889	0.28797
254.143	0.01433	0.02398	0.01579	0.2716
261.884	0.0147	0.02426	0.02557	0.20077
269.619	0.01063	0.0204	0.01532	0.25247
277.347	0.011	0.02245	0.00221	0.30417
285.068	0.00915	0.02391	0.02343	0.21973
292.784	0.01545	0.01651	0.01748	0.28505
300.493	0.01138	0.02447	0.02153	0.21423
308.196	0.01102	0.01884	0.01558	0.26594
315.892	0.01362	0.01793	0.01677	0.15429
323.582	0.00287	0.02235	0.00366	0.21962
331.266	0.01363	0.02086	0.0163	0.17604
338.943	0.00807	0.01995	0.00892	0.24137
346.614	0.00919	0.02082	0.01584	0.29309
354.279	0.00957	0.02051	0.01274	0.1406
361.938	0.00624	0.02079	0.01251	0.1651
369.59	0.0118	0.02048	0.01227	0.24405
377.236	0.00996	0.02017	0.01776	0.10519
384.876	0.00292	0.02104	0.01181	0.26583
392.51	0.00923	0.01955	0.01444	0.18143
400.137	0.00516	0.01747	0.01707	0.17871
407.758	0.00109	0.01244	0.02113	0.18961
415.373	0.00592	0.02099	0.00659	0.17328
422.982	0.00482	0.01477	0.01923	0.18418
430.584	0.00594	0.01447	0.01042	0.23592
438.18	0.000389707	0.0177	0.01734	0.2196
445.77	0.00522	0.01326	0.01282	0.20328
453.354	0.00486	0.01472	0.00686	0.1189
460.932	0.00672	0.01737	0.01521	0.12981
468.503	0.00488	0.01529	0.02214	0.16795
476.069	0.00304	0.01676	0.00188	0.20609
483.628	0.00564	0.01881	0.01309	0.16256
491.181	0.00973	0.01673	0.01825	0.21432
498.728	0.00122	0.01525	0.01381	0.14356
506.269	0.00901	0.01376	0.01653	0.22256
513.803	0.00939	0.02172	0.00923	0.11096
521.332	0.012	0.02378	0.01338	0.20357
528.854	0.01535	0.02084	0.01754	0.26896
536.371	0.01775	0.0249	0.01311	0.11653
543.881	0.02624	0.02659	0.01584	0.16831
551.385	0.02362	0.03065	0.01714	0.20647
558.883	0.02841	0.03058	0.01701	0.23103
566.375	0.03395	0.03819	0.02117	0.20113
573.861	0.04467	0.04167	0.03106	0.21207
581.341	0.04725	0.0481	0.03523	0.18218
588.815	0.05429	0.05512	0.03225	0.23397
596.282	0.05687	0.06274	0.03071	0.20408
603.744	0.05724	0.07213	0.04776	0.13335
611.2	0.06428	0.06912	0.04336	0.21237
618.649	0.0617	0.07202	0.05326	0.20972
626.093	0.07023	0.06251	0.06031	0.17984
633.531	0.07951	0.06778	0.05877	0.16357
640.962	0.08508	0.07009	0.0601	0.20176
648.388	0.0788	0.07004	0.07288	0.13105
655.808	0.08365	0.08063	0.05847	0.18286
663.221	0.09146	0.0794	0.06839	0.22106
670.629	0.10149	0.07345	0.04398	0.24564
678.031	0.11376	0.06337	0.05533	0.05241
685.426	0.09713	0.06569	0.05668	0.29482
692.816	0.09383	0.05916	0.0523	0.14244
700.2	0.08165	0.07035	0.05508	0.16703
707.578	0.06503	0.06677	0.04355	0.21886
714.95	0.06768	0.06201	0.06207	0.22984
722.316	0.06589	0.06258	0.05198	0.14553
729.677	0.07225	0.0655	0.06478	0.22459
737.031	0.08306	0.07079	0.06328	0.16752
744.379	0.07758	0.07313	0.06035	0.0696
751.722	0.07283	0.07784	0.04455	0.21673
759.058	0.07477	0.08077	0.0545	0.2005
766.389	0.07077	0.0843	0.05158	0.08898
773.714	0.07938	0.09019	0.0415	0.16805
781.033	0.08725	0.08368	0.0629	0.1246
788.346	0.06771	0.0748	0.04855	0.24452
795.653	0.08003	0.08188	0.05422	0.16023
802.955	0.07087	0.08365	0.05989	0.08956
810.25	0.07209	0.08128	0.05555	0.19587
817.54	0.07257	0.08423	0.06695	0.17965
824.824	0.05526	0.07891	0.07262	0.19067
832.102	0.05945	0.07714	0.0497	0.18808
839.374	0.05772	0.07005	0.05252	0.15826
846.641	0.06637	0.07182	0.04819	0.2918
853.902	0.07502	0.07656	0.04816	0.13946
861.157	0.08738	0.06829	0.06243	0.12326
868.406	0.08492	0.05826	0.05239	0.14791
875.649	0.08765	0.05709	0.04807	0.06364
882.887	0.12745	0.0636	0.04518	0.28076
890.119	0.17984	0.07188	0.0423	0.07751
897.345	0.14479	0.08549	0.04514	0.13292
904.565	0.09714	0.092	0.03797	0.27001
911.78	0.07766	0.08612	0.03366	0.13482
918.989	0.05003	0.0761	0.00647	0.14938
926.192	0.05204	0.07612	0.01963	0.24563
933.389	0.04295	0.09328	0.02091	0.23296
940.581	0.02941	0.09153	0.02361	0.09777
947.767	0.0307	0.08979	0.0492	0.20763
954.947	0.01791	0.06619	0.11485	0.16773
962.122	0.01582	0.05028	0.13758	0.26397
969.291	0.02185	0.04499	0.12169	0.19685
976.454	0.0301	0.04149	0.08863	0.1025
983.612	0.0391	0.04684	0.04842	0.25319
990.764	0.06885	0.04629	0.0454	0.118
997.91	0.13047	0.05165	0.03666	0.22785
1005.05	0.23582	0.05937	0.03794	0.14711
1012.18	0.22777	0.06296	0.04923	0.18889
1019.32	0.17081	0.05061	0.04335	0.17621
1026.44	0.12571	0.04002	0.01602	0.17715
1033.56	0.10211	0.03417	0.02587	0.1917
1040.67	0.05924	0.04072	0.02286	0.11096
1047.78	0.03267	0.05259	0.03701	0.2208
1054.88	0.04316	0.06269	0.02827	0.20812
1061.97	0.05068	0.0722	0.03813	0.20906
1069.06	0.0508	0.07994	0.0437	0.29167
1076.15	0.05981	0.07764	0.04211	0.26538
1083.23	0.07475	0.06884	0.04768	0.17102
1090.3	0.10452	0.04764	0.03608	0.13111
1097.37	0.13725	0.04357	0.03736	0.22733
1104.43	0.16701	0.0401	0.03434	0.13297
1111.49	0.17381	0.02895	0.03419	0.22919
1118.54	0.17541	0.02252	0.03976	0.17567
1125.58	0.13848	0.02261	0.04246	0.16298
1132.62	0.12601	0.01514	0.07092	0.20475
1139.66	0.12465	0.02008	0.09079	0.15122
1146.69	0.14183	0.01558	0.10351	0.11131
1153.71	0.21236	0.01698	0.10908	0.11223
1160.73	0.30958	0.02667	0.12753	0.26291
1167.74	0.27414	0.02809	0.10878	0.15492
1174.75	0.21127	0.03365	0.11149	0.15585
1181.75	0.20548	0.02209	0.10132	0.23845
1188.74	0.18338	0.02353	0.11261	0.13046
1195.73	0.17684	0.02556	0.08528	0.11777
1202.72	0.21552	0.04237	0.08799	0.29567
1209.7	0.20825	0.05091	0.09213	0.07877
1216.67	0.19949	0.04706	0.12631	0.14776
1223.64	0.19963	0.05266	0.10327	0.23035
1230.61	0.21978	0.06004	0.12314	0.19043
1237.56	0.25846	0.06092	0.09724	0.10967
1244.52	0.31715	0.07304	0.09423	0.19226
1251.46	0.35584	0.09816	0.07834	0.20679
1258.4	0.33301	0.15518	0.09393	0.12602
1265.34	0.32278	0.17145	0.09807	0.15417
1272.27	0.33182	0.15642	0.1208	0.19592
1279.2	0.37569	0.12603	0.14211	0.11515
1286.12	0.45959	0.13168	0.16198	0.23858
1293.03	0.54349	0.13793	0.15039	0.1442
1299.94	0.53178	0.14301	0.16884	0.17234
1306.84	0.49636	0.15163	0.18728	0.25493
1313.74	0.50466	0.1703	0.21288	0.09247
1320.63	0.52409	0.22679	0.18412	0.29758
1327.52	0.54203	0.29745	0.19255	0.16236
1334.4	0.52069	0.37639	0.17381	0.19049
1341.28	0.54827	0.38091	0.1665	0.21862
1348.15	0.65812	0.30214	0.14919	0.1923
1355.02	0.86283	0.20684	0.1662	0.23405
1361.88	0.90597	0.15644	0.20325	0.13966
1368.74	0.7757	0.1598	0.24029	0.19501
1375.59	0.72472	0.16848	0.26875	0.15507
1382.43	0.70043	0.16654	0.26717	0.16959
1389.27	0.72357	0.1516	0.22125	0.19772
1396.11	0.73855	0.16325	0.20822	0.13055
1402.94	0.69055	0.18318	0.23668	0.13145
1409.76	0.6833	0.23264	0.268	0.26848
1416.58	0.76277	0.25022	0.27501	0.05156
1423.39	0.85262	0.21168	0.3049	0.13414
1430.2	0.83797	0.20446	0.30332	0.18949
1437	0.82702	0.20079	0.32606	0.17678
1443.8	0.80274	0.19003	0.38027	0.16406
1450.59	0.77549	0.14325	0.43591	0.26025
1457.38	0.74898	0.11478	0.52016	0.17946
1464.16	0.76176	0.08514	0.49856	0.20758
1470.94	0.80492	0.08386	0.42545	0.16763
1477.71	0.86587	0.07844	0.33376	0.22298
1484.48	0.85641	0.06772	0.29212	0.1558
1491.24	0.79582	0.04224	0.26766	0.25199
1497.99	0.72782	0.01735	0.23318	0.1712
1504.74	0.73319	0.01609	0.21301	0.07679
1511.49	0.8475	0.00421	0.20714	0.18659
1518.23	0.93514	0.02246	0.20699	0.14664
1524.96	0.94941	0.05297	0.214	0.20198
1531.69	0.92069	0.16028	0.25533	0.2437
1538.42	0.93051	0.30361	0.28809	0.13568
1545.14	0.92847	0.39437	0.31798	0.21825
1551.85	0.92496	0.38233	0.29065	0.21913
1558.56	0.95035	0.32245	0.30338	0.19279
1565.27	0.92311	0.26965	0.30467	0.16645
1571.97	0.80843	0.26705	0.31883	0.20817
1578.66	0.69449	0.34123	0.36875	0.19544
1585.35	0.62724	0.5176	0.41724	0.1827
1592.03	0.58519	0.76071	0.49291	0.15636
1598.71	0.57649	0.94238	0.61006	0.15724
1605.38	0.57224	1	0.71863	0.17173
1612.05	0.61098	0.87745	0.84723	0.15899
1618.72	0.71494	0.70646	0.96581	0.19982
1625.37	0.77813	0.59276	1	0.17246
1632.03	0.84578	0.49914	0.94121	0.28123
1638.67	0.90304	0.50002	0.81232	0.10411
1645.32	0.94178	0.57887	0.68629	0.17204
1651.96	0.98349	0.67662	0.59889	0.30804
1658.59	1	0.67217	0.50719	0.17177
1665.22	0.9424	0.55843	0.47415	0.08995
1671.84	0.88554	0.47068	0.50404	0.2804
1678.46	0.7931	0.39355	0.52821	0.19859
1685.07	0.70808	0.35187	0.51806	0.23929
1691.68	0.65715	0.30367	0.46355	0.13024
1698.28	0.58844	0.24602	0.39332	0.25263
1704.88	0.54937	0.17596	0.2959	0.23888
1711.47	0.51179	0.09526	0.22852	0.23874
1718.06	0.49273	0.05354	0.17688	0.17054
1724.64	0.45589	0.01792	0.13955	0.15679
1731.22	0.37903	0.0069	0.11795	0.27918
1737.79	0.31402	0	0.11065	0.11568
1744.36	0.2631	0.0049	0.12052	0.22445
1750.92	0.24331	0.01747	0.10893	0.25154
1757.48	0.22648	0.02395	0.09592	0.1425
1764.03	0.21114	0.03862	0.09434	0.19682
1770.58	0.21358	0.01726	0.06845	0.22391
1777.12	0.19083	0.03133	0.0726	0.12848
1783.66	0.17771	0.02473	0.05815	0.1828
1790.19	0.14829	0.00985	0.05086	0.2235
1796.72	0.14259	0.02155	0.05644	0.19614
1803.24	0.13836	0.00903	0.03484	0.15516
1809.76	0.13044	0.016	0.04185	0.15503
1816.27	0.14252	0.01646	0.04743	0.16851
1822.78	0.13386	0.01988	0.03727	0.1956
1829.28	0.11852	0.02626	0.04571	0.14101
1835.78	0.11134	0.01779	0.04414	0.24978
1842.28	0.09823	0.01818	0.03256	0.14074
1848.77	0.0918	0.01561	0.03099	0.22229
1855.25	0.06683	0.01541	0.02655	0.12686
1861.73	0.05595	0.00989	0.01783	0.22202
1868.2	0.0547	0.0085	0.02055	0.15382
1874.67	0.03641	0.01598	0.02327	0.23537
1881.13	0.02775	0.00928	0.02885	0.15355
1887.59	0.0317	0.01144	0.01297	0.19426
1894.05	0.01859	0.01123	0.01712	0.18051
1900.5	0.01142	0.01811	0.03272	0.18038
1906.94	0.01731	0.0244	0.0197	0.24831
1913.38	0.02121	0.01711	0.01813	0.18011
1919.82	0.03177	0.01927	0.03373	0.0983
1926.25	0.03196	0.0167	0.01642	0.17984
1932.67	0.05365	0.01708	0.03631	0.17971
1939.09	0.07162	0.01983	0.02615	0.0979
1945.51	0.08218	0.01608	0.03174	0.26113
1951.92	0.07866	0.01055	0.02015	0.19293
1958.33	0.07068	0.01212	0.02287	0.13834
1964.73	0.06271	0.02136	0.04133	0.12459
1971.12	0.0577	0.02647	0.0369	0.27421
1977.52	0.04009	0.02862	0.03533	0.1924
1983.9	0.04471	0.02841	0.05522	0.11058
1990.29	0.04859	0.02938	0.04793	0.17852
1996.66	0.04431	0.0274	0.03634	0.192
2003.04	0.05411	0.02424	0.03907	0.19187
2009.4	0.03723	0.02521	0.03463	0.17812
2015.77	0.03073	0.02677	0.02734	0.23245
2022.12	0.03163	0.02124	0.02005	0.15063
2028.48	0.03772	0.02103	0.02421	0.16412
2034.83	0.0275	0.02141	0.00833	0.15037
2041.17	0.02025	0.01588	0.01821	0.15024
2047.51	0.02708	0.01803	0.02665	0.19095
2053.84	0.01908	0.02018	0.01793	0.14998
2060.18	0.02294	0.01052	0.0224	0.16346
2066.5	0.02383	0.0168	0.01542	0.25862
2072.82	0.01953	0.01482	0.01274	0.17681
2079.14	0.02635	0.02169	0.02579	0.19029
2085.45	0.01686	0.01321	0.01453	0.17655
2091.76	0.02441	0.02127	0.02185	0.10835
2098.06	0.02752	0.02508	0.02203	0.09461
2104.35	0.0284	0.02753	0.02507	0.17616
2110.65	0.01594	0.01757	0.01952	0.18964
2116.93	0.03047	0.02829	0.02399	0.21674
2123.22	0.022	0.02838	0.01272	0.14854
2129.5	0.02836	0.02315	0.02291	0.16203
2135.77	0.02953	0.02855	0.02023	0.0666
2142.04	0.01884	0.0245	0.01611	0.18899
2148.3	0.01926	0.01986	0.02916	0.2297
2154.56	0.01821	0.02053	0.01932	0.07983
2160.82	0.02752	0.02534	0.02093	0.2839
2167.07	0.02943	0.0207	0.02254	0.14763
2173.32	0.03652	0.02965	0.02128	0.20196
2179.56	0.02138	0.03564	0.04291	0.18822
2185.79	0.02625	0.02864	0.02878	0.21531
2192.03	0.01555	0.03108	0.01895	0.10628
2198.25	0.0219	0.03117	0.02484	0.18783
2204.48	0.01861	0.03362	0.01214	0.09241
2210.69	0.01829	0.03311	0.0209	0.28287
2216.91	0.03056	0.02965	0.03252	0.16022
2223.12	0.01467	0.0321	0.02411	0.16009
2229.32	0.02991	0.03868	0.03573	0.2008
2235.52	0.02736	0.04231	0.02446	0.06454
2241.72	0.02629	0.04712	0.03178	0.14609
2247.91	0.02596	0.04307	0.0434	0.07789
2254.09	0.03749	0.04788	0.0307	0.14583
2260.28	0.03345	0.04501	0.04661	0.14571
2266.45	0.03905	0.05514	0.06109	0.14558
2272.63	0.05724	0.07412	0.07843	0.1999
2278.8	0.06061	0.09311	0.09863	0.11809
2284.96	0.06695	0.12804	0.12598	0.11797
2291.12	0.06143	0.1866	0.17765	0.22675
2297.27	0.05294	0.24221	0.19928	0.22662
2303.42	0.03704	0.2482	0.16655	0.26733
2309.57	0.03818	0.20576	0.14956	0.13107
2315.71	0.03266	0.14973	0.09966	0.17179
2321.84	0.03232	0.10196	0.07981	0.15804
2327.98	0.02753	0.07251	0.05566	0.1443
2334.11	0.02052	0.05547	0.03867	0.11695
2340.23	0.01795	0.04078	0.04027	0.18489
2346.35	0.02058	0.02964	0.02614	0.15754
2352.46	0.0232	0.0315	0.03489	0.1438
2358.57	0.02285	0.02685	0.03077	0.15728
2364.68	0.01658	0.01985	0.02951	0.17077
2370.78	0.02216	0.02348	0.03111	0.15703
2376.87	0.02626	0.01352	0.03414	0.22497
2382.96	0.0311	0.02305	0.03718	0.21123
2389.05	0.02186	0.0255	0.0259	0.08859
2395.14	0.01632	0.03149	0.0275	0.23821
2401.21	0.02116	0.01739	0.02767	0.1564
2407.29	0.02526	0.0222	0.01783	0.1835
2413.36	0.02342	0.01992	0.01807	0.22422
2419.42	0.01418	0.02059	0.02271	0.08796
2425.48	0.01679	0.02422	0.01447	0.08783
2431.54	0.01347	0.02294	0.02483	0.19662
2437.59	0.02349	0.02417	0.01945	0.16926
2443.64	0.02091	0.03132	0.03124	0.14191
2449.68	0.01018	0.02487	0.02729	0.22347
2455.72	0.02242	0.03261	0.02907	0.05998
2461.75	0.0191	0.03207	0.01797	0.14154
2467.78	0.01577	0.03626	0.02689	0.16864
2473.81	0.02431	0.0369	0.02294	0.12767
2479.83	0.0321	0.03577	0.03187	0.182
2485.85	0.031	0.03819	0.02363	0.23633
2491.86	0.02544	0.03174	0.03827	0.14091
2497.87	0.04287	0.03356	0.03146	0.12717
2503.87	0.0262	0.02239	0.02894	0.14066
2509.87	0.03399	0.04312	0.03644	0.26306
2515.87	0.03436	0.03962	0.04536	0.16764
2521.86	0.01992	0.04735	0.02711	0.19475
2527.84	0.03215	0.05035	0.03603	0.15378
2533.83	0.03104	0.05099	0.0192	0.20811
2539.8	0.03067	0.04395	0.03099	0.13989
2545.78	0.03252	0.05049	0.02847	0.13968
2551.75	0.02919	0.03814	0.03882	0.0714
2557.71	0.0214	0.04232	0.02915	0.23456
2563.67	0.04253	0.04236	0.02519	0.16628
2569.63	0.03104	0.05009	0.02839	0.13884
2575.58	0.04771	0.05131	0.04018	0.07057
2581.53	0.0414	0.05608	0.05053	0.20649
2587.47	0.04696	0.05967	0.03513	0.13822
2593.41	0.04139	0.05558	0.02975	0.12439
2599.34	0.04695	0.05267	0.04153	0.19225
2605.27	0.05546	0.05744	0.039	0.1512
2611.2	0.05508	0.05335	0.0279	0.151
2617.12	0.04062	0.05457	0.04254	0.17801
2623.04	0.05136	0.04989	0.03858	0.16419
2628.95	0.03393	0.05229	0.02462	0.23205
2634.86	0.04689	0.05233	0.0364	0.16378
2640.77	0.04206	0.04115	0.03673	0.06828
2646.67	0.04613	0.04946	0.04708	0
2652.56	0.04426	0.05422	0.03597	0.09509
2658.45	0.03646	0.05071	0.05204	0.06765
2664.34	0.04645	0.05489	0.02806	0.16274
2670.23	0.05274	0.0626	0.05271	0.05363
2676.11	0.04272	0.06441	0.04876	0.16233
2681.98	0.04974	0.06268	0.05338	0.1349
2687.85	0.06195	0.06508	0.06373	0.1483
2693.72	0.07564	0.06393	0.0469	0.03919
2699.58	0.06413	0.06751	0.05152	0.07982
2705.44	0.06152	0.06341	0.05185	0.17491
2711.29	0.05668	0.06522	0.05219	0.07941
2717.14	0.06963	0.07116	0.05109	0.09282
2722.99	0.06479	0.07533	0.05142	0.18791
2728.83	0.06439	0.08363	0.05175	0.11964
2734.67	0.06474	0.08307	0.05352	0.10582
2740.5	0.06731	0.07897	0.0424	0.092
2746.33	0.06395	0.08727	0.05275	0.15986
2752.16	0.0717	0.08435	0.04736	0.1052
2757.98	0.05648	0.08674	0.06772	0.14584
2763.79	0.0672	0.09859	0.05374	0.13202
2769.61	0.06384	0.10452	0.04549	0.17266
2775.41	0.06862	0.11341	0.06156	0.10439
2781.22	0.06896	0.12526	0.05044	0.14502
2787.02	0.07004	0.12115	0.04648	0.1312
2792.81	0.06816	0.13595	0.04967	0.14461
2798.61	0.0685	0.13184	0.06431	0.08996
2804.39	0.0718	0.12891	0.05891	0.15782
2810.18	0.0788	0.13544	0.05924	0.13039
2815.96	0.07469	0.12483	0.05528	0.07573
2821.73	0.06317	0.11482	0.05275	0.08914
2827.5	0.08055	0.12311	0.06023	0.23869
2833.27	0.07495	0.12432	0.06485	0.12958
2839.03	0.07751	0.11844	0.05802	0.1566
2844.79	0.08006	0.12259	0.06979	0.1564
2850.55	0.07817	0.12262	0.06726	0.11536
2856.3	0.07183	0.12619	0.07617	0.11516
2862.04	0.07883	0.13507	0.06219	0.12857
2867.79	0.07842	0.12978	0.06538	0.0603
2873.52	0.07874	0.13275	0.05712	0.18262
2879.26	0.07981	0.13159	0.06174	0.14158
2884.99	0.07347	0.12571	0.06636	0.18222
2890.72	0.07305	0.1145	0.05095	0.15479
2896.44	0.08153	0.11748	0.06129	0.05929
2902.16	0.09594	0.11573	0.0659	0.11355
2907.87	0.08588	0.11397	0.06623	0.19503
2913.58	0.08472	0.10809	0.06369	0.09953
2919.29	0.08949	0.11696	0.06402	0.19463
2924.99	0.08166	0.11875	0.07436	0.1672
2930.69	0.0842	0.10991	0.0661	0.20784
2936.38	0.08971	0.12352	0.07071	0.15318
2942.07	0.08632	0.12649	0.06817	0.13937
2947.76	0.09257	0.12	0.08566	0.13917
2953.44	0.09066	0.1212	0.06596	0.12536
2959.12	0.0769	0.11767	0.0763	0.19323
2964.79	0.08833	0.1171	0.07519	0.13857
2970.46	0.07605	0.11416	0.08696	0.13837
2976.12	0.08451	0.11654	0.08299	0.1654
2981.79	0.09743	0.11478	0.08188	0.08352
2987.45	0.09329	0.1142	0.09221	0.21946
2993.1	0.1025	0.11244	0.08967	0.17842
2998.75	0.09836	0.10891	0.07855	0.11015
3004.39	0.09274	0.10892	0.09318	0.1508
3010.04	0.09157	0.10834	0.07347	0.16421
3015.68	0.0904	0.10304	0.08381	0.16407
3021.31	0.08255	0.09773	0.08127	0.19119
3026.94	0.08879	0.10306	0.09446	0.16386
3032.57	0.07576	0.09775	0.07618	0.2046
3038.19	0.08644	0.09954	0.08938	0.08198
3043.81	0.0734	0.109	0.07968	0.23162
3049.42	0.07223	0.11078	0.07142	0.21791
3055.03	0.08365	0.10724	0.07174	0.20419
3060.64	0.07357	0.10784	0.08922	0.14963
3066.24	0.08425	0.10608	0.07953	0.23121
3071.84	0.07492	0.11731	0.09272	0.19027
3077.43	0.06633	0.10727	0.10019	0.28546
3083.02	0.08367	0.11319	0.08764	0.16284
3088.61	0.08397	0.11378	0.09654	0.24442
3094.19	0.08946	0.11024	0.08541	0.21709
3099.77	0.0905	0.11084	0.10575	0.2306
3105.35	0.0945	0.12148	0.10607	0.25772
3110.92	0.08887	0.12562	0.1021	0.31208
3116.49	0.08842	0.1333	0.10957	0.24391
3122.05	0.0902	0.13271	0.10845	0.32549
3127.61	0.07715	0.13153	0.12021	0.32539
3133.16	0.08486	0.13035	0.12625	0.35251
3138.72	0.07626	0.12681	0.11226	0.39325
3144.26	0.07433	0.13095	0.11401	0.36592
3149.81	0.08499	0.11736	0.11718	0.39305
3155.35	0.0838	0.11973	0.10606	0.33849
3160.89	0.08113	0.11737	0.11352	0.35201
3166.42	0.07771	0.10851	0.11813	0.4472
3171.95	0.08986	0.10969	0.1213	0.39264
3177.47	0.09237	0.10732	0.12734	0.50145
3182.99	0.0934	0.10319	0.12908	0.48774
3188.51	0.08924	0.09846	0.12797	0.51486
3194.02	0.0836	0.09432	0.1197	0.52838
3199.53	0.07943	0.102	0.1286	0.56912
3205.04	0.08713	0.10082	0.13177	0.54179
3210.54	0.09186	0.09609	0.14067	0.5553
3216.04	0.08399	0.0949	0.13669	0.51436
3221.53	0.0865	0.09549	0.13557	0.59594
3227.02	0.09419	0.10789	0.14303	0.63668
3232.51	0.08706	0.09253	0.14335	0.71826
3237.99	0.09253	0.08839	0.15224	0.60925
3243.47	0.07798	0.09252	0.15398	0.63638
3248.95	0.08864	0.08956	0.13999	0.70435
3254.42	0.08892	0.09132	0.16176	0.71786
3259.89	0.07956	0.08423	0.15778	0.49995
3265.35	0.0954	0.08895	0.15094	0.73128
3270.81	0.08011	0.08776	0.17842	0.54059
3276.27	0.08483	0.08539	0.15013	0.69024
3281.72	0.07695	0.08538	0.16903	0.56761
3287.17	0.07575	0.08596	0.16648	0.67642
3292.61	0.08047	0.0765	0.16536	0.74439
3298.05	0.07851	0.0824	0.15566	0.66261
3303.49	0.07212	0.07707	0.16026	0.70335
3308.92	0.07757	0.07765	0.16629	0.73048
3314.35	0.07043	0.07232	0.16374	0.68954
3319.78	0.07367	0.08117	0.16404	0.71667
3325.2	0.08135	0.07407	0.16435	0.75741
3330.62	0.06753	0.07642	0.16323	0.71647
3336.04	0.06336	0.07523	0.1664	0.75721
3341.45	0.07029	0.06754	0.1524	0.81157
3346.86	0.06315	0.07284	0.16129	0.77063
3352.26	0.07082	0.07046	0.16017	0.72969
3357.66	0.07553	0.07045	0.17478	0.8385
3363.06	0.0758	0.06925	0.15649	0.81117
3368.45	0.07236	0.0716	0.16395	0.71578
3373.84	0.06521	0.07159	0.17141	0.75652
3379.22	0.07066	0.0763	0.15598	0.70197
3384.6	0.07611	0.0751	0.16201	0.71548
3389.98	0.07488	0.07331	0.16661	0.87875
3395.36	0.0707	0.06562	0.1569	0.78336
3400.73	0.07244	0.07623	0.17008	0.74242
3406.09	0.07122	0.07621	0.17468	0.86484
3411.46	0.06703	0.07088	0.16354	0.83752
3416.82	0.07247	0.07736	0.16241	0.78296
3422.17	0.07125	0.06966	0.16558	0.90539
3427.52	0.07002	0.07496	0.16445	0.87806
3432.87	0.06657	0.07376	0.16619	0.85074
3438.22	0.07275	0.07787	0.17507	0.75535
3443.56	0.08116	0.07254	0.17109	0.83693
3448.9	0.07178	0.07488	0.16996	0.74154
3454.23	0.07648	0.0719	0.16168	0.83673
3459.56	0.06709	0.07543	0.17057	1
3464.89	0.07105	0.07009	0.16944	0.83654
3470.21	0.06833	0.07479	0.16259	0.86367
3475.53	0.06636	0.07654	0.18006	0.76828
3480.84	0.0755	0.07593	0.16891	0.80902
3486.16	0.07279	0.07708	0.16206	0.90422
3491.47	0.07081	0.07529	0.15092	0.90412
3496.77	0.0718	0.07113	0.16553	0.83596
3502.07	0.06834	0.07051	0.15582	0.74057
3507.37	0.0634	0.07226	0.15612	0.83576
3512.66	0.06142	0.06928	0.14641	0.6723
3517.95	0.07204	0.07871	0.14242	0.68582
3523.24	0.06932	0.07218	0.15845	0.82186
3528.52	0.06437	0.0698	0.14016	0.71285
3533.8	0.06017	0.06859	0.13617	0.67192
3539.08	0.06263	0.06797	0.14934	0.73989
3544.35	0.05546	0.06499	0.13247	0.71257
3549.62	0.05941	0.06555	0.12705	0.61717
3554.88	0.0552	0.06316	0.12592	0.68515
3560.15	0.0547	0.059	0.11907	0.58975
3565.4	0.05494	0.06251	0.11507	0.58966
3570.66	0.05592	0.05894	0.11537	0.64402
3575.91	0.05022	0.05891	0.10995	0.5214
3581.16	0.05194	0.0571	0.10739	0.54853
3586.4	0.04996	0.05412	0.10769	0.72541
3591.64	0.04871	0.05055	0.10798	0.49388
3596.88	0.04524	0.04756	0.08969	0.53463
3602.11	0.04547	0.04694	0.11144	0.56176
3607.34	0.04126	0.0475	0.09314	0.57528
3612.57	0.0363	0.05337	0.10059	0.50712
3617.79	0.03727	0.04802	0.09803	0.50702
3623.01	0.03899	0.04385	0.08974	0.42524
3628.22	0.04292	0.04677	0.07859	0.43876
3633.43	0.03426	0.04556	0.09463	0.38421
3638.64	0.03745	0.04198	0.08205	0.43857
3643.85	0.03101	0.04194	0.08521	0.41125
3649.05	0.02901	0.04132	0.07406	0.45199
3654.25	0.02479	0.03006	0.06148	0.41106
3659.44	0.03317	0.03829	0.06893	0.37012
3664.63	0.03192	0.03235	0.06493	0.32919
3669.82	0.03288	0.03822	0.06236	0.35632
3675	0.03459	0.03287	0.06266	0.329
3680.18	0.03555	0.03165	0.06725	0.36974
3685.36	0.03355	0.02866	0.06611	0.27435
3690.53	0.02711	0.02567	0.0521	0.28787
3695.7	0.0214	0.0274	0.05382	0.38307
3700.87	0.02458	0.02795	0.04267	0.28769
3706.03	0.01888	0.02732	0.03438	0.28759
3711.19	0.0191	0.02433	0.04183	0.1922
3716.35	0.02302	0.02665	0.04069	0.27379
3721.5	0.01805	0.02425	0.03813	0.1784
3726.65	0.01753	0.02007	0.03842	0.24637
3731.8	0.02071	0.02298	0.02727	0.27351
3736.94	0.01648	0.01644	0.0247	0.12366
3742.08	0.01595	0.02054	0.02213	0.28693
3747.21	0.01839	0.02345	0.02099	0.1507
3752.34	0.01564	0.024	0.01842	0.20506
3757.47	0.01289	0.02321	0.02444	0.16413
3762.6	0.01014	0.02351	0.01328	0.20738
3767.72	0.01999	0.02499	0.02216	0.19617
3772.84	0.01427	0.0247	0.01673	0.13051
3777.95	0.01671	0.01968	0.02989	0.17375
3783.06	0.01339	0.02471	0.02303	0.18976
3788.17	0.01883	0.02441	0.00759	0.23301
3793.28	0.01686	0.02412	0.02218	0.18095
3798.38	0.01637	0.01969	0.01532	0.12889
3803.47	0.0144	0.02117	0.00989	0.19935
3808.57	0.01687	0.0197	0.01161	0.2562
3813.66	0.01268	0.02649	0.01619	0.20414
3818.75	0.00922	0.02442	0.02649	0.1793
3823.83	0.01318	0.02177	0.00818	0.11362
3828.91	0.01269	0.02147	0.01419	0.14324
3833.99	0.01442	0.02177	0.01448	0.20008
3839.06	0.01467	0.02147	0.01906	0.13439
3844.13	0.01418	0.02354	0.01363	0.13677
3849.2	0.01072	0.02206	0.0225	0.07109
3854.26	0.01764	0.01645	0.02136	0.23683
3859.32	0.01048	0.01379	0.02308	0.18475
3864.38	0.01296	0.01645	0.01764	0.1599
3869.43	0.01617	0.01557	0.01793	0.201
3874.49	0.01345	0.01999	0.01971	0.18742
3879.53	0.00851	0.02324	0.02577	0.17384
3884.58	0.01543	0.01231	0.01182	0.18749
3889.62	0.01865	0.02147	0.0236	0.1603
3894.65	0.01445	0.01645	0.01823	0.11949
3899.69	0.01988	0.0191	0.01857	0.0923
3904.72	0.01346	0.01999	0.01749	0.18763
3909.74	0.01149	0.01733	0.02355	0.16043
3914.77	0.01174	0.01585	0.01531	0.20131
3919.79	0.01198	0.01319	0.02281	0.17411
3924.8	0.01371	0.01761	0.016	0.17415
3929.82	0.01025	0.01731	0.0235	0.11972
3934.83	0.01421	0.01583	0.00954	0.03808
3939.83	0.01149	0.01613	0.01703	0.21509
3944.84	0.01692	0.01701	0.0231	0.20151
3949.84	0.00754	0.0108	0.012	0.07902
3954.84	0.01223	0.017	0.01663	0.1335
3959.83	0.01322	0.02261	0.02985	0.17438
3964.82	0.00531	0.01463	0.01445	0.21525
3969.8	0.01223	0.01138	0.01336	0.21529
3974.79	0.01692	0.01226	0.02229	0.0928
3979.77	0.01717	0.01491	0.01118	0.1609
3984.75	0.01	0.01756	0.01725	0.21538
3989.72	0.01617	0.02022	0.01902	0.21542
3994.69	0.00973	0.01814	0.01936	0.14738
3999.66	0.01293	0.0208	0.02828	0.21548
4004.62	0.01316	0.01754	0.01575	0.14745
4009.58	0.00746	0.01783	0.02181	0.12025
4014.54	0.01214	0.02166	0.02072	0.2292
4019.49	0.01459	0.01782	0.04109	0.22923
4024.45	0.00889	0.02106	0.0214	0.20204
4029.39	0.00912	0.01367	0.01315	0.2293
4034.34	0.00194	0.02223	0.02351	0.12042
4039.28	0.0118	0.01011	0.02814	0.18852
4044.22	0.01203	0.01631	0.0156	0.16133
4049.15	0.0093	0.02014	0.02309	0.22943
4054.08	0.01249	0.01747	0.02057	0.2703
4059.01	0.00753	0.02367	0.01518	0.1342
4063.93	0.01072	0.0145	0.02553	0.24314
4068.86	0.00799	0.01715	0.02015	0.21594
4073.78	0.01044	0.02039	0.03765	0.18875
4078.69	0.01215	0.01713	0.02511	0.13433
4083.6	0.01386	0.02215	0.03403	0.12075
4088.51	0.00371	0.01475	0.01577	0.13439
4093.42	0.01579	0.01681	0.01468	0.18888
4098.32	0.01232	0.01946	0.02503	0.16169
4103.22	0.0081	0.01561	0.0225	0.27063
4108.11	0.01425	0.02417	0.03142	0.25705
4113.01	0.01522	0.01618	0.02317	0.12094
4117.9	0.01471	0.02119	0.02494	0.16182
4122.78	0.01197	0.01971	0.01383	0.13462
4127.67	0.00478	0.01467	0.03276	0.17549
4132.55	0.01242	0.02087	0.02308	0.21637
4137.42	0.00746	0.02115	0.02342	0.16195
4142.3	0.0151	0.01907	0.02089	0.17559
4147.17	0.01013	0.02349	0.02551	0.25731
4152.03	0.01555	0.01787	0.02013	0.16204
4156.9	0.01577	0.01638	0.02332	0.23014
4161.76	0.01229	0.02375	0.02651	0.20295
4166.62	0.01178	0.01813	0.03257	0.1213
4171.47	0.01497	0.02136	0.02003	0.12133
4176.32	0.00926	0.0181	0.03753	0.20305
4181.17	0.01319	0.02488	0.02498	0.16224
4186.01	0.01194	0.02103	0.02245	0.14866
4190.86	0.01068	0.02249	0.01563	0.29844
4195.69	0.01238	0.02455	0.03027	0.24402
4200.53	0.01113	0.02483	0.02631	0.20321
4205.36	0.00987	0.02039	0.0295	0.17601
4210.19	0.01528	0.02067	0.02411	0.14882
4215.02	0.0155	0.01918	0.03159	0.14885
4219.84	0.01054	0.0171	0.01333	0.16249
4224.66	0.01447	0.01738	0.03798	0.20337
4229.48	0.01469	0.02297	0.02543	0.18979
4234.29	0.00825	0.02207	0.0086	0.20343
4239.1	0.00921	0.02354	0.02895	0.20346
4243.91	0.01091	0.02736	0.03071	0.1082
4248.71	0.01781	0.02232	0.01531	0.23075
4253.51	0.01432	0.02024	0.03423	0.20356
4258.31	0.01084	0.02466	0.02455	0.2172
4263.11	0.01255	0.01962	0.0306	0.21724
4267.9	0.01573	0.02403	0.0295	0.16281
4272.69	0.01299	0.01604	0.02696	0.10839
4277.47	0.01469	0.024	0.03444	0.21733
4282.26	0.01047	0.02428	0.02619	0.17652
4287.03	0.01217	0.0222	0.02795	0.13571
4291.81	0.01239	0.02484	0.02112	0.24465
4296.58	0.01039	0.01803	0.03146	0.14939
4301.35	0.01061	0.02244	0.0275	0.21749
4306.12	0.01158	0.02331	0.02925	0.16307
4310.89	0.00661	0.02004	0.02243	0.17671
4315.65	0.01054	0.02327	0.02704	0.20397
4320.4	0.0152	0.02296	0.02308	0.16316
4325.16	0.01023	0.01556	0.02913	0.24488
4329.91	0.0112	0.02115	0.02087	0.08155
4334.66	0.00401	0.02025	0.01976	0.12242
4339.4	0.01238	0.02643	0.02581	0.14968
4344.15	0.00963	0.02198	0.02041	0.23139
4348.89	0.00615	0.01871	0.02503	0.21781
4353.62	0.01452	0.02372	0.02965	0.13616
4358.35	0.00733	0.02045	0.01996	0.20426
4363.09	0.00977	0.02072	0.03173	0.28597
4367.81	0.01518	0.01864	0.0392	0.06818
4372.54	0.01021	0.02127	0.02951	0.21796
4377.26	0.01784	0.02096	0.01124	0.25884
4381.98	0.00842	0.0236	0.03588	0.25887
4386.69	0.0079	0.02033	0.02619	0.08192
4391.4	0.01034	0.02178	0.01793	0.29977
4396.11	0.01575	0.02383	0.02518	0.16367
4400.82	0.013	0.02115	0.02242	0.08202
4405.52	0.011	0.02143	0.03253	0.12289
4410.22	0.00973	0.01697	0.01975	0.23183
4414.92	0.00921	0.01607	0.02557	0.17741
4419.61	0.01387	0.01988	0.0228	0.19105
4424.3	0.0178	0.0178	0.02433	0.12301
4428.99	0.01283	0.02279	0.01584	0.21834
4433.67	0.00341	0.02248	0.02023	0.19114
4438.36	0.01104	0.01921	0.02462	0.24563
4443.03	0.00903	0.02184	0.02614	0.13674
4447.71	0.00851	0.02152	0.02052	0.2184
4452.38	0.0102	0.02652	0.0292	0.10947
4457.05	0.00894	0.01971	0.02643	0.25919
4461.72	0.00545	0.02175	0.01938	0.0822
4466.38	0.00641	0.02616	0.01947	0.24554
4471.05	0.01107	0.01816	0.01814	0.20467
4475.7	0.00906	0.02138	0.02395	0.21826
4480.36	0.01076	0.02343	0.02691	0.10933
4485.01	0.00357	0.02015	0.02701	0.17738
4489.66	0.006	0.02043	0.03139	0.15013
4494.31	0.00993	0.01715	0.01146	0.19095
4498.95	0.01014	0.01979	0.01871	0.13647
4503.59	0.01184	0.01887	0.02739	0.21813
4508.23	0.01724	0.0221	0.00889	0.13643
4512.86	0.00708	0.02532	0.02043	0.2317
4517.49	0.00952	0.01969	0.02767	0.25891
4522.12	0.0127	0.02173	0.02348	0.20443
4526.74	0.00698	0.01963	0.02214	0.13634
4531.37	0.0072	0.02049	0.02081	0.16355
4535.99	0	0.02195	0.02519	0.16352
4540.6	0.00911	0.0234	0.02386	0.14989
4545.22	0.00487	0.02012	0.02967	0.20432
4549.83	0.01102	0.01921	0.02119	0.2043
4554.44	0.00975	0.01711	0.01985	0.14982
4559.04	0.00552	0.01856	0.01565	0.20425
4563.64	0.0124	0.02238	0.01575	0.17701
4568.24	0.00965	0.02205	0.02013	0.12253
4572.84	0.00912	0.02646	0.01594	0.16335
4577.43	0.01378	0.02318	0.02604	0.20417
4582.02	0.0088	0.02168	0.02471	0.28583
4586.61	0.00902	0.02017	0.01622	0.20412
4591.19	0.01071	0.02162	0.0063	0.16326
4595.77	0.0087	0.02189	0.02642	0.21769
4600.35	0.01188	0.02393	0.02365	0.17683
4604.93	0.01061	0.02006	0.0166	0.1632
4609.5	0.00563	0.0156	0.01955	0.14956
4614.07	0.00881	0.02	0.00963	0.21761
4618.64	0.00902	0.01731	0.01688	0.17674
4623.2	0.00997	0.0229	0.01411	0.12227
4627.76	0.00648	0.02021	0.0142	0.20393
4632.32	0.00669	0.01988	0.02288	0.10861
4636.88	0.01283	0.01779	0.02154	0.13582
4641.43	0.00859	0.01687	0.00447	0.10857
4645.98	0.00436	0.02777	0.01601	0.29914
4650.52	0.01124	0.02331	0.01753	0.10852
4655.07	0.00849	0.02121	0.02192	0.1085
4659.61	0.00721	0.01675	0.00628	0.19016
4664.15	0.00891	0.02115	0.01209	0.1493
4668.68	0.00689	0.022	0.01791	0.17651
4673.22	0.01377	0.02109	0.01514	0.23094
4677.75	0.01176	0.0243	0.02095	0.13562
4682.27	0.01271	0.02162	0.01532	0.16283
4686.8	0.00773	0.0266	0.00827	0.17642
4691.32	0.00943	0.01978	0.01122	0.20362
4695.84	0.01112	0.02241	0.00988	0.14915
4700.35	0.01651	0.02385	0.02142	0.20358
4704.86	0.00783	0.01584	0.01436	0.23079
4709.37	0.00804	0.02083	0.01588	0.24438
4713.88	0.01418	0.02287	0.01311	0.23074
4718.39	0.0092	0.01959	0.01607	0.16266
4722.89	0.01089	0.01926	0.00758	0.27154
4727.38	0.01184	0.02011	0.01911	0.149
4731.88	0.01279	0.02215	0.01062	0.12175
4736.37	0.00781	0.02123	0.01787	0.13534
4740.86	0.01098	0.02385	0.01081	0.18978
4745.35	0.00526	0.02293	0.01948	0.1353
4749.83	0.01066	0.01965	0.01099	0.20335
4754.32	0.00642	0.02286	0.01251	0.21694
4758.79	0.0133	0.02667	0.00974	0.17608
4763.27	0.0098	0.02634	0.0127	0.1216
4767.74	0.01297	0.02424	0.01708	0.25772
4772.21	0.01392	0.02509	0.02719	0.10794
4776.68	0.01116	0.02062	0.00582	0.25767
4781.15	0.01285	0.02797	0.01593	0.14874
4785.61	0.01306	0.02351	0.01745	0.24402
4790.07	0.01252	0.02375	0.01182	0.23038
4794.52	0.01199	0.02795	0.02049	0.21675
4798.98	0.01664	0.02093	0.012	0.10782
4803.43	0.00425	0.0269	0.01209	0.24393
4807.88	0.01261	0.02342	0.00789	0.09416
4812.32	0.01429	0.0223	0.018	0.17582
4816.76	0.00561	0.02414	0.00808	0.21664
4821.2	0.011	0.02243	0.01532	0.14855
4825.64	0.01195	0.02427	0.01112	0.20299
4830.07	0.01512	0.02434	0.01836	0.23019
4834.51	0.01532	0.02322	0.01416	0.24378
4838.93	0.01849	0.02506	0.01282	0.23015
4843.36	0.00981	0.02394	0.01577	0.12122
4847.78	0.01297	0.02578	0.013	0.1212
4852.2	0.00947	0.02171	0.0088	0.17563
4856.62	0.01338	0.01882	0.00746	0.20284
4861.03	0.01433	0.0242	0.01328	0.1892
4865.45	0.01528	0.02249	0.00908	0.13473
4869.86	0.01474	0.02374	0.01632	0.27084
4874.26	0.0105	0.01789	0.00783	0.16191
4878.67	0.01441	0.02327	0.01793	0.16189
4883.07	0.01165	0.02334	0.00818	0.22994
4887.47	0.01407	0.02222	0.01273	0.17546
4891.86	0.0128	0.02347	0.00298	0.21628
4896.26	0.01596	0.02235	0.02184	0.27072
4900.65	0.0132	0.02005	0.0221	0.20263
4905.03	0.01118	0.02307	0.00806	0.12093
4909.42	0.01583	0.02018	0.0169	0.20259
4913.8	0.01529	0.02261	0.02002	0.17534
4918.18	0.01105	0.0209	0.01599	0.21616
4922.56	0.01125	0.02274	0.01912	0.16168
4926.93	0.02109	0.01807	0.00507	0.16166
4931.3	0.01536	0.01991	0.0225	0.16164
4935.67	0.01631	0.02116	0.00559	0.21608
4940.03	0.01206	0.02181	0.02445	0.13437
4944.4	0.01227	0.02187	0.01327	0.22965
4948.76	0.01617	0.01899	0.01353	0.24324
4953.12	0.01408	0.01964	0.00663	0.13431
4957.47	0.01792	0.02029	0.01977	0.27043
4961.82	0.01287	0.02095	0	0.24318
4966.17	0.013	0.01924	0.0117	0.284
4970.52	0.01684	0.02285	0.02198	0.13423
4974.86	0.01475	0.02114	0.02367	0.25673
4979.21	0.01118	0.01884	0.01963	0.12057
4983.55	0.01502	0.02068	0.01846	0.22946
4987.88	0.01144	0.02015	0.01586	0.22944
4992.21	0.01899	0.02494	0.01612	0.22942
4996.55	0.01542	0.025	0.01924	0.27024
5000.87	0.01481	0.01857	0.02951	0.21577
5005.2	0.01272	0.02454	0.0126	0.20213
5009.52	0.01581	0.01574	0.00427	0.20211
5013.84	0.01817	0.02289	0.00596	0.16125
5018.16	0.0183	0.01823	0.01051	0.134
5022.47	0.01621	0.02125	0.01649	0.20205
5026.79	0.01486	0.02426	0.02533	0.16119
5031.1	0.01722	0.02078	0.01843	0.14755
5035.4	0.01735	0.02144	0.01869	0.13392
5039.71	0.01303	0.01736	0.01466	0.17474
5044.01	0.01687	0.02097	0.01205	0.21556
5048.31	0.017	0.0234	0.02518	0.21554
5052.6	0.01788	0.02051	0.01113	0.16106
5056.9	0.01801	0.0188	0.00996	0.2155
5061.19	0.01295	0.02418	0.00878	0.12018
5065.48	0.01901	0.01656	0.00904	0.2563
5069.76	0.02137	0.01662	0.01216	0.20182
5074.05	0.01483	0.02023	0.00955	0.18819
5078.33	0.0157	0.01793	0.02411	0.18817
5082.61	0.01583	0.02095	0.01292	0.20176
5086.88	0.01226	0.0216	0.00746	0.1609
5091.15	0.01609	0.0193	0.01915	0.21534
5095.42	0.01845	0.01641	0.0237	0.17447
5099.69	0.01265	0.02001	0.01394	0.14723
5103.96	0.0113	0.01358	0.01992	0.21527
5108.22	0.01662	0.02427	0.01445	0.17441
5112.48	0.01749	0.01489	0.01041	0.17439
5116.73	0.01317	0.0244	0.01353	0.24244
5120.99	0.01034	0.01737	0.02093	0.21519
5125.24	0.01566	0.01803	0.01546	0.20156
5129.49	0.02023	0.01809	0.01286	0.20154
5133.74	0.01666	0.01224	0.01311	0.22875
5137.98	0.02272	0.01998	0.01908	0.07898
5142.22	0.01321	0.02182	0.02077	0.25593
5146.46	0.01112	0.01715	0.0153	0.28314
5150.7	0.01199	0.01781	0.0227	0.14698
5154.93	0.01879	0.01669	0.01866	0.22865
5159.16	0.01892	0.02089	0.01463	0.09249
5163.39	0.01312	0.02095	0.01488	0.21499
5167.62	0.01918	0.01983	0.01799	0.20136
5171.84	0.01486	0.0193	0.01109	0.21495
5176.06	0.01499	0.017	0.01134	0.1877
5180.28	0.00845	0.01411	0.01445	0.11962
5184.5	0.01821	0.0183	0.00898	0.18766
5188.71	0.01686	0.01836	0.02497	0.22849
5192.92	0.01032	0.0202	0.00519	0.18762
5197.13	0.0149	0.01849	0.0269	0.14676
5201.33	0.01577	0.0156	0.01285	0.06506
5205.54	0.01367	0.01684	0.0131	0.25563
5209.74	0.02121	0.01277	0.01478	0.17393
5213.94	0.01319	0.01873	0.0279	0.21475
5218.13	0.01332	0.01466	0.02672	0.20112
5222.32	0.01419	0.01059	0.01553	0.14664
5226.51	0.01876	0.01774	0.01435	0.16024
5230.7	0.01222	0.01662	0.03033	0.11938
5234.89	0.01605	0.01668	0.01342	0.18742
5239.07	0.01322	0.0126	0.01224	0.11934
5243.25	0.01335	0.01267	0.01392	0.26907
5247.43	0.01866	0.0145	0.01989	0.1193
5251.6	0.01064	0.01869	0.02729	0.17373
5255.77	0.01225	0.01698	0.01466	0.20094
5259.94	0.01312	0.01941	0.01777	0.10562
5264.11	0.01547	0.01238	0.01516	0.13283
5268.28	0.01041	0.01067	0.00826	0.17365
5272.44	0.0172	0.01546	0.02281	0.15996
5276.6	0.01437	0.02024	0.02878	0.15973
5280.76	0.01598	0.01676	0.02187	0.11866
5284.91	0.01388	0.01446	0.01211	0.21372
5289.06	0.01623	0.01806	0.02237	0.19988
5293.21	0.01414	0.01458	0.01976	0.1452
5297.36	0.01426	0.01287	0.02143	0.19942
5301.51	0.01661	0.01706	0.02168	0.1039
5305.65	0.01526	0.01712	0.02908	0.22619
5309.79	0.0139	0.01837	0.01216	0.10344
5313.93	0.00884	0.01429	0.02385	0.23935
5318.06	0.0186	0.00963	0.01552	0.21189
5322.19	0.02169	0.01973	0.02291	0.17082
5326.32	0.01663	0.01802	0.02173	0.19782
5330.45	0.0138	0.01985	0.01482	0.21121
5334.58	0.01392	0.01814	0.01793	0.14291
5338.7	0.01627	0.01524	0.01525	0.19714
5342.82	0.01788	0.01471	0.00541	0.07439
5346.94	0.01282	0.0195	0.0199	0.15584
5351.05	0.01887	0.01011	0.02294	0.18284
5355.16	0.01381	0.01549	0.02169	0.14178
5359.27	0.01468	0.01496	0.01757	0.25046
5363.38	0.0148	0.01738	0.01203	0.223
5367.49	0.0179	0.0133	0.01221	0.08664
5371.59	0.0195	0.0175	0.02097	0.18171
5375.69	0.0137	0.01874	0.00971	0.1951
5379.79	0.01679	0.01467	0.02705	0.2221
5383.88	0.01617	0.01709	0.02437	0.1538
5387.98	0.01477	0.01479	0.01453	0.16719
5392.07	0.02077	0.01425	0.02043	0.16697
5396.15	0.0201	0.0155	0.02347	0.19397
5400.24	0.01869	0.01674	0.01793	0.1529
5404.32	0.01654	0.01562	0.02096	0.15267
5408.4	0.01662	0.01745	0.02543	0.22052
5412.48	0.01447	0.01514	0.02132	0.19307
5416.56	0.01454	0.01698	0.00576	0.09755
5420.63	0.02129	0.01231	0.01023	0.09732
5424.7	0.01988	0.01178	0.00755	0.26046
5428.77	0.01254	0.0142	0.02489	0.16494
5432.84	0.02077	0.0178	0.01505	0.12387
5436.9	0.01417	0.01786	0.01952	0.09642
5440.96	0.02017	0.0132	0.02399	0.17788
5445.02	0.01728	0.01621	0.007	0.16404
5449.08	0.01958	0.01332	0.02148	0.12298
5453.13	0.01372	0.01574	0.02452	0.19082
5457.18	0.01676	0.01225	0.02183	0.20421
5461.23	0.01758	0.01231	0.012	0.10869
5465.28	0.01543	0.01355	0.01646	0.12208
5469.32	0.0192	0.01302	0.01664	0.1627
5473.36	0.0178	0.0184	0.02254	0.14886
5477.4	0.01861	0.01669	0.02128	0.25755
5481.44	0.0135	0.01379	0.01431	0.20287
5485.48	0.01801	0.01326	0.0202	0.20265
5489.51	0.02031	0.01509	0.02181	0.18881
5493.54	0.01668	0.01574	0.01769	0.12052
5497.56	0.02046	0.01639	0.0193	0.14753
5501.59	0.01831	0.01586	0.01375	0.0384
5505.61	0.01616	0.01828	0.01107	0.13347
5509.63	0.01475	0.01479	0.02412	0.26938
5513.65	0.02001	0.01544	0.02429	0.09219
5517.67	0.01712	0.01787	0.01445	0.2281
5521.68	0.01867	0.01615	0.02464	0.18704
5525.69	0.01578	0.01208	0.02338	0.18682
5529.7	0.01808	0.01391	0.01784	0.17298
5533.7	0.01667	0.01928	0.02516	0.15915
5537.71	0.01526	0.01816	0.01818	0.1317
5541.71	0.02052	0.01526	0.01979	0.09064
5545.71	0.01837	0.0171	0.02425	0.1721
5549.7	0.01621	0.01361	0.01584	0.10381
5553.7	0.01036	0.01898	0.01602	0.13081
5557.69	0.01043	0.01491	0.02191	0.2395
5561.68	0.01717	0.01733	0.0135	0.10315
5565.67	0.0165	0.01443	0.02512	0.17099
5569.65	0.01954	0.01567	0.021	0.18439
5573.63	0.01887	0.01455	0.01975	0.08887
5577.61	0.0182	0.01284	0.02278	0.19756
5581.59	0.0116	0.02057	0.01294	0.17012
5585.57	0.01909	0.01413	0.02885	0.08821
5589.54	0.01619	0.01656	0.01329	0.1969
5593.51	0.01849	0.01602	0.02919	0.19668
5597.48	0.01634	0.01313	0.02221	0.19647
5601.44	0.01641	0.01496	0.02811	0.15541
5605.41	0.01722	0.0162	0.01541	0.08712
5609.37	0.01655	0.01744	0.01558	0.16858
5613.33	0.01811	0.01454	0.0272	0.15475
5617.29	0.01892	0.0146	0.02308	0.18176
5621.24	0.01751	0.01525	0.0118	0.22238
5625.19	0.01906	0.01176	0.02342	0.14048
5629.14	0.01988	0.01005	0.03074	0.08581
5633.09	0.0155	0.01483	0.01518	0.12643
5637.03	0.01706	0.01489	0.03109	0.08537
5640.98	0.02454	0.01376	0.01695	0.13961
5644.92	0.01646	0.01382	0.02142	0.13939
5648.85	0.02542	0.01624	0.02588	0.19363
5652.79	0.01956	0.01335	0.0189	0.16619
5656.72	0.01741	0.0134	0.02479	0.15235
5660.65	0.01452	0.01464	0.01638	0.20659
5664.58	0.01978	0.01588	0.03372	0.17915
5668.51	0.01911	0.01358	0.0253	0.07002
5672.43	0.01696	0.01895	0.02118	0.1651
5676.36	0.01184	0.0131	0.02994	0.16488
5680.28	0.01636	0.01611	0.02153	0.23274
5684.19	0.02013	0.01558	0.03171	0.17807
5688.11	0.01724	0.01682	0.02902	0.08255
5692.02	0.01435	0.01688	0.03205	0.20486
5695.93	0.02109	0.01575	0.01935	0.17742
5699.84	0.01597	0.01522	0.01952	0.13636
5703.74	0.01456	0.01527	0.01968	0.13615
5707.65	0.01463	0.01947	0.0313	0.1087
5711.55	0.01915	0.0148	0.02002	0.08126
5715.45	0.01625	0.01367	0.02878	0.20357
5719.35	0.0141	0.01019	0.01893	0.09444
5723.24	0.02158	0.01261	0.01767	0.17592
5727.13	0.01424	0.01503	0.02929	0.09407
5731.02	0.02246	0.01686	0.02802	0.14835
5734.91	0.0129	0.01632	0.02676	0.1618
5738.8	0.01816	0.01224	0.02121	0.09356
5742.68	0.01897	0.01407	0.02281	0.06617
5746.56	0.01904	0.01472	0.02441	0.17491
5750.44	0.02356	0.0195	0.02887	0.1339
5754.31	0.01622	0.01483	0.02188	0.02482
5758.19	0.01554	0.01607	0.03207	0.14717
5762.06	0.01561	0.01672	0.01793	0.13339
5765.93	0.02013	0.01796	0.01657	0.18768
5769.8	0.0202	0.01506	0.02665	0.10583
5773.66	0.01879	0.0098	0.01528	0.07844
5777.52	0.02034	0.01163	0.02965	0.25525
5781.38	0.02041	0.01582	0.0197	0.13256
5785.24	0.02345	0.0147	0.0212	0.09155
5789.1	0.01907	0.0118	0.02699	0.24113
5792.95	0.01617	0.01717	0.02706	0.18651
5796.8	0.01769	0.01368	0.01712	0.11827
5800.65	0.01697	0.01315	0.02863	0.17256
5804.5	0.01997	0.0138	0.02727	0.10433
5808.35	0.02	0.01681	0.0302	0.22668
5812.19	0.01855	0.01332	0.01882	0.11761
5816.03	0.01487	0.01456	0.02461	0.15828
5819.87	0.01786	0.01638	0.02468	0.06282
5823.7	0.01938	0.01585	0.03476	0.15795
5827.53	0.02015	0.01591	0.02911	0.08972
5831.37	0.01425	0.01714	0.01058	0.22569
5835.2	0.02169	0.01366	0.02639	0.04854
5839.02	0.01579	0.01607	0.02931	0.14367
5842.85	0.01656	0.01613	0.03081	0.10267
5846.67	0.01511	0.01619	0.01944	0.1025
5850.49	0.02477	0.01152	0.0238	0.18402
5854.31	0.01813	0.01866	0.01814	0.17024
5858.12	0.01593	0.01281	0.02965	0.102
5861.94	0.01967	0.01582	0.01828	0.14268
5865.75	0.01599	0.01469	0.02693	0.11529
5869.56	0.0138	0.01357	0.01984	0.16958
5873.37	0.01753	0.01953	0.0285	0.19664
5877.17	0.01979	0.01073	0.02427	0.07395
5880.97	0.01389	0.01551	0.01433	0.11463
5884.77	0.01392	0.01438	0.02441	0.16892
5888.57	0.0132	0.01385	0.02591	0.16875
5892.37	0.02064	0.01213	0.02311	0.14136
5896.16	0.01771	0.01337	0.02175	0.15481
5899.95	0.01255	0.0152	0.01753	0.22271
5903.74	0.02147	0.01407	0.02618	0.12725
5907.53	0.02002	0.01531	0.02481	0.1407
5911.32	0.01783	0.01359	0.02059	0.12693
5915.1	0.02008	0.01424	0.0135	0.12676
5918.88	0.01863	0.01547	0.02501	0.16744
5922.66	0.01643	0.0173	0.02651	0.11282
5926.44	0.01868	0.00849	0.02372	0.13988
5930.21	0.01871	0.01328	0.02665	0.08527
5933.98	0.01726	0.01747	0.02099	0.0851
5937.75	0.01284	0.01516	0.02106	0.19385
5941.52	0.01954	0.01817	0.02256	0.19369
5945.29	0.01438	0.01645	0.02692	0.11184
5949.05	0.01738	0.01178	0.02412	0.15252
5952.81	0.01592	0.01715	0.02848	0.05706
5956.57	0.01817	0.01248	0.00852	0.08412
5960.33	0.01524	0.01431	0.03004	0.15203
5964.08	0.01749	0.01613	0.0201	0.16548
5967.84	0.01307	0.01265	0.01873	0.16532
5971.59	0.01607	0.01329	0.03167	0.06986
5975.33	0.01758	0.01512	0.01458	0.08331
5979.08	0.01242	0.01813	0.01607	0.08315
5982.82	0.01245	0.01759	0.01614	0.12383
5986.57	0.01915	0.01292	0.02622	0.11005
5990.31	0.01695	0.01534	0.02772	0.02821
5994.04	0.01402	0.01539	0.02206	0.16418
5997.78	0.0133	0.01545	0.02356	0.16402
6001.51	0.01778	0.01609	0.01647	0.05495
6005.24	0.01336	0.01556	0.02226	0.13647
6008.97	0.0208	0.01502	0.02948	0.14992
6012.7	0.01045	0.01271	0.02812	0.16337
6016.43	0.01567	0.01277	0.02532	0.09514
6020.15	0.02015	0.01164	0.01967	0.04053
6023.87	0.01054	0.01287	0.01544	0.13566
6027.59	0.01872	0.0147	0.02266	0.12189
6031.3	0.01653	0.01535	0.02273	0.12173
6035.02	0.01285	0.01068	0.01993	0.10795
6038.73	0.0151	0.01664	0.02286	0.10779
6042.44	0.01661	0.01433	0.02006	0.18931
6046.15	0.01368	0.01734	0.00725	0.10747
6049.85	0.0137	0.01266	0.02306	0.22983
6053.56	0.01744	0.01508	0.0174	0.13438
6057.26	0.01302	0.02222	0.02462	0.10699
6060.96	0.01527	0.01755	0.02039	0.05237
6064.65	0.01604	0.01584	0.02046	0.09306
6068.35	0.01607	0.01589	0.02768	0.10651
6072.04	0.01239	0.01653	0.01916	0.18803
6075.73	0.02057	0.01482	0.01636	0.14703
6079.42	0.01912	0.01251	0.0336	0.14687
6083.11	0.01396	0.01315	0.02794	0.16032
6086.8	0.01473	0.01321	0.01942	0.10571
6090.48	0.01402	0.01385	0.02092	0.13278
6094.16	0.01701	0.0139	0.02527	0.14623
6097.84	0.01556	0.01632	0.02677	0.06439
6101.51	0.01558	0.0146	0.02254	0.15953
6105.19	0.01413	0.01288	0.01689	0.14575
6108.86	0.01861	0.02239	0.01838	0.13198
6112.53	0.01345	0.01063	0.02274	0.11821
6116.2	0.01792	0.01364	0.02138	0.14528
6119.86	0.01721	0.01487	0.02716	0.18596
6123.53	0.01724	0.01729	0.02008	0.00882
6127.19	0.02023	0.01498	0.02443	0.21287
6130.85	0.01803	0.00913	0.0245	0.06296
6134.51	0.01213	0.01981	0.01312	0.03557
6138.16	0.01364	0.01337	0.02463	0.18517
6141.82	0.01886	0.01874	0.0204	0.17139
6145.47	0.01666	0.01584	0.02476	0.04871
6149.12	0.0204	0.01471	0.02196	0.18469
6152.76	0.01598	0.01594	0.01774	0.03498
6156.41	0.01823	0.01423	0.01923	0.11674
6160.05	0.01603	0.01723	0.0193	0.14403
6163.69	0.01903	0.01669	0.01793	0.15772
6167.33	0.01683	0.01202	0.01653	0.03527
6170.97	0.0176	0.01503	0.02372	0.13064
6174.6	0.01615	0.01922	0.01517	0.17155
6178.24	0.01617	0.01809	0.01092	0.11717
6181.87	0.01474	0.01224	0.02239	0.11724
6185.5	0.01775	0.01583	0.01957	0.14454
6189.12	0.01854	0.01707	0.01674	0.10377
6192.75	0.01636	0.01239	0.02107	0.13107
6196.37	0.01271	0.01835	0.01109	0.18559
6199.99	0.01572	0.01605	0.01827	0.04953
6203.61	0.01132	0.01314	0.0226	0.14489
6207.23	0.01729	0.01615	0.02692	0.13135
6210.84	0.01438	0.01325	0.02982	0.13142
6214.45	0.01813	0.01803	0.0084	0.02259
6218.06	0.01003	0.01572	0.02989	0.0635
6221.67	0.01526	0.01577	0.02563	0.15886
6225.28	0.01531	0.01287	0.01279	0.10448
6228.88	0.01461	0.01883	0.02141	0.00926
6232.49	0.01096	0.01888	0.02001	0.15908
6236.09	0.01841	0.01539	0.01718	0.06385
6239.68	0.01624	0.01426	0.02866	0.07754
6243.28	0.01851	0.01491	0.00724	0.03677
6246.88	0.01781	0.01496	0.02015	0.11852
6250.47	0.01712	0.01678	0.02447	0.15943
6254.06	0.01717	0.01566	0.02451	0.1595
6257.65	0.01499	0.01748	0.01596	0.07789
6261.23	0.01355	0.01694	0.01313	0.1188
6264.82	0.01879	0.01818	0.02461	0.07803
6268.4	0.01439	0.01587	0.000323141	0.10533
6271.98	0.0174	0.01828	0.01323	0.17347
6275.56	0.01522	0.01538	0.01899	0.17354
6279.13	0.01601	0.01602	0.02617	0.16
6282.71	0.0168	0.02021	0.01905	0.14646
6286.28	0.0124	0.01849	0.0148	0.05123
6289.85	0.01541	0.01382	0.02198	0.06491
6293.42	0.0162	0.01859	0.01773	0.14667
6296.98	0.01032	0.01687	0.01776	0.25565
6300.55	0.01333	0.01634	0.02208	0.0379
6304.11	0.01782	0.01875	0.01926	0.09242
6307.67	0.0149	0.01172	0.01643	0.05165
6311.23	0.01791	0.01472	0.01503	0.1334
6314.78	0.01648	0.01359	0.02079	0.256
6318.34	0.01504	0.01778	0.01796	0.05186
6321.89	0.01657	0.01665	0.01656	0.12
6325.44	0.0181	0.0167	0.0166	0.18814
6328.99	0.01815	0.01557	0.01663	0.0793
6332.53	0.01301	0.01621	0.0138	0.14744
6336.08	0.01453	0.01508	0.02099	0.1339
6339.62	0.01458	0.01691	0.01816	0.0659
6343.16	0.01537	0.01696	0.02392	0.10681
6346.7	0.01541	0.02056	0.01537	0.0252
6350.24	0.0125	0.01293	0.0154	0.09333
6353.77	0.01699	0.01298	0.01973	0.12063
6357.3	0.01778	0.01835	0.00688	0.17516
6360.83	0.0156	0.01781	0.02408	0.16161
6364.36	0.02157	0.01727	0.01553	0.10723
6367.89	0.01569	0.01614	0.017	0.17536
6371.41	0.01129	0.0156	0.01989	0.16182
6374.94	0.01653	0.01743	0.00991	0.05298
6378.46	0.01657	0.01984	0.01567	0.1075
6381.98	0.01736	0.01458	0.03001	0.06673
6385.49	0.01444	0.01758	0.0143	0.14848
6389.01	0.013	0.01704	0.02292	0.12133
6392.52	0.01898	0.01591	0.02438	0.08056
6396.03	0.00865	0.01537	0.01726	0.12147
6399.54	0.01685	0.0166	0.01587	0.09431
6403.05	0.01615	0.01666	0.03307	0.17606
6406.55	0.01842	0.01316	0.01307	0.10806
6410.06	0.0155	0.01617	0.01597	0.12174
6413.56	0.01407	0.01681	0.02029	0.13542
6417.06	0.02152	0.01568	0.02462	0.10827
6420.55	0.01638	0.01691	0.01463	0.09472
6424.05	0.01272	0.01578	0.01467	0.12202
6427.54	0.01795	0.01997	0.02758	0.1357
6431.03	0.01281	0.01884	0.01759	0.17661
6434.52	0.02101	0.0183	0.01477	0.12223
6438.01	0.01809	0.01599	0.01909	0.19036
6441.5	0.01517	0.01368	0.01769	0.12236
6444.98	0.01596	0.02022	0.00914	0.08159
6448.46	0.01378	0.01614	0.02205	0.13611
6451.94	0.01383	0.01324	0.00921	0.17702
6455.42	0.01387	0.01388	0.02069	0.02734
6458.9	0.01392	0.01806	0.02644	0.08187
6462.37	0.01767	0.0193	0.01074	0.10916
6465.84	0.01327	0.01285	0.01935	0.15007
6469.31	0.01628	0.01881	0.0151	0.08207
6472.78	0.01706	0.0165	0.01084	0.05491
6476.25	0.01711	0.01714	0.01802	0.13666
6479.71	0.01567	0.01778	0.02807	0.21841
6483.18	0.01794	0.0196	0.01666	0.1368
6486.64	0.01502	0.01788	0.01955	0.0688
6490.1	0.01581	0.01793	0.00957	0.205
6493.55	0.01363	0.01739	0.02391	0.137
6497.01	0.01442	0.01803	0.0125	0.1643
6500.46	0.01891	0.01572	0.02111	0.0963
6503.91	0.01895	0.01754	0.01828	0.17805
6507.36	0.01307	0.017	0.02547	0.08282
6510.81	0.01163	0.01705	0.01406	0.12373
6514.26	0.01761	0.02065	0.01981	0.1238
6517.7	0.01321	0.02011	0.0227	0.04219
6521.14	0.01251	0.0172	0.02131	0.09671
6524.58	0.01181	0.01666	0.01276	0.124
6528.02	0.01482	0.02026	0.01994	0.06962
6531.45	0.01783	0.01617	0.01425	0.09691
6534.89	0.01788	0.01682	0.01858	0.19227
6538.32	0.01496	0.01746	0.02576	0.09705
6541.75	0.015	0.0181	0.01578	0.12434
6545.18	0.01653	0.01992	0.0201	0.15164
6548.61	0.01732	0.01997	0.02014	0.1517
6552.03	0.01662	0.0147	0.01302	0.05648
6555.45	0.01741	0.01889	0.01162	0.07016
6558.88	0.01671	0.01658	0.00736	0.11107
6562.3	0.01972	0.01899	0.01597	0.13836
6565.71	0.02125	0.01845	0.0203	0.08397
6569.13	0.02055	0.01673	0.02033	0.02959
6572.54	0.01763	0.01914	0.02179	0.08411
6575.95	0.01545	0.01742	0.01753	0.19309
6579.36	0.02142	0.02042	0.01613	0.09786
6582.77	0.01406	0.02047	0.02046	0.0707
6586.18	0.01855	0.01816	0.0162	0.11161
6589.58	0.01637	0.02057	0.02052	0.09806
6592.98	0.02383	0.01885	0.02199	0.05729
6596.39	0.01572	0.01949	0.01916	0.11181
6599.78	0.01428	0.01836	0.01633	0.16633
6603.18	0.01951	0.01782	0.00921	0.00303
6606.58	0.01733	0.01786	0.02068	0.2073
6609.97	0.01441	0.02028	0.01213	0.1393
6613.36	0.02039	0.01501	0.01646	0.04407
6616.75	0.01969	0.02274	0.00934	0.19389
6620.14	0.01899	0.01924	0.01938	0.11228
6623.52	0.01904	0.01634	0.02084	0.15318
6626.91	0.02279	0.02053	0.00943	0.11241
6630.29	0.01764	0.01585	0.02663	0.16693
6633.67	0.01472	0.01708	0.01665	0.09893
6637.05	0.01996	0.02008	0.01811	0.18068
6640.42	0.01852	0.01836	0.02243	0.07184
6643.8	0.01412	0.01723	0.01531	0.11274
6647.17	0.01638	0.01905	0.01678	0.16726
6650.54	0.01791	0.01969	0.02682	0.1401
6653.91	0.01869	0.02328	0.02399	0.15378
6657.28	0.01948	0.02097	0.02116	0.08578
6660.65	0.01804	0.01334	0.02692	0.18114
6664.01	0.02105	0.02107	0.02266	0.15398
6667.37	0.01887	0.02053	0.01124	0.15405
6670.73	0.01817	0.0194	0.01557	0.11327
6674.09	0.02044	0.01885	0.01703	0.14057
6677.44	0.02048	0.02067	0.01134	0.09979
6680.8	0.02275	0.01954	0.0128	0.03179
6684.15	0.01909	0.01723	0.02571	0.14077
6687.5	0.02284	0.01846	0.02717	0.14083
6690.85	0.01992	0.02205	0.02005	0.1409
6694.2	0.01848	0.01383	0.01722	0.10012
6697.55	0.02149	0.02097	0.01296	0.29078
6700.89	0.01783	0.01866	0.02014	0.10026
6704.23	0.01565	0.02166	0.02018	0.14116
6707.57	0.02088	0.02112	0.02164	0.16846
6710.91	0.02092	0.02057	0.0374	0.11407
6714.25	0.02022	0.01767	0.0074	0.16859
6717.58	0.01582	0.02185	0.03318	0.14143
6720.91	0.02328	0.01895	0.02892	0.08704
6724.24	0.01887	0.01663	0.02036	0.11433
6727.57	0.01743	0.01846	0.01897	0.10078
6730.9	0.02341	0.02205	0.01471	0.1553
6734.23	0.02123	0.02092	0.01617	0.07369
6737.55	0.01905	0.02687	0.02192	0.23712
6740.87	0.02502	0.02042	0.01623	0.04659
6744.19	0.01988	0.01929	0.01769	0.15557
6747.51	0.02066	0.02111	0.02058	0.14202
6750.83	0.02663	0.02175	0.02777	0.14208
6754.14	0.01556	0.02062	0.02065	0.21022
6757.46	0.01931	0.02126	0.02068	0.08776
6760.77	0.02157	0.02308	0.02071	0.08782
6764.08	0.02088	0.02372	0.02217	0.30571
6767.39	0.0187	0.02081	0.0222	0.1288
6770.69	0.02096	0.02381	0.02366	0.19693
6773.99	0.02249	0.01795	0.02226	0.16977
6777.3	0.02105	0.02391	0.01371	0.16983
6780.6	0.01813	0.02219	0.01947	0.14267
6783.9	0.0204	0.02105	0.01807	0.14274
6787.19	0.02414	0.02228	0.02096	0.15641
6790.49	0.02493	0.02056	0.02385	0.12925
6793.78	0.02201	0.01824	0.02817	0.18377
6797.07	0.02057	0.02361	0.01676	0.15661
6800.36	0.01913	0.02602	0.0125	0.15667
6803.65	0.01917	0.02016	0.02684	0.12951
6806.94	0.01996	0.02257	0.02115	0.19765
6810.22	0.02222	0.02321	0.0269	0.1841
6813.51	0.02152	0.02267	0.02121	0.10248
6816.79	0.02231	0.0239	0.01838	0.157
6820.07	0.02235	0.02217	0.02699	0.21152
6823.35	0.01943	0.0234	0.01701	0.08906
6826.62	0.02392	0.02168	0.01847	0.14358
6829.9	0.01803	0.0235	0.02851	0.14364
6833.17	0.02549	0.02059	0.02425	0.19816
6836.44	0.02108	0.02655	0.01856	0.15739
6839.71	0.02261	0.01951	0.02432	0.15745
6842.98	0.02043	0.02015	0.01863	0.19836
6846.24	0.02418	0.02492	0.02009	0.15758
6849.5	0.02125	0.02024	0.02012	0.23933
6852.77	0.02056	0.02324	0.0273	0.1441
6856.03	0.01837	0.02329	0.02161	0.17139
6859.28	0.0199	0.01802	0.02307	0.0217
6862.54	0.01994	0.01925	0.02167	0.11706
6865.8	0.02369	0.02284	0.02313	0.21242
6869.05	0.02373	0.0223	0.01744	0.15803
6872.3	0.01562	0.02058	0.02892	0.22616
6875.55	0.0253	0.02239	0.01893	0.199
6878.8	0.02534	0.02481	0.02469	0.02209
6882.04	0.02168	0.02308	0.01756	0.1719
6885.29	0.01802	0.01958	0.02189	0.17196
6888.53	0.02102	0.02672	0.03622	0.10396
6891.77	0.01958	0.02322	0.02195	0.18571
6895.01	0.02333	0.02268	0.01912	0.13132
6898.25	0.02115	0.02155	0.02487	0.17222
6901.49	0.02119	0.02573	0.02204	0.19951
6904.72	0.02642	0.02105	0.02922	0.19958
6907.95	0.02054	0.02346	0.01495	0.19964
6911.18	0.02206	0.02292	0.01355	0.10441
6914.41	0.01617	0.02296	0.02645	0.25422
6917.64	0.02363	0.02537	0.02219	0.10454
6920.86	0.02367	0.02306	0.01793	0.22712
6924.09	0.02149	0.02074	0.0151	0.13189
6927.31	0.02894	0.02374	0.01656	0.10473
