# Supplementary material for: A rich catalog of C–C bonded species formed in CO2 reduction on a plasmonic photocatalyst
Source: Nat Commun. 2021 May 10;12:2612. doi: 10.1038/s41467-021-22868-9 (PMC8110802; doi:10.1038/s41467-021-22868-9)
Supplement: Supplementary file 5 — Source Data [file 41467_2021_22868_MOESM5_ESM.zip › Figure 2/Figure 2.xlsx]

## Sheet: Fig 2a_methanol
DFT			Experiment
wavenumber/cm-1	Intensity/arb. units		wavenumber/cm-1	Normalized Intensity	Normalized Intensity	Normalized Intensity
				SERS 1	SERS 2	SERS 3
0	0		230.883	0.02647	0.02896	0.01147
8	0		238.643	0.02467	0.02093	0.05559
16	0		246.396	0.01006	0.02302	0.07235
24	0		254.143	0.01164	0.02511	0.06529
32	0		261.884	0.01737	0.0272	0.05488
40	0		269.619	0.02537	0.02458	0.0307
48	0		277.347	0.00946	0.02253	0.03353
56	0		285.068	0.00844	0.02085	0.04923
64	0		292.784	0.00969	0.0172	0.05347
72	0		300.493	0.01851	0.0077	0.0427
80	0		308.196	0.01326	0	0.05047
88	0		315.892	0.02135	0.01085	0.04553
96	0		323.582	0.02708	0.01869	0.02841
104	0		331.266	0.02866	0.02531	0.02982
112	0		338.943	0.02992	0.0274	0.04782
120	0		346.614	0.02158	0.02441	0.05806
128	0		354.279	0.01429	0.00898	0.05223
136	0		361.938	0.01555	0.00589	0.04623
144	0		369.59	0.01559	0.01873	0.03812
152	8.72113e-05		377.236	0.01009	0.0326	0.03706
160	9.70833e-05		384.876	0.00452	0.02207	0.03794
168	0.000108731		392.51	0.00944	0.0269	0.03794
176	0.000122607		400.137	0.01265	0.01524	0.042
184	0.000139318		407.758	0.01375	0.02412	0.03653
192	0.000159693		415.373	0.00809	0.01161	0.03723
200	0.000184884		422.982	0.0135	0.01088	0.04341
208	0.000216539		430.584	0.01899	0.01373	0.05612
216	0.000257072		438.18	0.01196	0.02185	0.07182
224	0.000310138		445.77	0.00956	0.02329	0.06777
232	0.000381487		453.354	0.02017	0.01738	0.05753
240	0.000480581		460.932	0.02713	0.03248	0.03635
248	0.000623886		468.503	0.02449	0.03099	0.05682
256	0.000842144		476.069	0.019	0.02678	0.07147
264	0.0012		483.628	0.00643	0.02228	0.08101
272	0.00184		491.181	0.00102	0.0171	0.06891
280	0.00316		498.728	0.00863	0.02094	0.06905
288	0.00661		506.269	0.01469	0.02466	0.04438
296	0.02058		513.803	0.02531	0.03746	0.04134
304	0.1184		521.332	0.02975	0.0342	0.05537
312	0.03241		528.854	0.02554	0.02703	0.07204
320	0.00863		536.371	0.02028	0.00612	0.05642
328	0.0038		543.881	0.02866	0.00951	0.04698
336	0.00211		551.385	0.03127	0.0293	0.05326
344	0.00134		558.883	0.03222	0.0407	0.05654
352	0.000924975		566.375	0.03318	0.04184	0.05523
360	0.000676224		573.861	0.03788	0.03742	0.06222
368	0.00051572		581.341	0.039	0.03056	0.09075
376	0.000406204		588.815	0.04752	0.03623	0.08946
384	0.000328176		596.282	0.04711	0.0385	0.0827
392	0.000270635		603.744	0.05157	0.04474	0.08795
400	0.000226992		611.2	0.05986	0.02884	0.0722
408	0.00019311		618.649	0.05529	0.0283	0.04375
416	0.000166281		626.093	0.05162	0.02051	0.03983
424	0.000144676		633.531	0.04682	0.03118	0.07121
432	0.000127023		640.962	0.04063	0.02819	0.06431
440	0.000112413		648.388	0.03949	0.03011	0.06481
448	0.000100186		655.808	0.04519	0.0324	0.08015
456	8.98499e-05		663.221	0.04364	0.0363	0.09126
464	8.10342e-05		670.629	0.03218	0.02636	0.07272
472	0		678.031	0.04072	0.02687	0.05772
480	0		685.426	0.0474	0.0319	0.07995
488	0		692.816	0.05384	0.03043	0.08949
496	0		700.2	0.05677	0.03215	0.09762
504	0		707.578	0.05134	0.04581	0.08545
512	0		714.95	0.04671	0.05149	0.07224
520	0		722.316	0.04892	0.04577	0.05626
528	0		729.677	0.04585	0.03501	0.064
536	0		737.031	0.02862	0.03593	0.08164
544	0		744.379	0.01842	0.03742	0.09542
552	0		751.722	0.02816	0.03006	0.08103
560	0		759.058	0.03349	0.02787	0.0516
568	0		766.389	0.03231	0.02851	0.04881
576	0		773.714	0.02279	0.03791	0.06156
584	0		781.033	0.03169	0.03996	0.06936
592	0		788.346	0.03318	0.04719	0.07592
600	0		795.653	0.03631	0.05433	0.0779
608	0		802.955	0.04074	0.0464	0.082
616	0		810.25	0.05736	0.05636	0.08538
624	0		817.54	0.06382	0.06567	0.0983
632	0		824.824	0.07671	0.08129	0.09886
640	0		832.102	0.08594	0.08494	0.12749
648	0		839.374	0.10346	0.10008	0.14993
656	0		846.641	0.10162	0.10157	0.15526
664	0		853.902	0.10068	0.09938	0.12
672	0		861.157	0.08371	0.08485	0.10609
680	0		868.406	0.07723	0.08794	0.11212
688	0		875.649	0.05408	0.06644	0.12733
696	0		882.887	0.05127	0.057	0.10742
704	0		890.119	0.05236	0.0469	0.10798
712	0		897.345	0.06532	0.06864	0.12142
720	0		904.565	0.0665	0.06616	0.12551
728	0		911.78	0.08166	0.08696	0.13507
736	0		918.989	0.10455	0.12669	0.16986
744	0		926.192	0.13924	0.16114	0.20977
752	0		933.389	0.15236	0.1485	0.19568
760	0		940.581	0.12425	0.11617	0.18212
768	0		947.767	0.09248	0.10154	0.16609
776	0		954.947	0.07827	0.09172	0.17352
784	0		962.122	0.08148	0.08897	0.14125
792	0		969.291	0.08053	0.08687	0.1201
800	0		976.454	0.07755	0.0827	0.11324
808	0		983.612	0.07775	0.08805	0.11539
816	0		990.764	0.06159	0.09603	0.10835
824	0		997.91	0.06447	0.10232	0.11473
832	0		1005.05	0.06303	0.08468	0.12763
840	0		1012.18	0.06754	0.07975	0.12836
848	0		1019.32	0.06578	0.07276	0.11762
856	0		1026.44	0.08005	0.0895	0.12488
864	0		1033.56	0.09082	0.10333	0.14078
872	0		1040.67	0.08637	0.10274	0.14821
880	0		1047.78	0.06542	0.0786	0.14841
888	9.04418e-05		1054.88	0.04991	0.06802	0.1179
896	0.000100747		1061.97	0.04644	0.06018	0.10433
904	0.000112919		1069.06	0.03655	0.04772	0.07717
912	0.000389164		1076.15	0.02177	0.03139	0.0906
920	0.000435257		1083.23	0.0327	0.02703	0.06274
928	0.00049017		1090.3	0.04046	0.02823	0.05234
936	0.000556347		1097.37	0.04033	0.04403	0.0303
944	0.000637156		1104.43	0.03889	0.04062	0.0702
952	0.000737357		1111.49	0.03974	0.04511	0.05998
960	0.000863868		1118.54	0.03781	0.04829	0.07059
968	0.00103		1125.58	0.05916	0.06616	0.08419
976	0.00124		1132.62	0.06561	0.06557	0.10944
984	0.00154		1139.66	0.06133	0.08174	0.10822
992	0.00196		1146.69	0.07722	0.10367	0.13224
1000	0.00261		1153.71	0.12573	0.13369	0.17743
1008	0.00381		1160.73	0.14325	0.15222	0.20145
1016	0.00584		1167.74	0.12693	0.15379	0.19652
1024	0.01073		1174.75	0.09637	0.12268	0.19212
1032	0.02979		1181.75	0.07761	0.08224	0.17819
1040	0.13794		1188.74	0.06576	0.06243	0.1512
1048	0.04032		1195.73	0.04277	0.05788	0.1048
1056	0.03794		1202.72	0.03377	0.05833	0.12246
1064	0.12185		1209.7	0.03827	0.05896	0.15635
1072	0.34957		1216.67	0.04928	0.05592	0.15548
1080	0.06131		1223.64	0.03988	0.04731	0.09231
1088	0.02136		1230.61	0.02982	0.03787	0.06938
1096	0.01102		1237.56	0.03936	0.04961	0.07327
1104	0.00703		1244.52	0.04891	0.06927	0.11175
1112	0.00522		1251.46	0.05341	0.06369	0.10205
1120	0.00443		1258.4	0.0414	0.04623	0.11282
1128	0.00434		1265.34	0.04582	0.04272	0.11795
1136	0.00502		1272.27	0.04731	0.05456	0.13243
1144	0.0072		1279.2	0.04677	0.05123	0.11496
1152	0.01393		1286.12	0.02988	0.05111	0.11162
1160	0.04565		1293.03	0.03633	0.05974	0.10421
1168	0.20836		1299.94	0.04205	0.06951	0.11692
1176	0.03985		1306.84	0.05176	0.06816	0.15381
1184	0.01244		1313.74	0.06187	0.08396	0.18646
1192	0.00603		1320.63	0.08183	0.10917	0.19723
1200	0.00372		1327.52	0.10277	0.15022	0.21365
1208	0.00249		1334.4	0.12923	0.16611	0.26412
1216	0.00185		1341.28	0.174	0.17437	0.30031
1224	0.00146		1348.15	0.17769	0.14334	0.28725
1232	0.000960481		1355.02	0.14981	0.11373	0.22848
1240	0.000814847		1361.88	0.11762	0.08865	0.18983
1248	0.000721624		1368.74	0.10642	0.09408	0.16689
1256	0.00066617		1375.59	0.09441	0.09075	0.16619
1264	0.000641025		1382.43	0.1007	0.09957	0.16195
1272	0.000643521		1389.27	0.1205	0.09917	0.16954
1280	0.000675064		1396.11	0.12622	0.10912	0.16619
1288	0.000741739		1402.94	0.12543	0.13273	0.21454
1296	0.000856627		1409.76	0.12798	0.16181	0.22107
1304	0.00105		1416.58	0.1398	0.16103	0.1946
1312	0.00136		1423.39	0.15341	0.1625	0.19301
1320	0.00204		1430.2	0.17174	0.18875	0.23854
1328	0.00301		1437	0.19462	0.22197	0.27383
1336	0.00598		1443.8	0.21523	0.23861	0.29271
1344	0.01413		1450.59	0.23925	0.27852	0.31123
1352	0.0633		1457.38	0.27287	0.33793	0.35217
1360	0.09384		1464.16	0.35392	0.44934	0.44641
1368	0.01863		1470.94	0.46661	0.59409	0.56853
1376	0.00798		1477.71	0.65097	0.78039	0.67688
1384	0.00512		1484.48	0.87047	0.93569	0.79053
1392	0.00416		1491.24	1	1	0.916
1400	0.00391		1497.99	0.91062	0.90492	1
1408	0.00405		1504.74	0.68784	0.70019	0.98358
1416	0.00449		1511.49	0.46831	0.5191	0.85915
1424	0.00527		1518.23	0.33094	0.39284	0.7409
1432	0.00649		1524.96	0.24181	0.30199	0.63218
1440	0.00841		1531.69	0.18407	0.21708	0.51605
1448	0.0116		1538.42	0.14367	0.18286	0.38545
1456	0.01748		1545.14	0.11034	0.15871	0.33673
1464	0.03075		1551.85	0.10036	0.14671	0.29366
1472	0.07782		1558.56	0.09591	0.13876	0.27335
1480	0.26398		1565.27	0.12213	0.1521	0.26981
1488	0.27219		1571.97	0.149	0.18853	0.35522
1496	0.63095		1578.66	0.19783	0.25095	0.46127
1504	0.70266		1585.35	0.22112	0.29764	0.5855
1512	0.18445		1592.03	0.22521	0.31164	0.64973
1520	0.05821		1598.71	0.20571	0.27185	0.66719
1528	0.02859		1605.38	0.17409	0.22236	0.56993
1536	0.01712		1612.05	0.15003	0.19454	0.47991
1544	0.01145		1618.72	0.13501	0.1962	0.40984
1552	0.00822		1625.37	0.14162	0.18862	0.41971
1560	0.00619		1632.03	0.15279	0.18633	0.42287
1568	0.00484		1638.67	0.15696	0.20259	0.41915
1576	0.00389		1645.32	0.16374	0.21781	0.36883
1584	0.00319		1651.96	0.18117	0.21052	0.3194
1592	0.00267		1658.59	0.18924	0.19419	0.26838
1600	0.00227		1665.22	0.15388	0.17004	0.24401
1608	0.00195		1671.84	0.10941	0.1408	0.20852
1616	0.00169		1678.46	0.08413	0.11015	0.23445
1624	0.00148		1685.07	0.07773	0.09542	0.25984
1632	0.00131		1691.68	0.07523	0.08144	0.35054
1640	0.00104		1698.28	0.06899	0.07312	0.37628
1648	0.000932319		1704.88	0.06193	0.0646	0.33638
1656	0.000444686		1711.47	0.05707	0.07022	0.23736
1664	0.000401135		1718.06	0.05653	0.06396	0.18227
1672	0		1724.64	0.04516	0.05978	0.14555
1680	0		1731.22	0.04331	0.04966	0.12188
1688	0		1737.79	0.04122	0.04689	0.10915
1696	0		1744.36	0.04401	0.03744	0.11866
1704	0		1750.92	0.03557	0.03909	0.10399
1712	0		1757.48	0.04006	0.03859	0.09885
1720	0		1764.03	0.03927	0.04147	0.08418
1728	0		1770.58	0.03628	0.03418	0.08839
1736	0		1777.12	0.02353	0.03932	0.09313
1744	0		1783.66	0.01876	0.03278	0.11482
1752	0		1790.19	0.02626	0.04527	0.10915
1760	0		1796.72	0.04101	0.03026	0.08812
1768	0		1803.24	0.03948	0.03239	0.07821
1776	0		1809.76	0.03649	0.03743	0.08472
1784	0		1816.27	0.03407	0.05868	0.07251
1792	0		1822.78	0.03475	0.04263	0.09296
1800	0		1829.28	0.03639	0.04702	0.10176
1808	0		1835.78	0.04016	0.0483	0.10579
1816	0		1842.28	0.04075	0.04883	0.07276
1824	0		1848.77	0.03898	0.04285	0.06587
1832	0		1855.25	0.04014	0.05025	0.07213
1840	0		1861.73	0.03853	0.05153	0.09079
1848	0		1868.2	0.04612	0.06157	0.07089
1856	0		1874.67	0.05167	0.05503	0.06689
1864	0		1881.13	0.04502	0.05057	0.08389
1872	0		1887.59	0.03097	0.04883	0.09295
1880	0		1894.05	0.0318	0.06443	0.07643
1888	0		1900.5	0.02507	0.04988	0.07313
1896	0		1906.94	0.0207	0.0392	0.07884
1904	0		1913.38	0.01437	0.0319	0.06478
1912	0		1919.82	0.02188	0.02819	0.06361
1920	0		1926.25	0.01856	0.02532	0.07514
1928	0		1932.67	0.01931	0.02708	0.07467
1936	0		1939.09	0.01941	0.02758	0.08849
1944	0		1945.51	0.01862	0.03122	0.08626
1952	0		1951.92	0.02238	0.02088	0.0842
1960	0		1958.33	0.02134	0.01865	0.06237
1968	0		1964.73	0.02445	0.02283	0.05537
1976	0		1971.12	0.02335	0.03596	0.0392
1984	0		1977.52	0.02889	0.03882	0.04843
1992	0		1983.9	0.02755	0.03301	0.03755
2000	0		1990.29	0.02815	0.02089	0.03496
2008	0		1996.66	0.02191	0.02243	0.04737
2016	0		2003.04	0.01836	0.02934	0.07461
2024	0		2009.4	0.02563	0.04482	0.06196
2032	0		2015.77	0.02054	0.03619	0.06007
2040	0		2022.12	0.02423	0.04206	0.06648
2048	0		2028.48	0.01856	0.02853	0.05772
2056	0		2034.83	0.03137	0.02357	0.05707
2064	0		2041.17	0.01797	0.02681	0.06171
2072	0		2047.51	0.02305	0.02147	0.057
2080	0		2053.84	0.01592	0.02263	0.05318
2088	0		2060.18	0.02351	0.02738	0.05129
2096	0		2066.5	0.01776	0.03024	0.07447
2104	0		2072.82	0.02902	0.01783	0.07646
2112	0		2079.14	0.02335	0.01787	0.06875
2120	0		2085.45	0.02428	0.0293	0.04269
2128	0		2091.76	0.01706	0.02095	0.03851
2136	0		2098.06	0.02311	0.02088	0.03733
2144	0		2104.35	0.02517	0.02063	0.0455
2152	0		2110.65	0.02073	0.02651	0.05862
2160	0		2116.93	0.01799	0.01947	0.08532
2168	0		2123.22	0.01932	0.02177	0.07196
2176	0		2129.5	0.02415	0.02368	0.07449
2184	0		2135.77	0.01807	0.04152	0.07101
2192	0		2142.04	0.02176	0.04466	0.06206
2200	0		2148.3	0.02797	0.0381	0.04023
2208	0		2154.56	0.02377	0.0289	0.05299
2216	0		2160.82	0.02485	0.02469	0.06628
2224	0		2167.07	0.0313	0.02934	0.07128
2232	0		2173.32	0.03223	0.02834	0.03956
2240	0		2179.56	0.0207	0.03205	0.05215
2248	0		2185.79	0.0191	0.02633	0.0672
2256	0		2192.03	0.02653	0.0274	0.08067
2264	0		2198.25	0.03575	0.02112	0.04013
2272	0		2204.48	0.03642	0.01757	0.05642
2280	0		2210.69	0.03141	0.02863	0.09053
2288	0		2216.91	0.02444	0.03723	0.09993
2296	0		2223.12	0.02885	0.03877	0.0811
2304	0		2229.32	0.03221	0.02693	0.07939
2312	0		2235.52	0.02988	0.03497	0.07132
2320	0		2241.72	0.02502	0.03463	0.07508
2328	0		2247.91	0.02961	0.04634	0.07901
2336	0		2254.09	0.03898	0.03987	0.08118
2344	0		2260.28	0.04153	0.0367	0.06817
2352	0		2266.45	0.04367	0.03061	0.07546
2360	0		2272.63	0.04077	0.04204	0.07427
2368	0		2278.8	0.04136	0.04716	0.0895
2376	0		2284.96	0.03667	0.05209	0.08814
2384	0		2291.12	0.03702	0.04072	0.08148
2392	0		2297.27	0.03582	0.0303	0.06477
2400	0		2303.42	0.03836	0.02864	0.06305
2408	0		2309.57	0.02846	0.03856	0.06045
2416	0		2315.71	0.02922	0.03058	0.06103
2424	0		2321.84	0.03575	0.02741	0.08914
2432	0		2327.98	0.04326	0.02829	0.07542
2440	0		2334.11	0.03279	0.02503	0.07106
2448	0		2340.23	0.02248	0.01828	0.08505
2456	0		2346.35	0.03096	0.03894	0.10487
2464	0		2352.46	0.04449	0.04717	0.07932
2472	0		2358.57	0.04776	0.04456	0.06614
2480	0		2364.68	0.04404	0.03479	0.07307
2488	0		2370.78	0.0461	0.03709	0.09623
2496	0		2376.87	0.04018	0.0277	0.07969
2504	0		2382.96	0.02507	0.01972	0.07497
2512	0		2389.05	0.02095	0.01128	0.07855
2520	0		2395.14	0.02479	0.01809	0.07666
2528	0		2401.21	0.02725	0.02311	0.05905
2536	0		2407.29	0.02907	0.02173	0.05275
2544	0		2413.36	0.03421	0.01969	0.06409
2552	0		2419.42	0.03025	0.01859	0.05213
2560	0		2425.48	0.0332	0.02004	0.064
2568	0		2431.54	0.0381	0.02393	0.07252
2576	0		2437.59	0.03299	0.03131	0.05686
2584	0		2443.64	0.02854	0.03228	0.05532
2592	0		2449.68	0.04711	0.03702	0.05925
2600	0		2455.72	0.05201	0.04525	0.08312
2608	0		2461.75	0.0452	0.04142	0.08157
2616	0		2467.78	0.03139	0.04437	0.08356
2624	0		2473.81	0.04076	0.04308	0.06243
2632	0		2479.83	0.03151	0.03539	0.06441
2640	0		2485.85	0.03348	0.02459	0.05846
2648	0		2491.86	0.02569	0.02236	0.0495
2656	0		2497.87	0.02254	0.01787	0.0469
2664	0		2503.87	0.02223	0.0212	0.04677
2672	0		2509.87	0.03291	0.02471	0.06763
2680	0		2515.87	0.04285	0.03011	0.05515
2688	0		2521.86	0.04157	0.02383	0.05715
2696	0		2527.84	0.03231	0.02754	0.04726
2704	0		2533.83	0.02623	0.01956	0.07101
2712	0		2539.8	0.02991	0.01799	0.05657
2720	0		2545.78	0.03261	0.01246	0.05821
2728	0		2551.75	0.03466	0.02144	0.06973
2736	0		2557.71	0.04029	0.0178	0.07578
2744	0		2563.67	0.04422	0.02499	0.06913
2752	0		2569.63	0.04122	0.0253	0.08612
2760	0		2575.58	0.04425	0.0375	0.09199
2768	0		2581.53	0.04858	0.03804	0.0841
2776	0		2587.47	0.05022	0.03569	0.06032
2784	0		2593.41	0.05171	0.037	0.08261
2792	0		2599.34	0.0501	0.02805	0.08654
2800	0		2605.27	0.03994	0.02663	0.08236
2808	0		2611.2	0.03996	0.0255	0.0757
2816	0		2617.12	0.03559	0.02088	0.08175
2824	0		2623.04	0.0316	0.01513	0.07739
2832	0.00364		2628.95	0.0237	0.01116	0.05273
2840	0.00404		2634.86	0.0253	0.01926	0.05225
2848	0.00451		2640.77	0.03561	0.01134	0.0643
2856	0.00507		2646.67	0.03955	0.02179	0.0557
2864	0.00574		2652.56	0.03478	0.02141	0.06599
2872	0.00654		2658.45	0.02067	0.01547	0.07433
2880	0.00937		2664.34	0.02754	0.01095	0.08727
2888	0.01081		2670.23	0.02676	0.0344	0.06808
2896	0.01261		2676.11	0.02151	0.04023	0.06142
2904	0.01491		2681.98	0.0078	0.02412	0.06571
2912	0.01793		2687.85	0.02029	0.00113	0.06311
2920	0.02199		2693.72	0.03269	0.01148	0.06792
2928	0.02765		2699.58	0.03899	0.02438	0.06409
2936	0.03591		2705.44	0.03196	0.02899	0.07843
2944	0.04868		2711.29	0.0285	0.02937	0.06472
2952	0.07005		2717.14	0.02382	0.02757	0.05347
2960	0.11188		2722.99	0.01727	0.02172	0.04999
2968	0.2018		2728.83	0.00479	0.01936	0.0684
2976	0.4755		2734.67	0.0054	0.02652	0.0538
2984	2.014		2740.5	0.01618	0.03357	0.05261
2992	4		2746.33	0.02566	0.03677	0.06642
3000	0.74014		2752.16	0.02423	0.03705	0.06647
3008	0.30567		2757.98	0.03339	0.03582	0.0517
3016	0.22663		2763.79	0.03262	0.02856	0.05616
3024	0.31736		2769.61	0.01965	0.03364	0.07844
3032	1.10105		2775.41	0.0131	0.02949	0.08414
3040	1.973		2781.22	0.01567	0.03127	0.09584
3048	0.38179		2787.02	0.01303	0.02213	0.08706
3056	0.15692		2792.81	0.0016	0.0225	0.07158
3064	0.09583		2798.61	0.01947	0.02692	0.07445
3072	0.07541		2804.39	0.01601	0.03454	0.07415
3080	0.07445		2810.18	0.0111	0.03453	0.07243
3088	0.09475		2815.96	0	0.02822	0.08113
3096	0.16795		2821.73	0.01607	0.02924	0.08259
3104	0.50946		2827.5	0.00937	0.01935	0.07258
3112	2.55764		2833.27	0.01446	0.02235	0.07086
3120	0.53966		2839.03	0.02443	0.0215	0.08415
3128	0.16321		2844.79	0.02708	0.0424	0.08719
3136	0.07871		2850.55	0.0238	0.0375	0.0913
3144	0.04739		2856.3	0.0245	0.04032	0.09982
3152	0.0289		2862.04	0.02975	0.0356	0.09369
3160	0.02072		2867.79	0.02476	0.04492	0.08986
3168	0.01567		2873.52	0.02319	0.05292	0.06838
3176	0.01233		2879.26	0.03056	0.07034	0.08254
3184	0.00999		2884.99	0.04094	0.07024	0.09459
3192	0.00828		2890.72	0.03985	0.06665	0.12199
3200	0.00527		2896.44	0.03421	0.06174	0.12187
3208	0.00443		2902.16	0.04964	0.06324	0.12227
3216	0.00378		2907.87	0.05473	0.06521	0.08684
3224	0.00326		2913.58	0.05609	0.06671	0.09589
3232	0.00284		2919.29	0.04012	0.06228	0.11465
3240	0.00249		2924.99	0.04098	0.05586	0.14258
3248	0.00221		2930.69	0.03046	0.06075	0.11933
3256	0.00197		2936.38	0.03548	0.05283	0.10314
3264	0.00177		2942.07	0.03708	0.04143	0.09119
3272	0.0016		2947.76	0.02827	0.0369	0.11171
3280	0		2953.44	0.01751	0.03708	0.11087
3288	0		2959.12	0.01105	0.04149	0.12239
3296	0		2964.79	0.02705	0.0461	0.12968
3304	0		2970.46	0.02687	0.05146	0.12761
3312	0		2976.12	0.02546	0.04345	0.10648
3320	0		2981.79	0.02072	0.04645	0.11341
3328	0		2987.45	0.01931	0.04692	0.13075
3336	0		2993.1	0.02067	0.05435	0.12885
3344	0		2998.75	0.01626	0.04605	0.1169
3352	0		3004.39	0.02518	0.0581	0.1233
3360	0		3010.04	0.02329	0.07194	0.14382
3368	0		3015.68	0.02424	0.07588	0.14475
3376	0		3021.31	0.01877	0.05958	0.13209
3384	0		3026.94	0.01794	0.05203	0.1459
3392	0		3032.57	0.02491	0.04779	0.16272
3400	0		3038.19	0.03221	0.04448	0.14635
3408	0		3043.81	0.03488	0.05474	0.12363
3416	0		3049.42	0.0255	0.06867	0.13109
3424	0		3055.03	0.02817	0.07243	0.16202
3432	0		3060.64	0.03222	0.07167	0.16648
3440	0		3066.24	0.03038	0.0791	0.16565
3448	0		3071.84	0.02594	0.07702	0.16128
3456	0		3077.43	0.02838	0.08021	0.18074
3464	0		3083.02	0.02983	0.07653	0.16667
3472	0		3088.61	0.03599	0.08151	0.17713
3480	0		3094.19	0.04462	0.08979	0.1943
3488	0		3099.77	0.06058	0.09722	0.21429
3496	0		3105.35	0.05888	0.10239	0.22439
3504	0		3110.92	0.04758	0.11058	0.21667
3512	0		3116.49	0.04304	0.10708	0.20437
3520	0		3122.05	0.05623	0.09633	0.20494
3528	0		3127.61	0.05591	0.10518	0.23005
3536	0		3133.16	0.05852	0.11883	0.24139
3544	0		3138.72	0.07106	0.11872	0.25591
3552	0		3144.26	0.09263	0.11946	0.27413
3560	0		3149.81	0.08784	0.13076	0.289
3568	0		3155.35	0.08809	0.14723	0.28429
3576	0		3160.89	0.09428	0.16277	0.27851
3584	0		3166.42	0.10877	0.16558	0.29673
3592	0		3171.95	0.1082	0.17273	0.32537
3600	0		3177.47	0.12131	0.1714	0.35012
3608	0		3182.99	0.13677	0.17544	0.36464
3616	0		3188.51	0.14044	0.17458	0.38428
3624	0		3194.02	0.12507	0.19511	0.40109
3632	0		3199.53	0.13671	0.20452	0.41278
3640	0		3205.04	0.14827	0.21336	0.43718
3648	0		3210.54	0.1621	0.21043	0.44199
3656	0		3216.04	0.15771	0.22389	0.44645
3664	0		3221.53	0.16732	0.24545	0.47191
3672	0		3227.02	0.17708	0.26221	0.49349
3680	0		3232.51	0.18376	0.25682	0.52901
3688	0.00137		3237.99	0.19312	0.25361	0.52093
3696	0.00152		3243.47	0.20752	0.27564	0.51198
3704	0.0017		3248.95	0.2146	0.2826	0.50373
3712	0.00191		3254.42	0.20598	0.27487	0.52301
3720	0.00216		3259.89	0.20582	0.26845	0.51582
3728	0.00246		3265.35	0.2203	0.28746	0.53422
3736	0.00283		3270.81	0.22193	0.28943	0.5701
3744	0.00329		3276.27	0.22356	0.28735	0.57649
3752	0.00388		3281.72	0.22869	0.28818	0.53507
3760	0.00464		3287.17	0.23414	0.29203	0.54941
3768	0.00564		3292.61	0.24081	0.28232	0.5821
3776	0.00701		3298.05	0.2352	0.28749	0.59027
3784	0.00894		3303.49	0.23089	0.29577	0.57513
3792	0.0118		3308.92	0.22162	0.30706	0.59106
3800	0.01627		3314.35	0.23357	0.3094	0.5777
3808	0.02386		3319.78	0.25782	0.29874	0.58357
3816	0.03826		3325.2	0.27343	0.31173	0.60197
3824	0.07082		3330.62	0.26375	0.31812	0.62619
3832	0.17043		3336.04	0.25757	0.32433	0.60894
3840	0.72673		3341.45	0.24968	0.30632	0.60316
3848	1.54692		3346.86	0.25513	0.31187	0.62209
3856	0.27183		3352.26	0.25155	0.31779	0.61525
3864	0.09548		3357.66	0.26	0.32419	0.62924
3872	0.04755		3363.06	0.25691	0.33152	0.61781
3880	0.02829		3368.45	0.25878	0.32623	0.61345
3888	0.01872		3373.84	0.25568	0.31812	0.60961
3896	0.01329		3379.22	0.25088	0.31405	0.62819
3904	0.00991		3384.6	0.26536	0.3261	0.62558
3912	0.00768		3389.98	0.26438	0.3291	0.62792
3920	0.00612		3395.36	0.26543	0.33182	0.64791
3928	0.00499		3400.73	0.27429	0.32879	0.66437
3936	0.00415		3406.09	0.28861	0.33726	0.66847
3944	0.0035		3411.46	0.28754	0.33894	0.67187
3952	0.003		3416.82	0.28786	0.34288	0.68374
3960	0.00259		3422.17	0.29933	0.34975	0.69243
3968	0.00227		3427.52	0.29159	0.35444	0.70536
3976	0.002		3432.87	0.2946	0.35716	0.70664
3984	0.00177		3438.22	0.29215	0.34622	0.69945
3992	0.00159		3443.56	0.29093	0.3414	0.68961
			3448.9	0.2871	0.34657	0.67042
			3454.23	0.29482	0.34844	0.66676
			3459.56	0.29945	0.35389	0.64351
			3464.89	0.28626	0.34587	0.64797
			3470.21	0.28715	0.35528	0.66036
			3475.53	0.28462	0.35507	0.68494
			3480.84	0.29592	0.3545	0.68145
			3486.16	0.28907	0.34233	0.68415
			3491.47	0.28182	0.3474	0.67448
			3496.77	0.26782	0.34616	0.64294
			3502.07	0.26659	0.3404	0.65516
			3507.37	0.26959	0.32023	0.64409
			3512.66	0.27162	0.31438	0.60707
			3517.95	0.26583	0.29901	0.55629
			3523.24	0.26045	0.31444	0.59251
			3528.52	0.25735	0.31509	0.61656
			3533.8	0.24148	0.31064	0.60301
			3539.08	0.23756	0.2949	0.56582
			3544.35	0.23625	0.2947	0.57257
			3549.62	0.24949	0.28526	0.56538
			3554.88	0.23736	0.27573	0.51142
			3560.15	0.22824	0.26884	0.48976
			3565.4	0.22017	0.2627	0.50039
			3570.66	0.21154	0.26175	0.49902
			3575.91	0.20209	0.24487	0.46112
			3581.16	0.19491	0.23346	0.44917
			3586.4	0.20377	0.22694	0.43262
			3591.64	0.17967	0.22598	0.4219
			3596.88	0.16819	0.21551	0.39388
			3602.11	0.165	0.2089	0.37187
			3607.34	0.17329	0.19542	0.36044
			3612.57	0.16815	0.18947	0.39066
			3617.79	0.16333	0.19256	0.39247
			3623.01	0.16055	0.18944	0.37999
			3628.22	0.15752	0.16936	0.35567
			3633.43	0.14579	0.16105	0.34478
			3638.64	0.13284	0.14757	0.32311
			3643.85	0.1299	0.1419	0.33569
			3649.05	0.13964	0.13981	0.3345
			3654.25	0.13548	0.14677	0.31513
			3659.44	0.12806	0.14091	0.25958
			3664.63	0.11063	0.14372	0.24974
			3669.82	0.11606	0.14483	0.24184
			3675	0.11051	0.1402	0.27436
			3680.18	0.10578	0.11617	0.25499
			3685.36	0.0912	0.10456	0.23456
			3690.53	0.0989	0.10728	0.20972
			3695.7	0.08961	0.10707	0.217
			3700.87	0.08504	0.08812	0.20028
			3706.03	0.07981	0.08142	0.18885
			3711.19	0.08109	0.08272	0.16154
			3716.35	0.07407	0.08129	0.1464
			3721.5	0.06324	0.07431	0.14327
			3726.65	0.06321	0.07664	0.15955
			3731.8	0.06889	0.07672	0.149
			3736.94	0.06732	0.05815	0.12469
			3742.08	0.04656	0.03562	0.09826
			3747.21	0.04344	0.02882	0.10537
			3752.34	0.0444	0.04067	0.113
			3757.47	0.04486	0.04857	0.09328
			3762.6	0.04655	0.04657	0.06067
			3767.72	0.04677	0.04637	0.06671
			3772.84	0.04284	0.03194	0.08123
			3777.95	0.03143	0.02891	0.08974
			3783.06	0.03661	0.02992	0.10178
			3788.17	0.04139	0.04253	0.08153
			3793.28	0.05381	0.03573	0.0664
			3798.38	0.04544	0.02413	0.07244
			3803.47	0.03302	0.02807	0.08272
			3808.57	0.03414	0.03596	0.07641
			3813.66	0.04714	0.04084	0.07767
			3818.75	0.05083	0.0348	0.08237
			3823.83	0.04939	0.03073	0.06937
			3828.91	0.04266	0.02506	0.07799
			3833.99	0.03708	0.02146	0.08394
			3839.06	0.02807	0.02738	0.06641
			3844.13	0.03054	0.02378	0.07818
			3849.2	0.0217	0.03234	0.07654
			3854.26	0.02872	0.03373	0.07295
			3859.32	0.03436	0.03372	0.06902
			3864.38	0.04236	0.02984	0.0889
			3869.43	0.03694	0.03556	0.0712
			3874.49	0.0364	0.03517	0.05685
			3879.53	0.03618	0.03034	0.05574
			3884.58	0.03555	0.02789	0.05162
			3889.62	0.03485	0.02587	0.06339
			3894.65	0.03553	0.01549	0.07128
			3899.69	0.03824	0.01377	0.06893
			3904.72	0.04355	0.02157	0.05899
			3909.74	0.03268	0.02786	0.0787
			3914.77	0.02856	0.02181	0.09188
			3919.79	0.0237	0.0231	0.09076
			3924.8	0.03618	0.02129	0.08082
			3929.82	0.04182	0.02503	0.07564
			3934.83	0.04982	0.02793	0.07947
			3939.83	0.03919	0.0409	0.07588
			3944.84	0.03466	0.03315	0.06612
			3949.84	0.03355	0.04123	0.07824
			3954.84	0.03707	0.03819	0.09177
			3959.83	0.0345	0.04344	0.0903
			3964.82	0.03526	0.03522	0.08159
			3969.8	0.02934	0.03765	0.10642
			3974.79	0.03295	0.03809	0.13265
			3979.77	0.03648	0.04495	0.11406
			3984.75	0.04008	0.03936	0.07341
			3989.72	0.04068	0.02653	0.08588
			3994.69	0.04307	0.02631	0.09288
			3999.66	0.03724	0.03825	0.09935
			4004.62	0.03442	0.03662	0.09506
			4009.58	0.03477	0.03782	0.09464
			4014.54	0.03935	0.03846	0.05876
			4019.49	0.04622	0.04126	0.07317
			4024.45	0.04698	0.04359	0.09746
			4029.39	0.03439	0.04865	0.10481
			4034.34	0.02881	0.04589	0.06892
			4039.28	0.03982	0.03315	0.08298
			4044.22	0.04904	0.0319	0.09245
			4049.15	0.04565	0.0346	0.10474
			4054.08	0.03714	0.04145	0.08491
			4059.01	0.03326	0.04435	0.09067
			4063.93	0.03337	0.04809	0.10208
			4068.86	0.03559	0.05324	0.1022
			4073.78	0.02863	0.04351	0.10002
			4078.69	0.02638	0.03096	0.08813
			4083.6	0.02811	0.02358	0.08877
			4088.51	0.0283	0.03665	0.08482
			4093.42	0.03199	0.04726	0.08158
			4098.32	0.03243	0.06203	0.09652
			4103.22	0.03636	0.05173	0.11199
			4108.11	0.04029	0.04699	0.1091
			4113.01	0.04382	0.04555	0.08927
			4117.9	0.0323	0.05014	0.07809
			4122.78	0.02452	0.03909	0.08402
			4127.67	0.02715	0.03586	0.0979
			4132.55	0.03092	0.04186	0.09289
			4137.42	0.03062	0.04155	0.09459
			4142.3	0.03	0.0451	0.08288
			4147.17	0.02588	0.04762	0.09675
			4152.03	0.03038	0.04796	0.09651
			4156.9	0.03806	0.04577	0.11374
			4161.76	0.04403	0.04367	0.11032
			4166.62	0.0386	0.04505	0.0979
			4171.47	0.03985	0.04493	0.08566
			4176.32	0.03956	0.04123	0.0773
			4181.17	0.03894	0.03592	0.10141
			4186.01	0.02847	0.03655	0.10381
			4190.86	0.02687	0.04434	0.10339
			4195.69	0.03975	0.04996	0.10085
			4200.53	0.04369	0.04993	0.10149
			4205.36	0.03379	0.05188	0.07848
			4210.19	0.02333	0.04347	0.06553
			4215.02	0.02547	0.04457	0.09652
			4219.84	0.02591	0.05537	0.11357
			4224.66	0.03342	0.06015	0.09815
			4229.48	0.04191	0.05729	0.09896
			4234.29	0.03177	0.05029	0.11177
			4239.1	0.02904	0.05374	0.096
			4243.91	0.02866	0.04344	0.07528
			4248.71	0.03007	0.04294	0.08015
			4253.51	0.02441	0.04913	0.09067
			4258.31	0.02744	0.05711	0.08269
			4263.11	0.03195	0.05378	0.09065
			4267.9	0.0319	0.04913	0.08097
			4272.69	0.03689	0.05296	0.08988
			4277.47	0.03448	0.05086	0.10024
			4282.26	0.03613	0.03802	0.11553
			4287.03	0.0334	0.03572	0.12518
			4291.81	0.03375	0.04304	0.12088
			4296.58	0.03118	0.04725	0.12312
			4301.35	0.02633	0.0524	0.10577
			4306.12	0.02416	0.06197	0.09459
			4310.89	0.03086	0.06109	0.08906
			4315.65	0.03187	0.05541	0.11071
			4320.4	0.04052	0.04473	0.10818
			4325.16	0.03778	0.03481	0.09594
			4329.91	0.03604	0.0377	0.11071
			4334.66	0.02643	0.05349	0.10588
			4339.4	0.03638	0.05826	0.09859
			4344.15	0.03631	0.0457	0.08847
			4348.89	0.03193	0.0419	0.10377
			4353.62	0.0374	0.04648	0.09788
			4358.35	0.03733	0.06454	0.11636
			4363.09	0.03921	0.06526	0.11542
			4367.81	0.03719	0.0558	0.08853
			4372.54	0.04266	0.04861	0.06783
			4377.26	0.03185	0.06808	0.09936
			4381.98	0.02691	0.06081	0.11006
			4386.69	0.0248	0.051	0.10595
			4391.4	0.02644	0.04388	0.08189
			4396.11	0.03175	0.05164	0.07583
			4400.82	0.0268	0.05546	0.08636
			4405.52	0.01713	0.0542	0.09636
			4410.22	0.01877	0.03674	0.10195
			4414.92	0.02798	0.0318	0.09413
			4419.61	0.03816	0.04335	0.1126
			4424.3	0.03411	0.03983	0.11907
			4428.99	0.03705	0.03386	0.12731
			4433.67	0.03975	0.04305	0.09743
			4438.36	0.03976	0.05912	0.07848
			4443.03	0.03685	0.05325	0.07454
			4447.71	0.03613	0.04784	0.08702
			4452.38	0.03452	0.04639	0.09843
			4457.05	0.0277	0.05521	0.11567
			4461.72	0.02389	0.06808	0.12832
			4466.38	0.03098	0.06993	0.09526
			4471.05	0.02871	0.0502	0.08955
			4475.7	0.03442	0.03848	0.08632
			4480.36	0.03118	0.05277	0.11273
			4485.01	0.03762	0.05292	0.10191
			4489.66	0.02674	0.04733	0.10009
			4494.31	0.03017	0.0438	0.09544
			4498.95	0.03652	0.06242	0.11991
			4503.59	0.04728	0.04289	0.12127
			4508.23	0.03663	0.04756	0.11909
			4512.86	0.03299	0.043	0.08851
			4517.49	0.03284	0.05003	0.09357
			4522.12	0.02748	0.03869	0.09404
			4526.74	0.02139	0.04233	0.08957
			4531.37	0.02889	0.04672	0.08069
			4535.99	0.0368	0.04311	0.09034
			4540.6	0.02786	0.04439	0.11146
			4545.22	0.02104	0.04558	0.10117
			4549.83	0.0296	0.04253	0.1004
			4554.44	0.03384	0.04156	0.09364
			4559.04	0.03166	0.04623	0.09994
			4563.64	0.02687	0.04884	0.09829
			4568.24	0.03372	0.04456	0.11553
			4572.84	0.02967	0.05159	0.11671
			4577.43	0.02529	0.05486	0.11047
			4582.02	0.01977	0.04889	0.09577
			4586.61	0.03101	0.04217	0.1033
			4591.19	0.04257	0.0313	0.11719
			4595.77	0.04796	0.02731	0.11025
			4600.35	0.03316	0.02803	0.09272
			4604.93	0.0283	0.04118	0.09372
			4609.5	0.02416	0.03851	0.09667
			4614.07	0.02954	0.04243	0.09114
			4618.64	0.03582	0.03034	0.09585
			4623.2	0.03884	0.03191	0.1092
			4627.76	0.02877	0.0413	0.11656
			4632.32	0.02285	0.05587	0.11703
			4636.88	0.02644	0.0401	0.11627
			4641.43	0.0306	0.02839	0.0878
			4645.98	0.03257	0.03683	0.09216
			4650.52	0.03396	0.04622	0.08945
			4655.07	0.02568	0.03187	0.08304
			4659.61	0.02171	0.03306	0.0814
			4664.15	0.02465	0.04471	0.09723
			4668.68	0.02303	0.04957	0.09452
			4673.22	0.02044	0.03277	0.08476
			4677.75	0.02819	0.03472	0.10888
			4682.27	0.03544	0.04288	0.11853
			4686.8	0.03399	0.04643	0.09236
			4691.32	0.0305	0.04056	0.06654
			4695.84	0.02637	0.04439	0.08801
			4700.35	0.02955	0.04445	0.09713
			4704.86	0.03486	0.03811	0.10661
			4709.37	0.0378	0.03515	0.09737
			4713.88	0.03887	0.042	0.07649
			4718.39	0.0414	0.03726	0.07185
			4722.89	0.04052	0.03242	0.09562
			4727.38	0.03655	0.03974	0.09486
			4731.88	0.03868	0.04451	0.07556
			4736.37	0.02616	0.0408	0.07039
			4740.86	0.02609	0.04049	0.0901
			4745.35	0.03034	0.04423	0.0814
			4749.83	0.03954	0.03581	0.08999
			4754.32	0.03378	0.03211	0.10617
			4758.79	0.03607	0.02963	0.10912
			4763.27	0.02437	0.03572	0.11346
			4767.74	0.02203	0.04021	0.11124
			4772.21	0.01854	0.05045	0.10935
			4776.68	0.02295	0.03902	0.075
			4781.15	0.01499	0.03597	0.06165
			4785.61	0.01508	0.02671	0.07618
			4790.07	0.03112	0.03243	0.10571
			4794.52	0.03724	0.0372	0.10859
			4798.98	0.03367	0.04876	0.08147
			4803.43	0.02831	0.04213	0.07306
			4807.88	0.03451	0.03231	0.09465
			4812.32	0.03395	0.02756	0.11112
			4816.76	0.02689	0.03272	0.10024
			4821.2	0.02332	0.03815	0.09853
			4825.64	0.03114	0.03294	0.10565
			4830.07	0.03702	0.02829	0.11312
			4834.51	0.02979	0.03203	0.10241
			4838.93	0.01947	0.02748	0.10036
			4843.36	0.03486	0.03734	0.12036
			4847.78	0.03829	0.03485	0.10418
			4852.2	0.03822	0.04201	0.09806
			4856.62	0.03571	0.03559	0.07659
			4861.03	0.03605	0.03781	0.08354
			4865.45	0.02931	0.03006	0.08059
			4869.86	0.01875	0.03408	0.10501
			4874.26	0.02641	0.03999	0.09201
			4878.67	0.03114	0.03713	0.0716
			4883.07	0.03099	0.04087	0.06636
			4887.47	0.02702	0.04668	0.08372
			4891.86	0.03264	0.04213	0.09049
			4896.26	0.039	0.04134	0.07819
			4900.65	0.03169	0.03745	0.08814
			4905.03	0.03065	0.04081	0.09614
			4909.42	0.03107	0.04257	0.10679
			4913.8	0.02693	0.0416	0.09997
			4918.18	0.03044	0.03582	0.10779
			4922.56	0.02549	0.03607	0.09709
			4926.93	0.02168	0.04697	0.10279
			4931.3	0.02332	0.04167	0.10691
			4935.67	0.03619	0.04437	0.10486
			4940.03	0.04084	0.04462	0.08657
			4944.4	0.02808	0.04157	0.08645
			4948.76	0.02484	0.03693	0.09145
			4953.12	0.03087	0.04585	0.08922
			4957.47	0.03918	0.05128	0.07993
			4961.82	0.02553	0.04691	0.08987
			4966.17	0.01814	0.03897	0.0894
			4970.52	0.0293	0.03225	0.08576
			4974.86	0.03224	0.03787	0.07559
			4979.21	0.02924	0.03473	0.07988
			4983.55	0.02462	0.0364	0.07836
			4987.88	0.02935	0.04211	0.06377
			4992.21	0.02163	0.04981	0.06101
			4996.55	0.03718	0.03508	0.06513
			5000.87	0.04053	0.02554	0.08513
			5005.2	0.04339	0.04029	0.07584
			5009.52	0.04535	0.05223	0.06479
			5013.84	0.04504	0.05257	0.07561
			5018.16	0.02358	0.04048	0.07815
			5022.47	0.01635	0.04102	0.07468
			5026.79	0.02735	0.044	0.0811
			5031.1	0.03159	0.04453	0.09192
			5035.4	0.02884	0.04375	0.09605
			5039.71	0.02877	0.04108	0.0827
			5044.01	0.02154	0.02626	0.08011
			5048.31	0.01561	0.0186	0.09059
			5052.6	0.02108	0.02431	0.10194
			5056.9	0.03126	0.0402	0.09071
			5061.19	0.03119	0.04281	0.07083
			5065.48	0.0238	0.04569	0.06401
			5069.76	0.02064	0.04105	0.05878
			5074.05	0.0244	0.03536	0.05585
			5078.33	0.02758	0.04079	0.07197
			5082.61	0.02702	0.04406	0.07891
			5086.88	0.02834	0.03197	0.07439
			5091.15	0.0316	0.02657	0.04498
			5095.42	0.03227	0.03709	0.05352
			5099.69	0.02886	0.03536	0.08499
			5103.96	0.02424	0.02035	0.105
			5108.22	0.02629	0.02823	0.07718
			5112.48	0.02638	0.03837	0.08271
			5116.73	0.01834	0.03344	0.10343
			5120.99	0.01168	0.02474	0.1049
			5125.24	0.01958	0.03564	0.07532
			5129.49	0.03188	0.04126	0.05597
			5133.74	0.03295	0.03039	0.06168
			5137.98	0.03012	0.03121	0.07869
			5142.22	0.03127	0.0292	0.08493
			5146.46	0.03584	0.0269	0.09576
			5150.7	0.03959	0.028	0.08788
			5154.93	0.04155	0.03758	0.06783
			5159.16	0.03408	0.04028	0.04813
			5163.39	0.03011	0.03196	0.05172
			5167.62	0.02524	0.03447	0.07826
			5171.84	0.02411	0.03651	0.06597
			5176.06	0.03153	0.03581	0.08668
			5180.28	0.03268	0.02806	0.08075
			5184.5	0.03204	0.03094	0.07993
			5188.71	0.03149	0.04127	0.0664
			5192.92	0.03638	0.03964	0.07
			5197.13	0.02533	0.0381	0.07148
			5201.33	0.02062	0.03006	0.06872
			5205.54	0.0173	0.02164	0.06949
			5209.74	0.02081	0.01323	0.07167
			5213.94	0.02058	0.0325	0.08109
			5218.13	0.0306	0.03059	0.06863
			5222.32	0.02117	0.03677	0.04046
			5226.51	0.02273	0.03693	0.04384
			5230.7	0.02079	0.0351	0.06431
			5234.89	0.02332	0.0313	0.06379
			5239.07	0.01789	0.03372	0.07718
			5243.25	0.03091	0.02304	0.08065
			5247.43	0.03996	0.01717	0.08695
			5251.6	0.03623	0.0306	0.0793
			5255.77	0.03266	0.04235	0.08506
			5259.94	0.02494	0.03864	0.0543
			5264.11	0.02227	0.03879	0.05036
			5268.28	0.02603	0.04677	0.06477
			5272.44	0.03303	0.04306	0.08695
			5276.6	0.02874	0.03417	0.07171
			5280.76	0.02614	0.01935	0.06424
			5284.91	0.02892	0.03505	0.04971
			5289.06	0.02811	0.04424	0.05847
			5293.21	0.02872	0.04006	0.05011
			5297.36	0.01717	0.03184	0.06153
			5301.51	0.01444	0.03246	0.05829
			5305.65	0.02676	0.0412	0.0704
			5309.79	0.03866	0.03627	0.05958
			5313.93	0.03218	0.03482	0.06499
			5318.06	0.02261	0.02245	0.06563
			5322.19	0.02833	0.01545	0.05869
			5326.32	0.03536	0.02286	0.04292
			5330.45	0.03506	0.02952	0.05309
			5334.58	0.03468	0.03863	0.05021
			5338.7	0.02983	0.03643	0.06303
			5342.82	0.0218	0.04497	0.06597
			5346.94	0.0202	0.03515	0.07879
			5351.05	0.03121	0.04105	0.07961
			5355.16	0.0375	0.04281	0.06966
			5359.27	0.02525	0.04334	0.05777
			5363.38	0.0208	0.03182	0.04853
			5367.49	0.02481	0.0235	0.05835
			5371.59	0.02199	0.0279	0.08406
			5375.69	0.01625	0.03597	0.10482
			5379.79	0.01164	0.0317	0.08922
			5383.88	0.01606	0.02865	0.06675
			5387.98	0.01592	0.03701	0.06792
			5392.07	0.02701	0.04658	0.06997
			5396.15	0.03371	0.03949	0.06885
			5400.24	0.04179	0.01694	0.07267
			5404.32	0.04092	0.01446	0.08019
			5408.4	0.032	0.02969	0.05453
			5412.48	0.03105	0.03908	0.05835
			5416.56	0.02969	0.02662	0.06693
			5420.63	0.01768	0.02611	0.08787
			5424.7	0.01527	0.03466	0.07986
			5428.77	0.02863	0.03227	0.08227
			5432.84	0.03216	0.0215	0.07991
			5436.9	0.03121	0.01676	0.07331
			5440.96	0.04026	0.02558	0.08083
			5445.02	0.03419	0.04326	0.09824
			5449.08	0.0212	0.03899	0.10435
			5453.13	0.01366	0.04065	0.07904
			5457.18	0.02564	0.03855	0.05039
			5461.23	0.03193	0.03682	0.04026
			5465.28	0.0383	0.03265	0.07178
			5469.32	0.03231	0.03299	0.06377
			5473.36	0.02485	0.03221	0.06988
			5477.4	0.02203	0.03208	0.06823
			5481.44	0.02474	0.04166	0.08386
			5485.48	0.02517	0.03541	0.06756
			5489.51	0.03073	0.02916	0.0892
			5493.54	0.03799	0.03412	0.07695
			5497.56	0.03574	0.04502	0.05429
			5501.59	0.03487	0.05403	0.05564
			5505.61	0.03897	0.03807	0.08451
			5509.63	0.04241	0.0274	0.07244
			5513.65	0.03584	0.02567	0.0609
			5517.67	0.02619	0.04269	0.08942
			5521.68	0.01661	0.04124	0.10047
			5525.69	0.02006	0.03688	0.07622
			5529.7	0.02504	0.03411	0.0705
			5533.7	0.02718	0.0289	0.08208
			5537.71	0.01744	0.02821	0.09595
			5541.71	0.03032	0.03025	0.08335
			5545.71	0.03816	0.04444	0.08646
			5549.7	0.03769	0.05571	0.10368
			5553.7	0.02844	0.04202	0.09143
			5557.69	0.02961	0.02937	0.07265
			5561.68	0.0363	0.03094	0.06517
			5565.67	0.03234	0.04051	0.07392
			5569.65	0.02813	0.04029	0.08144
			5573.63	0.02824	0.03771	0.09354
			5577.61	0.03689	0.04324	0.0933
			5581.59	0.04545	0.02917	0.0604
			5585.57	0.03409	0.01868	0.06597
			5589.54	0.02549	0.01309	0.08178
			5593.51	0.02885	0.02672	0.10165
			5597.48	0.03505	0.03111	0.10034
			5601.44	0.03296	0.04107	0.07503
			5605.41	0.02013	0.03557	0.07514
			5609.37	0.02902	0.03177	0.1003
			5613.33	0.04019	0.03042	0.10799
			5617.29	0.0403	0.03858	0.07174
			5621.24	0.0256	0.03855	0.06284
			5625.19	0.02993	0.03917	0.06312
			5629.14	0.0337	0.04583	0.06764
			5633.09	0.03608	0.03864	0.07003
			5637.03	0.03399	0.03116	0.08602
			5640.98	0.0336	0.03188	0.09282
			5644.92	0.02907	0.03552	0.08375
			5648.85	0.03178	0.04001	0.07414
			5652.79	0.04238	0.02886	0.08183
			5656.72	0.03321	0.02336	0.08705
			5660.65	0.01989	0.02164	0.08327
			5664.58	0.02487	0.03743	0.07371
			5668.51	0.03433	0.03071	0.08374
			5672.43	0.03964	0.02803	0.08663
			5676.36	0.03348	0.03158	0.08935
			5680.28	0.03619	0.03522	0.07129
			5684.19	0.0341	0.02878	0.06788
			5688.11	0.03152	0.03252	0.08018
			5692.02	0.02877	0.04115	0.10059
			5695.93	0.03433	0.05261	0.09929
			5699.84	0.03654	0.05257	0.08212
			5703.74	0.03177	0.04067	0.07641
			5707.65	0.02731	0.02434	0.09294
			5711.55	0.04279	0.02195	0.10806
			5715.45	0.04647	0.02729	0.10394
			5719.35	0.04097	0.03103	0.08077
			5723.24	0.02845	0.03267	0.07859
			5727.13	0.03014	0.02638	0.07059
			5731.02	0.03125	0.0373	0.0903
			5734.91	0.03277	0.03843	0.0906
			5738.8	0.02941	0.04371	0.09566
			5742.68	0.02783	0.04174	0.08572
			5746.56	0.02658	0.03656	0.08054
			5750.44	0.03908	0.02799	0.07908
			5754.31	0.0371	0.02874	0.07267
			5758.19	0.02674	0.04099	0.09626
			5762.06	0.02444	0.04212	0.09002
			5765.93	0.04491	0.04363	0.07179
			5769.8	0.05383	0.02912	0.05603
			5773.66	0.04241	0.03054	0.07486
			5777.52	0.02953	0.02658	0.07268
			5781.38	0.02454	0.02414	0.06115
			5785.24	0.03354	0.02075	0.05757
			5789.1	0.02749	0.04392	0.08346
			5792.95	0.03104	0.04242	0.07422
			5796.8	0.02182	0.03997	0.06252
			5800.65	0.02651	0.04195	0.05382
			5804.5	0.02917	0.04016	0.05694
			5808.35	0.04427	0.03413	0.06024
			5812.19	0.04603	0.03385	0.06671
			5816.03	0.03551	0.03969	0.06737
			5819.87	0.03019	0.04036	0.07084
			5823.7	0.02479	0.03951	0.07291
			5827.53	0.03201	0.03037	0.07656
			5831.37	0.03661	0.02237	0.06839
			5835.2	0.03536	0.03217	0.06604
			5839.02	0.01744	0.03019	0.0681
			5842.85	0.02156	0.0349	0.07934
			5846.67	0.02438	0.0317	0.07629
			5850.49	0.03134	0.03651	0.05329
			5854.31	0.03424	0.0333	0.05165
			5858.12	0.04642	0.0301	0.06536
			5861.94	0.03956	0.02012	0.06725
			5865.75	0.04001	0.02304	0.05714
			5869.56	0.03055	0.02474	0.05356
			5873.37	0.03019	0.02493	0.06392
			5877.17	0.03456	0.01918	0.0891
			5880.97	0.03616	0.03303	0.07634
			5884.77	0.02685	0.02296	0.07135
			5888.57	0.03227	0.02701	0.06442
			5892.37	0.03647	0.02946	0.06613
			5896.16	0.03246	0.04792	0.07543
			5899.95	0.02926	0.04444	0.08632
			5903.74	0.03403	0.0322	0.06509
			5907.53	0.03595	0.0289	0.01863
			5911.32	0.03852	0.03653	0.02228
			5915.1	0.03532	0.03889	0.04482
			5918.88	0.0309	0.03211	0.04812
			5922.66	0.03282	0.03023	0.05442
			5926.44	0.03206	0.03192	0.05649
			5930.21	0.02463	0.03108	0.06827
			5933.98	0.02696	0.0339	0.06892
			5937.75	0.03254	0.03579	0.07593
			5941.52	0.03414	0.03956	0.06829
			5945.29	0.03557	0.03966	0.06895
			5949.05	0.03628	0.03532	0.06219
			5952.81	0.03031	0.02506	0.0602
			5956.57	0.02109	0.03297	0.06227
			5960.33	0.0287	0.03731	0.05551
			5964.08	0.03632	0.04249	0.04664
			5967.84	0.04687	0.0342	0.05277
			5971.59	0.04179	0.0358	0.0686
			5975.33	0.04022	0.04061	0.04243
			5979.08	0.0336	0.05615	0.04662
			5982.82	0.03088	0.04853	0.06087
			5986.57	0.02467	0.03638	0.06329
			5990.31	0.03164	0.03591	0.05865
			5994.04	0.04186	0.04853	0.06002
			5997.78	0.03312	0.02753	0.0695
			6001.51	0.02935	0.02621	0.04545
			6005.24	0.02834	0.03365	0.05299
			6008.97	0.03441	0.04741	0.045
			6012.7	0.02999	0.03271	0.05713
			6016.43	0.03167	0.03761	0.04561
			6020.15	0.02773	0.03356	0.04256
			6023.87	0.03437	0.03479	0.06458
			6027.59	0.0428	0.03376	0.07123
			6031.3	0.04172	0.0379	0.05478
			6035.02	0.03445	0.03432	0.03761
			6038.73	0.03336	0.04007	0.04656
			6042.44	0.02828	0.03339	0.04122
			6046.15	0.01573	0.02651	0.05159
			6049.85	0.0222	0.02491	0.06072
			6053.56	0.03771	0.03452	0.05503
			6057.26	0.04297	0.0348	0.04245
			6060.96	0.02927	0.02953	0.04611
			6064.65	0.0268	0.03179	0.04677
			6068.35	0.03499	0.0284	0.04337
			6072.04	0.03064	0.03933	0.0555
			6075.73	0.02695	0.03924	0.0715
			6079.42	0.02708	0.03679	0.07593
			6083.11	0.03397	0.03387	0.05206
			6086.8	0.02881	0.0319	0.04046
			6090.48	0.03163	0.03228	0.03873
			6094.16	0.03729	0.0336	0.02834
			6097.84	0.03962	0.03661	0.02007
			6101.51	0.04089	0.01834	0.05152
			6105.19	0.03582	0.02795	0.0549
			6108.86	0.03676	0.04491	0.04151
			6112.53	0.03575	0.05273	0.02918
			6116.2	0.03979	0.03068	0.06398
			6119.86	0.03838	0.0289	0.05924
			6123.53	0.02972	0.0289	0.04285
			6127.19	0.0288	0.02626	0.0367
			6130.85	0.02657	0.01072	0.0392
			6134.51	0.02906	0.00724	0.02635
			6138.16	0.02162	0.02664	0.0449
			6141.82	0.02571	0.03249	0.07123
			6145.47	0.02621	0.03974	0.08149
			6149.12	0.02199	0.02637	0.0554
			6152.76	0.02493	0.02241	0.05807
			6156.41	0.026	0.01375	0.04715
			6160.05	0.0213	0.03278	0.06254
			6163.69	0.01554	0.04201	0.06239
			6167.33	0.01978	0.03325	0.052
			6170.97	0.02923	0.03476	0.03332
			6174.6	0.03429	0.03702	0.04499
			6178.24	0.04366	0.0341	0.04855
			6181.87	0.03741	0.01366	0.05793
			6185.5	0.03278	0.01706	0.04755
			6189.12	0.03239	0.03354	0.05269
			6192.75	0.0337	0.03439	0.04089
			6196.37	0.02754	0.02328	0.0598
			6199.99	0.02584	0.02026	0.03777
			6203.61	0.02927	0.02469	0.05615
			6207.23	0.02318	0.02422	0.04576
			6210.84	0.01718	0.02432	0.04191
			6214.45	0.02272	0.03327	0.0174
			6218.06	0.0303	0.02536	0.02678
			6221.67	0.03235	0.02319	0.05258
			6225.28	0.03586	0.01688	0.04925
			6228.88	0.03864	0.02838	0.02545
			6232.49	0.03832	0.02894	0.01736
			6236.09	0.03923	0.02913	0.04721
			6239.68	0.03144	0.01727	0.04918
			6243.28	0.02746	0.01896	0.03915
			6246.88	0.02064	0.02	0.0517
			6250.47	0.02676	0.02104	0.06408
			6254.06	0.02433	0.01577	0.0424
			6257.65	0.03045	0.0169	0.03961
			6261.23	0.02346	0.01454	0.04828
			6264.82	0.02624	0.02123	0.03172
			6268.4	0.03309	0.02679	0.00721
			6271.98	0.03253	0.02849	0.03177
			6275.56	0.02343	0.02633	0.04733
			6279.13	0.0302	0.02322	0.04982
			6282.71	0.02875	0.02821	0.02744
			6286.28	0.02331	0.02642	0.02605
			6289.85	0.01291	0.03227	0.01884
			6293.42	0.02187	0.02464	0.04816
			6296.98	0.02945	0.02445	0.05613
			6300.55	0.03906	0.01899	0.05016
			6304.11	0.03363	0.02106	0.02689
			6307.67	0.02575	0.02709	0.03574
			6311.23	0.01893	0.03133	0.04759
			6314.78	0.02415	0.02738	0.03067
			6318.34	0.02587	0.02606	0.01111
			6321.89	0.03101	0.02493	0.03249
			6325.44	0.03045	0.02787	0.06217
			6328.99	0.03502	0.0244	0.04966
			6332.53	0.02023	0.0214	0.03469
			6336.08	0.01593	0.02566	0.03065
			6339.62	0.02635	0.03538	0.0538
			6343.16	0.03288	0.04529	0.04465
			6346.7	0.02606	0.03429	0.04256
			6350.24	0.01761	0.02997	0.02035
			6353.77	0.01868	0.02876	0.01914
			6357.3	0.02951	0.03264	0.02587
			6360.83	0.03969	0.02739	0.04866
			6364.36	0.03556	0.0161	0.04357
			6367.89	0.02182	0.01847	0.03318
			6371.41	0.02566	0.02914	0.05597
			6374.94	0.02567	0.0251	0.05106
			6378.46	0.03414	0.02182	0.03856
			6381.98	0.03448	0.03117	0.03029
			6385.49	0.03466	0.04051	0.0462
			6389.01	0.02507	0.02951	0.04516
			6392.52	0.02582	0.01926	0.03725
			6396.03	0.019	0.02606	0.03304
			6399.54	0.01535	0.02382	0.04471
			6403.05	0.02366	0.01997	0.05268
			6406.55	0.03547	0.01933	0.03294
			6410.06	0.02653	0.0217	0.02714
			6413.56	0.01654	0.02737	0.0277
			6417.06	0.01769	0.02221	0.04237
			6420.55	0.03414	0.02091	0.03234
			6424.05	0.0322	0.0149	0.05336
			6427.54	0.02961	0.02876	0.03574
			6431.03	0.02718	0.03123	0.02235
			6434.52	0.03451	0.03341	0.02503
			6438.01	0.02664	0.03268	0.04588
			6441.5	0.01648	0.02676	0.04661
			6444.98	0.01999	0.02414	0.00569
			6448.46	0.02285	0.03546	0.02142
			6451.94	0.02482	0.03915	0.04051
			6455.42	0.02841	0.03324	0.06454
			6458.9	0.02671	0.0244	0.04974
			6462.37	0.01273	0.0295	0.04553
			6465.84	0.01502	0.02217	0.03867
			6469.31	0.03611	0.03265	0.02069
			6472.78	0.03498	0.02654	0.02301
			6476.25	0.02499	0.0226	0.03257
			6479.71	0.018	0.01716	0.04954
			6483.18	0.0194	0.03027	0.03897
			6486.64	0.01949	0.03613	0.02223
			6490.1	0.0239	0.03596	0.0062
			6493.55	0.02822	0.02806	0.02617
			6497.01	0.02791	0.01593	0.02813
			6500.46	0.02914	0.01378	0.0444
			6503.91	0.02761	0.02736	0.03577
			6507.36	0.02445	0.03341	0.02627
			6510.81	0.02406	0.02561	0.015
			6514.26	0.0174	0.02289	0.01538
			6517.7	0.02522	0.02404	0.02476
			6521.14	0.0254	0.03103	0.02496
			6524.58	0.03297	0.03284	0.04951
			6528.02	0.0268	0.0337	0.0423
			6531.45	0.03048	0.02449	0.02768
			6534.89	0.02789	0.02384	0.01077
			6538.32	0.02562	0.02254	0.02367
			6541.75	0.02214	0.02247	0.04452
			6545.18	0.01768	0.02691	0.04155
			6548.61	0.01988	0.02184	0.03222
			6552.03	0.03039	0.0212	0.01548
			6555.45	0.0352	0.03337	0.01445
			6558.88	0.03619	0.03951	0
			6562.3	0.03401	0.02389	0.01767
			6565.71	0.03313	0.01788	0.02582
			6569.13	0.03493	0.02204	0.04578
			6572.54	0.03779	0.02168	0.0301
			6575.95	0.03495	0.01831	0.03101
			6579.36	0.02886	0.03104	0.03439
			6582.77	0.02562	0.02917	0.04818
			6586.18	0.01978	0.02203	0.0445
			6589.58	0.0189	0.01075	0.03411
			6592.98	0.02241	0.01585	0.04243
			6596.39	0.02527	0.02378	0.03557
			6599.78	0.02162	0.02813	0.06013
			6603.18	0.0196	0.02024	0.05115
			6606.58	0.01798	0.00819	0.05277
			6609.97	0.02808	0.01047	0.02367
			6613.36	0.02761	0.02716	0.0117
			6616.75	0.02851	0.02549	0.00343
			6620.14	0.02763	0.02889	0.03963
			6623.52	0.0322	0.01968	0.05183
			6626.91	0.02725	0.01725	0.03103
			6630.29	0.03857	0.00982	0.02841
			6633.67	0.04029	0.02783	0.03761
			6637.05	0.03282	0.02907	0.02475
			6640.42	0.0295	0.02834	0.01807
			6643.8	0.02528	0.02383	0.05181
			6647.17	0.02513	0.01942	0.03595
			6650.54	0.0262	0.01643	0.02344
			6653.91	0.04036	0.03264	0.00547
			6657.28	0.02874	0.04312	0.02296
			6660.65	0.03429	0.03824	0.0394
			6664.01	0.03292	0.02714	0.06378
			6667.37	0.03383	0.03055	0.03892
			6670.73	0.03148	0.02331	0.022
			6674.09	0.03735	0.02936	0.02344
			6677.44	0.03703	0.02749	0.03476
			6680.8	0.03233	0.03146	0.03425
			6684.15	0.03608	0.02102	0.06251
			6687.5	0.02902	0.02236	0.03819
			6690.85	0.03334	0.01625	0.02744
			6694.2	0.02823	0.03172	0.03118
			6697.55	0.03581	0.02721	0.05467
			6700.89	0.03712	0.02808	0.05028
			6704.23	0.0338	0.02103	0.0549
			6707.57	0.02429	0.03508	0.04222
			6710.91	0.02634	0.03416	0.02989
			6714.25	0.03823	0.04002	0.03379
			6717.58	0.04328	0.03598	0.04352
			6720.91	0.04118	0.02234	0.03878
			6724.24	0.04144	0.02255	0.05505
			6727.57	0.04633	0.02605	0.05013
			6730.9	0.04504	0.03596	0.04521
			6734.23	0.0357	0.03202	0.02335
			6737.55	0.03148	0.02949	0.03802
			6740.87	0.03979	0.02819	0.05199
			6744.19	0.0411	0.02764	0.05996
			6747.51	0.04226	0.02549	0.0418
			6750.83	0.03234	0.03295	0.05471
			6754.14	0.03789	0.03212	0.06162
			6757.46	0.03123	0.03364	0.03782
			6760.77	0.03083	0.02942	0.02602
			6764.08	0.02434	0.04225	0.0601
			6767.39	0.02793	0.03256	0.04672
			6770.69	0.02892	0.03823	0.02062
			6773.99	0.03422	0.04258	0.02012
			6777.3	0.03675	0.04279	0.0595
			6780.6	0.02757	0.0315	0.07011
			6783.9	0.03157	0.02568	0.05072
			6787.19	0.02825	0.03012	0.04104
			6790.49	0.02517	0.02119	0.058
			6793.78	0.02705	0.03326	0.07938
			6797.07	0.04374	0.03629	0.06688
			6800.36	0.05042	0.04535	0.04113
			6803.65	0.03612	0.03246	0.05245
			6806.94	0.02637	0.03107	0.05248
			6810.22	0.03281	0.02732	0.05815
			6813.51	0.03941	0.04533	0.04847
			6816.79	0.03015	0.05269	0.06437
			6820.07	0.02674	0.04037	0.04534
			6823.35	0.0309	0.02644	0.04642
			6826.62	0.04393	0.03456	0.05139
			6829.9	0.03922	0.03542	0.04894
			6833.17	0.03997	0.03497	0.03432
			6836.44	0.03144	0.0363	0.03205
			6839.71	0.03365	0.03736	0.03895
			6842.98	0.03398	0.03295	0.04321
			6846.24	0.04107	0.02693	0.05771
			6849.5	0.04605	0.03006	0.07079
			6852.77	0.04215	0.03149	0.08246
			6856.03	0.0442	0.03358	0.05425
			6859.28	0.04161	0.03331	0.03557
			6862.54	0.03349	0.02947	0.034
			6865.8	0.03146	0.0374	0.06615
			6869.05	0.03831	0.0263	0.04694
			6872.3	0.04426	0.02509	0.04272
			6875.55	0.03191	0.01917	0.03745
			6878.8	0.02159	0.03643	0.05089
			6882.04	0.02477	0.02646	0.05197
			6885.29	0.03552	0.02968	0.04794
			6888.53	0.03553	0.03308	0.04814
			6891.77	0.0218	0.03715	0.05434
			6895.01	0.02677	0.02709	0.06107
			6898.25	0.03443	0.03992	0.05527
			6901.49	0.04063	0.04511	0.04664
			6904.72	0.04129	0.031	0.04332
			6907.95	0.03975	0.02301	0.05958
			6911.18	0.037	0.03292	0.05536
			6914.41	0.03856	0.04113	0.05345
			6917.64	0.03507	0.03549	0.06
			6920.86	0.03004	0.03325	0.07714
			6924.09	0.02843	0.03232	0.05864
			6927.31	0.0264	0.03281	0.05866

## Sheet: Fig 2b_acetic acid
DFT			Experiment
wavenumber/cm-1	Intensity/arb. units		wavenumber/cm-1	Normalized Intensity	Normalized Intensity	Normalized Intensity
				SERS 1	SERS 2	SERS 3
0	0.000114199		230.883	0.0642	0.06068	0.04032
8	0.000154453		238.643	0.08755	0.01952	0.04587
16	0.000220353		246.396	0.11704	0.02698	0.03364
24	0.000339241		254.143	0.09924	0.03035	0.01968
32	0.000587122		261.884	0.08165	0.01808	0.01683
40	0.00124		269.619	0.07265	0.02328	0.03165
48	0.00397		277.347	0.08066	0.02849	0.0358
56	0.02227		285.068	0.08191	0.03947	0.0378
64	0.00544		292.784	0.07743	0.04693	0.02783
72	0.0015		300.493	0.06333	0.04044	0.02584
80	0.000666885		308.196	0.05333	0.03113	0.01253
88	0.000373673		315.892	0.0507	0.03887	0.0156
96	0.000238172		323.582	0.05115	0.04394	0.01038
104	0.000164825		331.266	0.05835	0.03674	0.01658
112	0.000120754		338.943	0.0543	0.03617	0.03054
120	9.22384e-05		346.614	0.04492	0.02503	0.03825
128	7.27405e-05		354.279	0.05111	0.03701	0.03238
136	5.88255e-05		361.938	0.05608	0.0339	0.0374
144	4.85502e-05		369.59	0.03954	0.03629	0.03735
152	4.07483e-05		377.236	0.05413	0.01824	0.02631
160	3.46855e-05		384.876	0.07037	0.03332	0.01537
168	2.98811e-05		392.51	0.04954	0.03331	0.01198
176	2.60096e-05		400.137	0.02012	0.02809	0.00644
184	2.28444e-05		407.758	0.03595	0.01949	0.00962
192	2.02235e-05		415.373	0.05526	0.02864	0.01658
200	1.80289e-05		422.982	0.03343	0.0323	0.01427
208	1.6173e-05		430.584	0.00381	0.02863	0.00733
216	1.45896e-05		438.18	0	0.00312	0.00739
224	0		445.77	0.00929	0.00636	0.01467
232	0		453.354	0.02288	0.02214	0.02422
240	0		460.932	0.03341	0.03806	0.01986
248	0		468.503	0.01793	0.04003	0.0154
256	0		476.069	0.01086	0.05789	0.01352
264	0		483.628	0.01689	0.06911	0.02177
272	1.83867e-05		491.181	0.02783	0.05901	0.03322
280	2.04739e-05		498.728	0.02117	0.05239	0.03209
288	2.29376e-05		506.269	0.02495	0.05728	0.03644
296	2.58742e-05		513.803	0.04348	0.07186	0.04154
304	2.94128e-05		521.332	0.05485	0.07714	0.04218
312	3.37299e-05		528.854	0.08587	0.05748	0.04228
320	3.90719e-05		536.371	0.11464	0.06671	0.04951
328	4.57902e-05		543.881	0.12806	0.09173	0.0382
336	5.44016e-05		551.385	0.12387	0.11844	0.02173
344	6.56896e-05		558.883	0.14139	0.12064	0.01918
352	8.08887e-05		566.375	0.14622	0.12805	0.03247
360	0.000102036		573.861	0.16026	0.13687	0.0378
368	0.000132689		581.341	0.17799	0.15217	0.0482
376	0.000179514		588.815	0.18549	0.17397	0.03317
384	0.000369175		596.282	0.17968	0.16673	0.03313
392	0.000519927		603.744	0.23325	0.17471	0.02868
400	0.000823373		611.2	0.2817	0.19284	0.04029
408	0.00161		618.649	0.26014	0.20732	0.0364
416	0.00483		626.093	0.2484	0.21362	0.04372
424	0.02615		633.531	0.25203	0.235	0.02774
432	0.00661		640.962	0.2665	0.2413	0.04269
440	0.00215		648.388	0.28098	0.25677	0.07012
448	0.00126		655.808	0.32781	0.28492	0.11441
456	0.001		663.221	0.32796	0.29377	0.10751
464	0.000953107		670.629	0.29065	0.275	0.09186
472	0.00101		678.031	0.3033	0.29385	0.0912
480	0.00115		685.426	0.34358	0.32286	0.12396
488	0.00139		692.816	0.37364	0.30212	0.12308
496	0.00178		700.2	0.34371	0.28561	0.13083
504	0.00243		707.578	0.34203	0.27093	0.12532
512	0.0036		714.95	0.38008	0.286	0.12262
520	0.00607		722.316	0.41608	0.31488	0.12217
528	0.01294		729.677	0.42649	0.33967	0.14663
536	0.04563		737.031	0.41397	0.32627	0.14694
544	0.16924		744.379	0.41968	0.30117	0.12063
552	0.03212		751.722	0.39447	0.31949	0.11868
560	0.01415		759.058	0.40182	0.32865	0.12492
568	0.0142		766.389	0.41102	0.34697	0.12804
576	0.03114		773.714	0.45441	0.33104	0.14129
584	0.16716		781.033	0.489	0.33443	0.15573
592	0.06396		788.346	0.50598	0.34148	0.15216
600	0.01639		795.653	0.49287	0.35065	0.13933
608	0.00734		802.955	0.48099	0.32951	0.14309
616	0.00427		810.25	0.46563	0.33418	0.15149
624	0.00291		817.54	0.48242	0.33123	0.16226
632	0.00227		824.824	0.50617	0.35831	0.17724
640	0.00212		832.102	0.51006	0.3751	0.18144
648	0.0028		839.374	0.52154	0.39513	0.18391
656	0.00824		846.641	0.55062	0.37006	0.19598
664	0.01498		853.902	0.52094	0.36741	0.1977
672	0.00315		861.157	0.51727	0.36602	0.1964
680	0.00142		868.406	0.52855	0.37056	0.1881
688	0.000902485		875.649	0.51956	0.38497	0.19618
696	0.000662525		882.887	0.44997	0.37683	0.19865
704	0.00102		890.119	0.47457	0.40195	0.22926
712	0.001		897.345	0.56406	0.44807	0.28229
720	0.00103		904.565	0.61261	0.4818	0.30028
728	0.00108		911.78	0.57948	0.43378	0.25146
736	0.00116		918.989	0.46609	0.34925	0.17428
744	0.00127		926.192	0.38607	0.28785	0.13699
752	0.0013		933.389	0.34865	0.26563	0.12222
760	0.0015		940.581	0.34725	0.2575	0.12416
768	0.00177		947.767	0.33624	0.24867	0.13084
776	0.00211		954.947	0.31827	0.24929	0.133
784	0.00258		962.122	0.33818	0.27683	0.14712
792	0.00322		969.291	0.43875	0.34017	0.19034
800	0.00413		976.454	0.52971	0.42606	0.28228
808	0.00551		983.612	0.51379	0.45572	0.32852
816	0.00771		990.764	0.41619	0.39363	0.27797
824	0.01155		997.91	0.35688	0.29489	0.18215
832	0.01917		1005.05	0.30556	0.21505	0.1329
840	0.03774		1012.18	0.253	0.17199	0.10854
848	0.10247		1019.32	0.20312	0.16135	0.07567
856	0.55163		1026.44	0.17903	0.14056	0.04536
864	0.372		1033.56	0.13304	0.11104	0.04426
872	0.0808		1040.67	0.11468	0.09266	0.04668
880	0.03248		1047.78	0.10043	0.08204	0.03531
888	0.01732		1054.88	0.09232	0.08615	0.0307
896	0.01078		1061.97	0.09609	0.08094	0.0359
904	0.0074		1069.06	0.1236	0.07622	0.03291
912	0.00547		1076.15	0.14192	0.07081	0.04069
920	0.00426		1083.23	0.10389	0.09148	0.04492
928	0.00349		1090.3	0.12311	0.11243	0.05508
936	0.003		1097.37	0.14727	0.1104	0.05468
944	0.00273		1104.43	0.15143	0.14108	0.07508
952	0.00266		1111.49	0.1435	0.15921	0.07284
960	0.00283		1118.54	0.20886	0.17974	0.11609
968	0.00341		1125.58	0.26358	0.21352	0.18466
976	0.00496		1132.62	0.28226	0.24378	0.20959
984	0.00972		1139.66	0.25816	0.21879	0.16068
992	0.03339		1146.69	0.22668	0.18732	0.12622
1000	0.12274		1153.71	0.21036	0.21095	0.1547
1008	0.02208		1160.73	0.24972	0.24643	0.19461
1016	0.00757		1167.74	0.33781	0.27599	0.26006
1024	0.0035		1174.75	0.43512	0.36939	0.34674
1032	0.00226		1181.75	0.53365	0.50804	0.52127
1040	0.00186		1188.74	0.68582	0.74775	0.80197
1048	0.00223		1195.73	0.92092	1	1
1056	0.00416		1202.72	1	0.9877	0.85603
1064	0.01888		1209.7	0.81928	0.67477	0.52063
1072	0.01286		1216.67	0.50753	0.35776	0.28892
1080	0.00317		1223.64	0.31432	0.25216	0.21609
1088	0.00155		1230.61	0.27323	0.23253	0.18033
1096	0.00104		1237.56	0.28434	0.26915	0.21215
1104	0.000827039		1244.52	0.35156	0.34072	0.30531
1112	0.000740191		1251.46	0.39236	0.34167	0.33444
1120	0.000720547		1258.4	0.35106	0.26863	0.25751
1128	0.000750847		1265.34	0.22255	0.16177	0.13401
1136	0.000830569		1272.27	0.15894	0.09325	0.0822
1144	0.000972057		1279.2	0.13178	0.07292	0.06045
1152	0.0012		1286.12	0.10482	0.0729	0.05929
1160	0.00151		1293.03	0.09751	0.06991	0.04108
1168	0.0022		1299.94	0.08834	0.0566	0.03793
1176	0.00373		1306.84	0.0872	0.05972	0.05376
1184	0.00687		1313.74	0.13632	0.0764	0.07736
1192	0.01692		1320.63	0.16797	0.10896	0.0688
1200	0.07837		1327.52	0.15494	0.12589	0.06917
1208	0.10723		1334.4	0.14576	0.12047	0.08203
1216	0.0205		1341.28	0.16646	0.10884	0.08509
1224	0.00789		1348.15	0.15605	0.11385	0.0751
1232	0.00429		1355.02	0.11657	0.09813	0.06997
1240	0.00286		1361.88	0.10574	0.0975	0.08434
1248	0.00222		1368.74	0.11601	0.12647	0.10141
1256	0.00193		1375.59	0.18831	0.1746	0.1395
1264	0.00186		1382.43	0.24648	0.21695	0.20043
1272	0.00196		1389.27	0.28786	0.23351	0.23507
1280	0.00226		1396.11	0.30857	0.22752	0.20988
1288	0.00284		1402.94	0.30982	0.21745	0.15915
1296	0.00393		1409.76	0.28406	0.21766	0.16188
1304	0.00613		1416.58	0.29555	0.23098	0.17949
1312	0.01176		1423.39	0.34696	0.26163	0.21207
1320	0.02958		1430.2	0.382	0.33076	0.26341
1328	0.14167		1437	0.43116	0.36353	0.31874
1336	0.15288		1443.8	0.47398	0.36698	0.32125
1344	0.0312		1450.59	0.50799	0.39016	0.34166
1352	0.01288		1457.38	0.61427	0.53301	0.44312
1360	0.00761		1464.16	0.69803	0.60622	0.51407
1368	0.0055		1470.94	0.61166	0.52736	0.42755
1376	0.00478		1477.71	0.4004	0.34181	0.26817
1384	0.00486		1484.48	0.28967	0.23941	0.18165
1392	0.00606		1491.24	0.25345	0.19212	0.14461
1400	0.0118		1497.99	0.26351	0.16738	0.12987
1408	0.03969		1504.74	0.27234	0.16928	0.14715
1416	0.01238		1511.49	0.27769	0.19331	0.16572
1424	0.00952		1518.23	0.30351	0.22494	0.18342
1432	0.01129		1524.96	0.29985	0.23487	0.18712
1440	0.01605		1531.69	0.34286	0.26454	0.20633
1448	0.02655		1538.42	0.40451	0.35326	0.24635
1456	0.05435		1545.14	0.54191	0.49962	0.37249
1464	0.16856		1551.85	0.67358	0.61399	0.51457
1472	0.83306		1558.56	0.76778	0.62476	0.57723
1480	0.3739		1565.27	0.65377	0.5046	0.49372
1488	0.08541		1571.97	0.42695	0.35752	0.34597
1496	0.03528		1578.66	0.29205	0.23609	0.21806
1504	0.01912		1585.35	0.26341	0.18443	0.15191
1512	0.01197		1592.03	0.22146	0.16462	0.12747
1520	0.0082		1598.71	0.18033	0.16468	0.12642
1528	0.00596		1605.38	0.16172	0.13726	0.1065
1536	0.00453		1612.05	0.14639	0.11068	0.07872
1544	0.00356		1618.72	0.15276	0.07877	0.0602
1552	0.00287		1625.37	0.16425	0.08058	0.04494
1560	0.00237		1632.03	0.15669	0.07755	0.03741
1568	0.00196		1638.67	0.14171	0.0822	0.05456
1576	0.00167		1645.32	0.12337	0.07203	0.08093
1584	0.00143		1651.96	0.14331	0.06987	0.07866
1592	0.00124		1658.59	0.14739	0.06939	0.0607
1600	0.00109		1665.22	0.15556	0.08273	0.05784
1608	0.000965659		1671.84	0.14129	0.10988	0.08062
1616	0.000860038		1678.46	0.18251	0.13294	0.10674
1624	0.000770843		1685.07	0.19096	0.16233	0.13017
1632	0.000319535		1691.68	0.17976	0.16411	0.13764
1640	0		1698.28	0.1747	0.14445	0.13627
1648	0		1704.88	0.1678	0.11141	0.10925
1656	0		1711.47	0.12629	0.07851	0.07199
1664	0.000440504		1718.06	0.09052	0.03602	0.03063
1672	0.000489986		1724.64	0.07952	0.03877	0.01169
1680	0.000548297		1731.22	0.10536	0.04744	0.02777
1688	0.000617668		1737.79	0.10091	0.04666	0.04871
1696	0.000701082		1744.36	0.06676	0.05364	0.05078
1704	0.000802601		1750.92	0.04306	0.07442	0.03247
1712	0.000927868		1757.48	0.0605	0.07068	0.03505
1720	0.00108		1764.03	0.10722	0.05172	0.04028
1728	0.00129		1770.58	0.07491	0.04896	0.03386
1736	0.00155		1777.12	0.06226	0.05607	0.01506
1744	0.0019		1783.66	0.06086	0.0543	0.01601
1752	0.00238		1790.19	0.0568	0.04336	0.01412
1760	0.00308		1796.72	0.02203	0.03947	0.01557
1768	0.00413		1803.24	0.01407	0.04404	0.02025
1776	0.00583		1809.76	0.05976	0.03239	0.0328
1784	0.00883		1816.27	0.07289	0.03439	0.03059
1792	0.0149		1822.78	0.05981	0.04932	0.02837
1800	0.03012		1829.28	0.04612	0.06628	0.03434
1808	0.08699		1835.78	0.07419	0.06348	0.03439
1816	0.50058		1842.28	0.08035	0.05656	0.02441
1824	0.21238		1848.77	0.08692	0.04964	0.01637
1832	0.05095		1855.25	0.08571	0.04907	0.01631
1840	0.02139		1861.73	0.07958	0.0585	0.02304
1848	0.01162		1868.2	0.04745	0.05116	0.02933
1856	0.00727		1874.67	0.0534	0.05805	0.03477
1864	0.00497		1881.13	0.07163	0.04408	0.03287
1872	0.00361		1887.59	0.07799	0.04139	0.02192
1880	0.00274		1894.05	0.08189	0.02925	0.0197
1888	0.00215		1900.5	0.08721	0.04121	0.02503
1896	0.00173		1906.94	0.09152	0.05275	0.03261
1904	0.00142		1913.38	0.09275	0.0657	0.0236
1912	0.00119		1919.82	0.07575	0.04948	0.01319
1920	0.00101		1926.25	0.07821	0.04255	0.01679
1928	0.00086886		1932.67	0.04852	0.04606	0.02395
1936	0.000754965		1939.09	0.06776	0.05435	0.00944
1944	0.000662074		1945.51	0.06182	0.04574	0.00398
1952	0.000585324		1951.92	0.10419	0.04233	0.02569
1960	0.000521183		1958.33	0.09599	0.04527	0.03457
1968	0.000467033		1964.73	0.11309	0.04553	0.02997
1976	0.000420902		1971.12	0.09469	0.0496	0.02279
1984	0		1977.52	0.11551	0.05282	0.03253
1992	0		1983.9	0.09182	0.05054	0.0233
2000	0		1990.29	0.08873	0.05179	0.01828
2008	0		1996.66	0.10181	0.05754	0.00517
2016	0		2003.04	0.1241	0.04976	0.00273
2024	0		2009.4	0.11875	0.0403	0.0019
2032	0		2015.77	0.12405	0.05056	0.00722
2040	0		2022.12	0.10662	0.05462	0.0231
2048	0		2028.48	0.09042	0.06051	0.03489
2056	0		2034.83	0.11189	0.0767	0.029
2064	0		2041.17	0.13254	0.08611	0.02052
2072	0		2047.51	0.0932	0.05902	0.03619
2080	0		2053.84	0.07802	0.06365	0.03655
2088	0		2060.18	0.09355	0.05967	0.02667
2096	0		2066.5	0.11605	0.07148	0.03048
2104	0		2072.82	0.10107	0.07032	0.03935
2112	0		2079.14	0.09203	0.0896	0.03971
2120	0		2085.45	0.09404	0.05856	0.02412
2128	0		2091.76	0.11878	0.05233	0.03073
2136	0		2098.06	0.12796	0.04286	0.01794
2144	0		2104.35	0.13673	0.05086	0.03392
2152	0		2110.65	0.12442	0.0473	0.04053
2160	0		2116.93	0.07525	0.05741	0.05372
2168	0		2123.22	0.0791	0.05498	0.03995
2176	0		2129.5	0.1067	0.05481	0.03815
2184	0		2135.77	0.11772	0.04815	0.03172
2192	0		2142.04	0.09353	0.05657	0.02302
2200	0		2148.3	0.11867	0.07119	0.02058
2208	0		2154.56	0.14095	0.08173	0.03387
2216	0		2160.82	0.13088	0.06379	0.0381
2224	0		2167.07	0.10811	0.07898	0.02337
2232	0		2173.32	0.10398	0.08373	0.02049
2240	0		2179.56	0.12441	0.0813	0.03055
2248	0		2185.79	0.11761	0.05208	0.0434
2256	0		2192.03	0.11409	0.05486	0.03503
2264	0		2198.25	0.11548	0.04566	0.02633
2272	0		2204.48	0.13325	0.05365	0.01396
2280	0		2210.69	0.09533	0.05375	0.02531
2288	0		2216.91	0.10041	0.05005	0.03084
2296	0		2223.12	0.11449	0.03732	0.03496
2304	0		2229.32	0.14372	0.0587	0.04318
2312	0		2235.52	0.10273	0.06867	0.04117
2320	0		2241.72	0.09838	0.06862	0.02848
2328	0		2247.91	0.08544	0.05716	0.02225
2336	0		2254.09	0.11978	0.06698	0.02616
2344	0		2260.28	0.11912	0.05538	0.018
2352	0		2266.45	0.13729	0.05435	0.02245
2360	0		2272.63	0.10776	0.06967	0.03357
2368	0		2278.8	0.11611	0.08146	0.02703
2376	0		2284.96	0.10398	0.09072	0.02393
2384	0		2291.12	0.11068	0.08264	0.03473
2392	0		2297.27	0.12251	0.07667	0.03638
2400	0		2303.42	0.129	0.0621	0.0364
2408	0		2309.57	0.1355	0.07122	0.04236
2416	0		2315.71	0.14937	0.0799	0.03958
2424	0		2321.84	0.15075	0.07098	0.03853
2432	0		2327.98	0.11712	0.06402	0.03845
2440	0		2334.11	0.11563	0.06059	0.04321
2448	0		2340.23	0.14117	0.06758	0.03591
2456	0		2346.35	0.15442	0.07838	0.04607
2464	0		2352.46	0.14331	0.10145	0.04275
2472	0		2358.57	0.13445	0.10633	0.03674
2480	0		2364.68	0.11801	0.0826	0.02059
2488	0		2370.78	0.12348	0.08226	0.02708
2496	0		2376.87	0.12117	0.08587	0.03541
2504	0		2382.96	0.12254	0.09667	0.04394
2512	0		2389.05	0.12965	0.09337	0.03373
2520	0		2395.14	0.16091	0.09163	0.02254
2528	0		2401.21	0.15512	0.0786	0.0342
2536	0		2407.29	0.14278	0.0832	0.04091
2544	0		2413.36	0.12552	0.1002	0.03716
2552	0		2419.42	0.13446	0.09041	0.02446
2560	0		2425.48	0.12068	0.08063	0.02383
2568	0		2431.54	0.10936	0.0755	0.01588
2576	0		2437.59	0.10663	0.08418	0.02097
2584	0		2443.64	0.1297	0.09497	0.03489
2592	0		2449.68	0.15338	0.08378	0.03405
2600	0		2455.72	0.14247	0.07977	0.0303
2608	0		2461.75	0.13257	0.09183	0.0356
2616	0		2467.78	0.11326	0.09882	0.04273
2624	0		2473.81	0.1089	0.07804	0.02938
2632	0		2479.83	0.13769	0.0784	0.02703
2640	0		2485.85	0.16363	0.09102	0.02543
2648	0		2491.86	0.13551	0.08828	0.0372
2656	0		2497.87	0.11149	0.08159	0.03625
2664	0		2503.87	0.13148	0.08378	0.03099
2672	0		2509.87	0.15147	0.07254	0.01591
2680	0		2515.87	0.12663	0.08572	0.01712
2688	0		2521.86	0.13249	0.08045	0.03136
2696	0		2527.84	0.14757	0.07084	0.04
2704	0		2533.83	0.16408	0.06162	0.04088
2712	0		2539.8	0.13751	0.10116	0.03605
2720	0		2545.78	0.12602	0.11576	0.04512
2728	0		2551.75	0.12939	0.10329	0.04147
2736	0		2557.71	0.13269	0.07096	0.02693
2744	0		2563.67	0.11256	0.07696	0.02188
2752	0		2569.63	0.13339	0.08789	0.03699
2760	0		2575.58	0.13558	0.10502	0.03646
2768	0		2581.53	0.13859	0.09242	0.03378
2776	0		2587.47	0.12461	0.08968	0.03057
2784	0		2593.41	0.14523	0.08582	0.0309
2792	0		2599.34	0.14005	0.08675	0.02715
2800	0		2605.27	0.16722	0.08641	0.04559
2808	0		2611.2	0.16982	0.10143	0.06145
2816	0		2617.12	0.14561	0.10898	0.05672
2824	0		2623.04	0.12016	0.09145	0.03593
2832	0		2628.95	0.14591	0.06969	0.03249
2840	0		2634.86	0.14135	0.0599	0.04544
2848	0		2640.77	0.12307	0.06422	0.04394
2856	0		2646.67	0.09537	0.06839	0.039
2864	0		2652.56	0.1076	0.07806	0.04267
2872	0		2658.45	0.1268	0.07265	0.03126
2880	0		2664.34	0.14558	0.08612	0.02836
2888	0		2670.23	0.15105	0.08071	0.04982
2896	0.00468		2676.11	0.12664	0.07911	0.05738
2904	0.0052		2681.98	0.10611	0.05199	0.04154
2912	0.00581		2687.85	0.11056	0.04954	0.038
2920	0.00654		2693.72	0.12403	0.0485	0.04286
2928	0.00741		2699.58	0.10698	0.07382	0.04071
2936	0.00847		2705.44	0.09485	0.08659	0.05204
2944	0.00977		2711.29	0.11405	0.09514	0.06175
2952	0.01313		2717.14	0.10806	0.08268	0.05831
2960	0.01539		2722.99	0.09123	0.06952	0.04603
2968	0.01831		2728.83	0.10571	0.0706	0.03753
2976	0.02217		2734.67	0.13474	0.08464	0.03656
2984	0.02743		2740.5	0.13551	0.06937	0.03787
2992	0.03487		2746.33	0.10844	0.05057	0.03992
3000	0.04591		2752.16	0.08587	0.05066	0.03217
3008	0.06493		2757.98	0.09668	0.06908	0.03972
3016	0.09515		2763.79	0.11874	0.0679	0.0448
3024	0.15405		2769.61	0.11604	0.06489	0.05752
3032	0.29422		2775.41	0.10616	0.05047	0.05343
3040	0.77213		2781.22	0.10121	0.04422	0.04676
3048	4		2787.02	0.08171	0.05347	0.03631
3056	3.15467		2792.81	0.10481	0.08175	0.04375
3064	0.68238		2798.61	0.13117	0.07508	0.03686
3072	0.29295		2804.39	0.14157	0.06757	0.03309
3080	0.18717		2810.18	0.10263	0.04581	0.03008
3088	0.17125		2815.96	0.1118	0.05014	0.05304
3096	0.24755		2821.73	0.12487	0.05361	0.04917
3104	0.7317		2827.5	0.11807	0.07062	0.05327
3112	2.58145		2833.27	0.10411	0.06254	0.05564
3120	0.48822		2839.03	0.09383	0.05658	0.0619
3128	0.1943		2844.79	0.10669	0.0657	0.05705
3136	0.14113		2850.55	0.12242	0.07326	0.06859
3144	0.17381		2856.3	0.13262	0.05786	0.06182
3152	0.41727		2862.04	0.13422	0.05739	0.06684
3160	2.20523		2867.79	0.11924	0.07482	0.05937
3168	0.59972		2873.52	0.13722	0.08296	0.06185
3176	0.17282		2879.26	0.12244	0.05712	0.05055
3184	0.08311		2884.99	0.12588	0.07272	0.0621
3192	0.05053		2890.72	0.1064	0.06902	0.0716
3200	0.03487		2896.44	0.125	0.05995	0.07344
3208	0.02598		2902.16	0.11288	0.04399	0.07378
3216	0.01619		2907.87	0.11101	0.07143	0.06119
3224	0.01275		2913.58	0.09767	0.06124	0.05571
3232	0.01033		2919.29	0.11299	0.0767	0.04225
3240	0.00856		2924.99	0.1191	0.0847	0.06005
3248	0.00722		2930.69	0.13442	0.09607	0.07203
3256	0.00618		2936.38	0.15384	0.07137	0.05825
3264	0.00536		2942.07	0.15708	0.07922	0.0546
3272	0.00302		2947.76	0.14211	0.06678	0.07347
3280	0.00263		2953.44	0.13696	0.06815	0.09709
3288	0.00231		2959.12	0.16027	0.05994	0.09053
3296	0.00204		2964.79	0.17375	0.10049	0.10025
3304	0.00182		2970.46	0.18437	0.09595	0.09487
3312	0.00163		2976.12	0.15036	0.08661	0.10092
3320	0.00147		2981.79	0.13784	0.06726	0.09436
3328	0		2987.45	0.13904	0.08752	0.09459
3336	0		2993.1	0.14372	0.07705	0.07413
3344	0		2998.75	0.13244	0.0766	0.07964
3352	0		3004.39	0.14879	0.07318	0.07836
3360	0		3010.04	0.15605	0.09668	0.08021
3368	0		3015.68	0.1145	0.0897	0.06071
3376	0		3021.31	0.10809	0.07679	0.07905
3384	0		3026.94	0.14899	0.07404	0.09232
3392	0		3032.57	0.18126	0.0838	0.09999
3400	0		3038.19	0.18485	0.08121	0.08696
3408	0		3043.81	0.17124	0.08522	0.09441
3416	0		3049.42	0.18732	0.10065	0.08483
3424	0		3055.03	0.20524	0.11269	0.08861
3432	0		3060.64	0.20842	0.11219	0.09197
3440	0		3066.24	0.1856	0.10112	0.1116
3448	0		3071.84	0.17588	0.10358	0.12174
3456	0		3077.43	0.20158	0.11407	0.12208
3464	0		3083.02	0.19554	0.13401	0.12026
3472	0		3088.61	0.20916	0.12787	0.11488
3480	0		3094.19	0.20538	0.14118	0.11274
3488	0		3099.77	0.2278	0.15999	0.12299
3496	0		3105.35	0.22729	0.17006	0.14165
3504	0		3110.92	0.23047	0.15828	0.1366
3512	0		3116.49	0.2144	0.13353	0.11947
3520	0		3122.05	0.25791	0.14685	0.1321
3528	0		3127.61	0.28094	0.16678	0.13804
3536	0		3133.16	0.27777	0.17967	0.14915
3544	0		3138.72	0.25536	0.17888	0.16953
3552	0		3144.26	0.31176	0.19022	0.19218
3560	0		3149.81	0.34872	0.1924	0.18454
3568	0		3155.35	0.38096	0.21529	0.18638
3576	0		3160.89	0.34769	0.2324	0.19135
3584	0		3166.42	0.35271	0.27066	0.19956
3592	0		3171.95	0.37697	0.25564	0.21552
3600	0.00237		3177.47	0.41883	0.26162	0.22782
3608	0.00263		3182.99	0.43163	0.24618	0.24076
3616	0.00293		3188.51	0.45118	0.27259	0.2328
3624	0.00329		3194.02	0.45005	0.28435	0.23852
3632	0.00372		3199.53	0.45486	0.32345	0.24349
3640	0.00423		3205.04	0.48485	0.34014	0.25946
3648	0.00486		3210.54	0.51443	0.34471	0.27617
3656	0.00564		3216.04	0.51862	0.33392	0.27004
3664	0.00663		3221.53	0.53633	0.3337	0.27199
3672	0.00789		3227.02	0.58003	0.35321	0.28623
3680	0.00956		3232.51	0.60982	0.37117	0.31426
3688	0.01182		3237.99	0.62056	0.3639	0.32613
3696	0.01498		3243.47	0.61288	0.38439	0.33045
3704	0.01961		3248.95	0.6142	0.3884	0.32906
3712	0.02674		3254.42	0.60918	0.39705	0.3391
3720	0.03861		3259.89	0.60375	0.40092	0.34934
3728	0.0605		3265.35	0.61224	0.43381	0.34806
3736	0.10774		3270.81	0.63936	0.42711	0.32748
3744	0.24058		3276.27	0.66382	0.41702	0.33957
3752	0.86681		3281.72	0.62911	0.41862	0.34647
3760	3.66359		3287.17	0.62122	0.42503	0.35651
3768	0.66026		3292.61	0.64056	0.43861	0.36482
3776	0.20498		3298.05	0.66296	0.46052	0.37248
3784	0.09648		3303.49	0.64811	0.45423	0.36516
3792	0.05564		3308.92	0.64861	0.4447	0.35838
3800	0.0361		3314.35	0.65608	0.46097	0.35806
3808	0.02528		3319.78	0.69282	0.49443	0.364
3816	0.01868		3325.2	0.71031	0.49223	0.36164
3824	0.01436		3330.62	0.71634	0.46269	0.36089
3832	0.01138		3336.04	0.71193	0.45443	0.34948
3840	0.00924		3341.45	0.73679	0.46886	0.36522
3848	0.00765		3346.86	0.73115	0.47456	0.37364
3856	0.00644		3352.26	0.74291	0.45996	0.38033
3864	0.0055		3357.66	0.7303	0.45311	0.37603
3872	0.00474		3363.06	0.72159	0.47247	0.3893
3880	0.00414		3368.45	0.69854	0.49324	0.39006
3888	0.00364		3373.84	0.73098	0.49837	0.38144
3896	0.00323		3379.22	0.72288	0.49617	0.38447
3904	0.00288		3384.6	0.77231	0.50215	0.40334
3912	0.00259		3389.98	0.75888	0.52377	0.40152
3920	0		3395.36	0.75938	0.51551	0.40487
3928	0		3400.73	0.71872	0.50711	0.39862
3936	0		3406.09	0.74973	0.50829	0.39313
3944	0		3411.46	0.74387	0.49227	0.37622
3952	0		3416.82	0.76341	0.49585	0.39725
3960	0		3422.17	0.77291	0.52297	0.41331
3968	0		3427.52	0.7904	0.55502	0.41893
3976	0		3432.87	0.76796	0.53337	0.40923
3984	0		3438.22	0.78893	0.52919	0.42185
3992	0		3443.56	0.81891	0.52516	0.41431
			3448.9	0.83209	0.52042	0.43016
			3454.23	0.80413	0.5271	0.425
			3459.56	0.78558	0.51489	0.42845
			3464.89	0.79631	0.52565	0.42016
			3470.21	0.80376	0.52867	0.41413
			3475.53	0.80118	0.53534	0.40433
			3480.84	0.77588	0.52299	0.40606
			3486.16	0.7645	0.50684	0.42536
			3491.47	0.75454	0.52268	0.41815
			3496.77	0.77735	0.52935	0.41923
			3502.07	0.78726	0.53659	0.41116
			3507.37	0.75868	0.49803	0.39586
			3512.66	0.74688	0.48596	0.37237
			3517.95	0.74942	0.49024	0.37367
			3523.24	0.75441	0.50903	0.38176
			3528.52	0.7291	0.49189	0.37098
			3533.8	0.74228	0.45403	0.35321
			3539.08	0.71206	0.43364	0.3337
			3544.35	0.67467	0.43384	0.32746
			3549.62	0.65203	0.43389	0.32391
			3554.88	0.68506	0.41251	0.33501
			3560.15	0.67245	0.39593	0.32068
			3565.4	0.63281	0.38302	0.318
			3570.66	0.61098	0.38194	0.30442
			3575.91	0.62497	0.34845	0.29322
			3581.16	0.58431	0.34385	0.27005
			3586.4	0.52624	0.34474	0.28051
			3591.64	0.51935	0.34761	0.27265
			3596.88	0.54809	0.32638	0.26015
			3602.11	0.53547	0.3222	0.24086
			3607.34	0.48927	0.31788	0.24916
			3612.57	0.47174	0.29679	0.23343
			3617.79	0.47714	0.26287	0.22449
			3623.01	0.45387	0.24911	0.21544
			3628.22	0.44514	0.25916	0.22795
			3633.43	0.41675	0.25287	0.20855
			3638.64	0.40352	0.25123	0.19347
			3643.85	0.36182	0.24662	0.18334
			3649.05	0.37725	0.23624	0.17925
			3654.25	0.37937	0.19965	0.17257
			3659.44	0.38886	0.20096	0.16287
			3664.63	0.35269	0.1989	0.15555
			3669.82	0.30055	0.20881	0.16924
			3675	0.28998	0.19026	0.1659
			3680.18	0.28575	0.19115	0.14532
			3685.36	0.294	0.16963	0.12
			3690.53	0.27585	0.16221	0.13509
			3695.7	0.27039	0.1507	0.14264
			3700.87	0.24815	0.14722	0.14523
			3706.03	0.22364	0.13459	0.13014
			3711.19	0.24275	0.1204	0.10536
			3716.35	0.24958	0.111	0.0837
			3721.5	0.2392	0.11091	0.0879
			3726.65	0.18993	0.07882	0.08068
			3731.8	0.1818	0.06576	0.08058
			3736.94	0.18146	0.0644	0.06786
			3742.08	0.16126	0.08123	0.07487
			3747.21	0.1734	0.07024	0.0683
			3752.34	0.16302	0.07202	0.06593
			3757.47	0.1418	0.06656	0.06572
			3762.6	0.13347	0.04758	0.0585
			3767.72	0.16137	0.04664	0.05937
			3772.84	0.17004	0.06374	0.0515
			3777.95	0.13693	0.06224	0.06304
			3783.06	0.13986	0.04453	0.05334
			3788.17	0.1174	0.02625	0.03933
			3793.28	0.123	0.03123	0.03437
			3798.38	0.12224	0.03593	0.04688
			3803.47	0.1225	0.05726	0.05205
			3808.57	0.10905	0.06506	0.04473
			3813.66	0.12037	0.05186	0.03912
			3818.75	0.13763	0.03274	0.04883
			3823.83	0.14138	0.02038	0.03503
			3828.91	0.11851	0.02226	0.0304
			3833.99	0.10628	0.01963	0.04592
			3839.06	0.09918	0.03137	0.05465
			3844.13	0.10067	0.03213	0.04485
			3849.2	0.10626	0.02414	0.03689
			3854.26	0.12331	0.02546	0.05161
			3859.32	0.12357	0.03156	0.04664
			3864.38	0.10991	0.04951	0.0498
			3869.43	0.1112	0.04364	0.0422
			3874.49	0.11781	0.04072	0.04021
			3879.53	0.12196	0.02851	0.03778
			3884.58	0.11239	0.04025	0.03966
			3889.62	0.11982	0.04199	0.04122
			3894.65	0.1123	0.03626	0.04106
			3899.69	0.12075	0.04378	0.03249
			3904.72	0.13903	0.0489	0.04235
			3909.74	0.16488	0.04401	0.05049
			3914.77	0.14794	0.04251	0.05701
			3919.79	0.12752	0.04298	0.04596
			3924.8	0.1288	0.03555	0.05646
			3929.82	0.14892	0.03053	0.04628
			3934.83	0.13403	0.031	0.04557
			3939.83	0.11914	0.0457	0.04121
			3944.84	0.11571	0.04984	0.04988
			3949.84	0.12928	0.05284	0.03937
			3954.84	0.14673	0.03555	0.04772
			3959.83	0.14822	0.02644	0.04594
			3964.82	0.14213	0.01521	0.04061
			3969.8	0.12662	0.02019	0.03085
			3974.79	0.11889	0.03701	0.03478
			3979.77	0.12283	0.03959	0.03969
			3984.75	0.11408	0.04584	0.04222
			3989.72	0.12252	0.04123	0.04292
			3994.69	0.10803	0.05439	0.03941
			3999.66	0.14207	0.0309	0.0441
			4004.62	0.14744	0.02995	0.04351
			4009.58	0.13541	0.03451	0.03935
			4014.54	0.13178	0.04414	0.04652
			4019.49	0.15496	0.03489	0.0456
			4024.45	0.17343	0.04649	0.04264
			4029.39	0.14707	0.04245	0.04894
			4034.34	0.13606	0.03728	0.06171
			4039.28	0.1183	0.03803	0.05799
			4044.22	0.1423	0.05273	0.03789
			4049.15	0.16589	0.05137	0.03159
			4054.08	0.158	0.06396	0.03767
			4059.01	0.13722	0.05851	0.04538
			4063.93	0.12392	0.05221	0.04457
			4068.86	0.16774	0.05254	0.04753
			4073.78	0.1678	0.05456	0.05136
			4078.69	0.16929	0.03981	0.03525
			4083.6	0.1583	0.03534	0.0394
			4088.51	0.16839	0.03299	0.04602
			4093.42	0.15146	0.03036	0.05729
			4098.32	0.13227	0.03322	0.03578
			4103.22	0.13377	0.05103	0.04715
			4108.11	0.13014	0.03909	0.0471
			4113.01	0.14372	0.04266	0.05297
			4117.9	0.16528	0.0296	0.03276
			4122.78	0.17885	0.05107	0.0506
			4127.67	0.13612	0.05252	0.05022
			4132.55	0.0895	0.06201	0.04683
			4137.42	0.1211	0.05318	0.02802
			4142.3	0.15699	0.0559	0.04543
			4147.17	0.12183	0.04411	0.04882
			4152.03	0.08136	0.0271	0.04381
			4156.9	0.10578	0.03926	0.04128
			4161.76	0.13062	0.04467	0.05448
			4166.62	0.13068	0.05585	0.05647
			4171.47	0.1592	0.06801	0.045
			4176.32	0.16233	0.05128	0.04235
			4181.17	0.15052	0.02779	0.04209
			4186.01	0.14096	0.02699	0.03265
			4190.86	0.14696	0.04014	0.04844
			4195.69	0.14129	0.04357	0.05055
			4200.53	0.15036	0.04954	0.04995
			4205.36	0.12749	0.03929	0.02597
			4210.19	0.12633	0.03032	0.0326
			4215.02	0.11697	0.03685	0.03707
			4219.84	0.12318	0.05986	0.0409
			4224.66	0.1083	0.05737	0.04279
			4229.48	0.13211	0.05361	0.03508
			4234.29	0.15633	0.03054	0.02921
			4239.1	0.15046	0.04087	0.0339
			4243.91	0.11715	0.04487	0.04096
			4248.71	0.10104	0.05041	0.03088
			4253.51	0.09599	0.03157	0.02328
			4258.31	0.11325	0.03964	0.03994
			4263.11	0.14341	0.04885	0.04312
			4267.9	0.15739	0.04861	0.04867
			4272.69	0.15357	0.04556	0.04247
			4277.47	0.13623	0.04856	0.03972
			4282.26	0.15799	0.06171	0.0304
			4287.03	0.15253	0.05584	0.02819
			4291.81	0.15628	0.06547	0.03611
			4296.58	0.12912	0.06396	0.04382
			4301.35	0.11751	0.06119	0.03698
			4306.12	0.11389	0.03191	0.03251
			4310.89	0.12399	0.02998	0.03892
			4315.65	0.13183	0.05413	0.03499
			4320.4	0.13517	0.04755	0.02879
			4325.16	0.12316	0.0187	0.02712
			4329.91	0.13756	0	0.0275
			4334.66	0.13742	0.01837	0.03532
			4339.4	0.14751	0.04265	0.0482
			4344.15	0.15126	0.05665	0.03715
			4348.89	0.17303	0.05669	0.03095
			4353.62	0.15999	0.04617	0.04535
			4358.35	0.14184	0.03184	0.03753
			4363.09	0.13126	0.02624	0.03026
			4367.81	0.12621	0.03192	0.0329
			4372.54	0.11747	0.04592	0.03996
			4377.26	0.11651	0.05865	0.03948
			4381.98	0.12108	0.06067	0.05408
			4386.69	0.11869	0.03548	0.04832
			4391.4	0.13247	0.02651	0.04374
			4396.11	0.14851	0.02669	0.03744
			4400.82	0.15124	0.04463	0.0445
			4405.52	0.13656	0.0506	0.03453
			4410.22	0.1354	0.06023	0.032
			4414.92	0.13322	0.04406	0.01998
			4419.61	0.12305	0.05918	0.032
			4424.3	0.11349	0.07022	0.03831
			4428.99	0.12891	0.06618	0.04763
			4433.67	0.11956	0.04156	0.03971
			4438.36	0.12721	0.04075	0.02738
			4443.03	0.11704	0.05137	0.02021
			4447.71	0.13635	0.06621	0.03115
			4452.38	0.1141	0.05202	0.04942
			4457.05	0.14263	0.03783	0.04905
			4461.72	0.12488	0.02631	0.04501
			4466.38	0.12147	0.02734	0.03612
			4471.05	0.09226	0.04106	0.03682
			4475.7	0.0997	0.03814	0.03213
			4480.36	0.09731	0.04072	0.03424
			4485.01	0.09165	0.04922	0.02847
			4489.66	0.07534	0.07238	0.03026
			4494.31	0.05964	0.05452	0.03807
			4498.95	0.09758	0.06457	0.05095
			4503.59	0.11055	0.04996	0.04875
			4508.23	0.11779	0.03464	0.03177
			4512.86	0.09472	0.02961	0.0287
			4517.49	0.10073	0.03219	0.03243
			4522.12	0.09854	0.03336	0.0369
			4526.74	0.11274	0.02819	0.02704
			4531.37	0.11363	0.04613	0.02871
			4535.99	0.12536	0.03898	0.03739
			4540.6	0.16126	0.04185	0.02786
			4545.22	0.1945	0.03047	0.02576
			4549.83	0.15526	0.04221	0.03422
			4554.44	0.09944	0.05001	0.04139
			4559.04	0.08476	0.0478	0.02647
			4563.64	0.12189	0.0484	0.02092
			4568.24	0.12606	0.05296	0.04232
			4572.84	0.12633	0.05568	0.05229
			4577.43	0.11186	0.02669	0.04114
			4582.02	0.1146	0.02927	0.02115
			4586.61	0.11016	0.02085	0.01991
			4591.19	0.11924	0.04077	0.0177
			4595.77	0.12463	0.05265	0.02142
			4600.35	0.12286	0.05058	0.02375
			4604.93	0.10696	0.03554	0.03286
			4609.5	0.09372	0.0329	0.02936
			4614.07	0.11263	0.04084	0.02941
			4618.64	0.12826	0.0289	0.03012
			4623.2	0.14021	0.03233	0.03384
			4627.76	0.12779	0.02278	0.04155
			4632.32	0.1166	0.03467	0.04829
			4636.88	0.10828	0.04147	0.04015
			4641.43	0.12493	0.05378	0.01822
			4645.98	0.11436	0.04297	0.01634
			4650.52	0.0872	0.0385	0.03731
			4655.07	0.09628	0.04488	0.04782
			4659.61	0.10679	0.03802	0.04152
			4664.15	0.11976	0.03524	0.03371
			4668.68	0.10796	0.02866	0.03355
			4673.22	0.09841	0.04505	0.03005
			4677.75	0.08599	0.0513	0.03582
			4682.27	0.10428	0.04359	0.03566
			4686.8	0.12483	0.03475	0.03184
			4691.32	0.138	0.03691	0.02166
			4695.84	0.13541	0.0392	0.03045
			4700.35	0.12238	0.03488	0.04365
			4704.86	0.09891	0.0407	0.03789
			4709.37	0.10042	0.05469	0.03687
			4713.88	0.11994	0.05614	0.03693
			4718.39	0.12451	0.06281	0.03731
			4722.89	0.10923	0.06327	0.0212
			4727.38	0.09784	0.05895	0.0191
			4731.88	0.11204	0.04616	0.02627
			4736.37	0.11621	0.04282	0.02515
			4740.86	0.10031	0.04526	0.02003
			4745.35	0.08564	0.06673	0.01578
			4749.83	0.0937	0.06085	0.01961
			4754.32	0.1251	0.06343	0.03993
			4758.79	0.15322	0.05656	0.04376
			4763.27	0.13876	0.05195	0.04349
			4767.74	0.1376	0.02902	0.02922
			4772.21	0.13706	0.03273	0.0282
			4776.68	0.13734	0.04066	0.02362
			4781.15	0.10466	0.04719	0.03521
			4785.61	0.09388	0.06062	0.03861
			4790.07	0.08392	0.05558	0.04266
			4794.52	0.10549	0.04942	0.03668
			4798.98	0.09594	0.03805	0.02478
			4803.43	0.09254	0.05359	0.01481
			4807.88	0.08852	0.04322	0.0292
			4812.32	0.10005	0.04245	0.04069
			4816.76	0.07699	0.0341	0.03643
			4821.2	0.06274	0.03927	0.02992
			4825.64	0.10028	0.05064	0.04022
			4830.07	0.14765	0.06145	0.04006
			4834.51	0.14342	0.05493	0.0247
			4838.93	0.08965	0.0446	0.03392
			4843.36	0.07621	0.04554	0.03614
			4847.78	0.09512	0.03366	0.03878
			4852.2	0.09315	0.02854	0.01448
			4856.62	0.08053	0.03554	0.0292
			4861.03	0.1019	0.04311	0.04133
			4865.45	0.0858	0.03207	0.0415
			4869.86	0.08485	0.04063	0.02765
			4874.26	0.10479	0.04608	0.02773
			4878.67	0.12923	0.05294	0.02549
			4883.07	0.09532	0.06291	0.02932
			4887.47	0.08679	0.07188	0.02937
			4891.86	0.10181	0.05225	0.02683
			4896.26	0.11336	0.05502	0.01815
			4900.65	0.10217	0.0609	0.0432
			4905.03	0.11105	0.07312	0.04379
			4909.42	0.12443	0.05616	0.03511
			4913.8	0.12103	0.04329	0.0178
			4918.18	0.11128	0.03563	0.02001
			4922.56	0.10112	0.04616	0.02598
			4926.93	0.11307	0.0495	0.03131
			4931.3	0.09411	0.04593	0.03082
			4935.67	0.08517	0.04574	0.03076
			4940.03	0.08627	0.03964	0.02941
			4944.4	0.12914	0.03692	0.0204
			4948.76	0.1243	0.05378	0.02422
			4953.12	0.12028	0.06727	0.02524
			4957.47	0.11668	0.06539	0.03025
			4961.82	0.11757	0.06225	0.02297
			4966.17	0.07998	0.03655	0.02248
			4970.52	0.08886	0.04031	0.02306
			4974.86	0.11228	0.04097	0.02936
			4979.21	0.12218	0.05713	0.01852
			4983.55	0.12492	0.05695	0.02806
			4987.88	0.09941	0.05747	0.03565
			4992.21	0.08822	0.04319	0.03796
			4996.55	0.10345	0.03384	0.02896
			5000.87	0.11663	0.03577	0.02297
			5005.2	0.10688	0.03248	0.02431
			5009.52	0.11904	0.03892	0.02684
			5013.84	0.14676	0.0407	0.04068
			5018.16	0.1022	0.04954	0.04267
			5022.47	0.08652	0.05992	0.04088
			5026.79	0.11607	0.05706	0.03511
			5031.1	0.14621	0.03953	0.02621
			5035.4	0.11283	0.0323	0.03725
			5039.71	0.0713	0.03564	0.03762
			5044.01	0.07926	0.04433	0.03573
			5048.31	0.09579	0.04795	0.0222
			5052.6	0.09839	0.05608	0.02429
			5056.9	0.10038	0.05067	0.02596
			5061.19	0.11199	0.05204	0.0245
			5065.48	0.09924	0.04692	0.03597
			5069.76	0.10348	0.04631	0.03515
			5074.05	0.12185	0.04062	0.03768
			5078.33	0.11954	0.0324	0.03848
			5082.61	0.08181	0.04363	0.03724
			5086.88	0.08031	0.04443	0.02403
			5091.15	0.08885	0.05439	0.02019
			5095.42	0.10415	0.04842	0.03167
			5099.69	0.10777	0.03668	0.02837
			5103.96	0.12512	0.02944	0.01398
			5108.22	0.10131	0.03165	0.02135
			5112.48	0.10104	0.0512	0.03282
			5116.73	0.11081	0.04424	0.03783
			5120.99	0.13142	0.04405	0.02333
			5125.24	0.09533	0.03597	0.0252
			5129.49	0.09117	0.05087	0.02946
			5133.74	0.07883	0.05336	0.03381
			5137.98	0.09207	0.04457	0.03623
			5142.22	0.09098	0.0355	0.02194
			5146.46	0.12122	0.05152	0.02134
			5150.7	0.11747	0.06416	0.016
			5154.93	0.09878	0.05439	0.02198
			5159.16	0.07292	0.03404	0.02482
			5163.39	0.08555	0.03428	0.02832
			5167.62	0.10616	0.04353	0.02513
			5171.84	0.0932	0.03686	0.03585
			5176.06	0.10174	0.04161	0.03859
			5180.28	0.10822	0.04001	0.02506
			5184.5	0.10386	0.05222	0.01713
			5188.71	0.06776	0.04428	0.01577
			5192.92	0.10127	0.04776	0.02099
			5197.13	0.11226	0.04108	0.026
			5201.33	0.10933	0.04301	0.03424
			5205.54	0.08449	0.04155	0.02383
			5209.74	0.09303	0.06603	0.03013
			5213.94	0.0862	0.07274	0.02123
			5218.13	0.08102	0.06198	0.01287
			5222.32	0.07973	0.03614	0.01
			5226.51	0.103	0.0523	0.03042
			5230.7	0.11747	0.04873	0.03381
			5234.89	0.0957	0.05178	0.03148
			5239.07	0.0815	0.0406	0.02161
			5243.25	0.11706	0.04323	0.0181
			5247.43	0.12354	0.03839	0.02591
			5251.6	0.10137	0.03947	0.03878
			5255.77	0.07345	0.02772	0.02417
			5259.94	0.0826	0.01696	0.013
			5264.11	0.08703	0.03002	0.00486
			5268.28	0.10682	0.04801	0.00846
			5272.44	0.10819	0.05881	0.01174
			5276.6	0.08928	0.04509	0.01933
			5280.76	0.09106	0.04828	0.02919
			5284.91	0.08812	0.0309	0.02589
			5289.06	0.10627	0.0417	0.01354
			5293.21	0.10027	0.04363	0.01423
			5297.36	0.13193	0.05936	0.03002
			5301.51	0.13083	0.03888	0.03103
			5305.65	0.12749	0.03361	0.02105
			5309.79	0.10224	0.04878	0.03371
			5313.93	0.10339	0.05494	0.03494
			5318.06	0.10353	0.04558	0.02152
			5322.19	0.10346	0.03736	0.01887
			5326.32	0.0868	0.04323	0.03238
			5330.45	0.07076	0.04064	0.03329
			5334.58	0.07826	0.02763	0.03021
			5338.7	0.09723	0.0404	0.01937
			5342.82	0.11436	0.05219	0.0261
			5346.94	0.09954	0.05214	0.02819
			5351.05	0.08944	0.03828	0.02651
			5355.16	0.09714	0.03837	0.01395
			5359.27	0.10833	0.04255	0.0196
			5363.38	0.10539	0.04447	0.01684
			5367.49	0.10757	0.06119	0.02616
			5371.59	0.11978	0.07087	0.02793
			5375.69	0.12237	0.06997	0.04392
			5379.79	0.09916	0.05301	0.02672
			5383.88	0.10871	0.0531	0.02354
			5387.98	0.12173	0.05544	0.01938
			5392.07	0.13435	0.06188	0.0274
			5396.15	0.13366	0.04872	0.01947
			5400.24	0.13727	0.03852	0.01973
			5404.32	0.1241	0.03269	0.03519
			5408.4	0.09966	0.05223	0.04709
			5412.48	0.11514	0.06007	0.04627
			5416.56	0.11957	0.07299	0.03403
			5420.63	0.11847	0.05785	0.02664
			5424.7	0.10304	0.04019	0.02431
			5428.77	0.10706	0.02787	0.02705
			5432.84	0.07954	0.05841	0.01351
			5436.9	0.09892	0.07978	0.0127
			5440.96	0.11624	0.07127	0.02018
			5445.02	0.12026	0.03979	0.03316
			5449.08	0.10278	0.01733	0.03385
			5453.13	0.11969	0.03109	0.04036
			5457.18	0.12637	0.04288	0.05226
			5461.23	0.10398	0.04043	0.03247
			5465.28	0.11127	0.03277	0.01603
			5469.32	0.12328	0.04357	0.01359
			5473.36	0.11703	0.04901	0.02582
			5477.4	0.11093	0.0491	0.01401
			5481.44	0.11503	0.05596	0.01481
			5485.48	0.13736	0.04265	0.02455
			5489.51	0.13144	0.03682	0.02891
			5493.54	0.12143	0.03593	0.03445
			5497.56	0.09605	0.04884	0.04387
			5501.59	0.10303	0.04639	0.03712
			5505.61	0.10898	0.04719	0.02585
			5509.63	0.12148	0.04826	0.02514
			5513.65	0.1346	0.05117	0.03014
			5517.67	0.12684	0.04238	0.02889
			5521.68	0.10249	0.03063	0.0298
			5525.69	0.10987	0.02325	0.03761
			5529.7	0.13752	0.04603	0.03884
			5533.7	0.13815	0.07571	0.03996
			5537.71	0.12731	0.0789	0.03494
			5541.71	0.122	0.06588	0.03293
			5545.71	0.15027	0.04018	0.03244
			5549.7	0.15008	0.03392	0.03475
			5553.7	0.11856	0.02922	0.03695
			5557.69	0.09831	0.03847	0.02858
			5561.68	0.10589	0.04716	0.01203
			5565.67	0.10447	0.04738	0
			5569.65	0.1051	0.03436	0.01955
			5573.63	0.14729	0.04939	0.02768
			5577.61	0.13154	0.05469	0.026
			5581.59	0.10903	0.07029	0.02561
			5585.57	0.10249	0.06051	0.03611
			5589.54	0.12543	0.06962	0.03109
			5593.51	0.12462	0.05251	0.03189
			5597.48	0.13978	0.05246	0.03721
			5601.44	0.13754	0.04902	0.04319
			5605.41	0.1351	0.06292	0.04064
			5609.37	0.13736	0.05836	0.02614
			5613.33	0.12611	0.0428	0.01249
			5617.29	0.13022	0.03697	0.01857
			5621.24	0.129	0.04495	0.03381
			5625.19	0.12143	0.03164	0.04237
			5629.14	0.09913	0.02539	0.02635
			5633.09	0.10528	0.04718	0.00786
			5637.03	0.10304	0.05826	0.01868
			5640.98	0.10714	0.03988	0.02648
			5644.92	0.1438	0.03307	0.02944
			5648.85	0.16654	0.04513	0.01967
			5652.79	0.1473	0.07341	0.03427
			5656.72	0.10841	0.07913	0.02849
			5660.65	0.10269	0.07133	0.04018
			5664.58	0.11723	0.0421	0.0483
			5668.51	0.13526	0.0209	0.05309
			5672.43	0.12872	0.02522	0.04106
			5676.36	0.14613	0.03926	0.0313
			5680.28	0.14082	0.04963	0.01916
			5684.19	0.12076	0.05493	0.01274
			5688.11	0.09395	0.06193	0.02194
			5692.02	0.12282	0.03918	0.02705
			5695.93	0.14576	0.03447	0.02429
			5699.84	0.13738	0.04062	0.02315
			5703.74	0.14025	0.05987	0.03289
			5707.65	0.13801	0.0515	0.02711
			5711.55	0.13024	0.0327	0.02198
			5715.45	0.10322	0.03871	0.02612
			5719.35	0.09934	0.04105	0.0239
			5723.24	0.07519	0.06087	0.01856
			5727.13	0.08932	0.04813	0.00987
			5731.02	0.10489	0.05808	0.03707
			5734.91	0.11247	0.02927	0.04315
			5738.8	0.11084	0.01949	0.03457
			5742.68	0.12374	0.0262	0.01974
			5746.56	0.13972	0.037	0.03574
			5750.44	0.12355	0.03455	0.03826
			5754.31	0.12622	0.02998	0.03517
			5758.19	0.13237	0.03303	0.02433
			5762.06	0.14978	0.04636	0.02211
			5765.93	0.12685	0.03531	0.02399
			5769.8	0.10475	0.04301	0.02521
			5773.66	0.11417	0.05592	0.01901
			5777.52	0.09698	0.06333	0.03058
			5781.38	0.08757	0.03946	0.04216
			5785.24	0.11378	0.04138	0.03929
			5789.1	0.14879	0.04287	0.03728
			5792.95	0.13037	0.04521	0.03797
			5796.8	0.13427	0.05361	0.02325
			5800.65	0.15945	0.06793	0.01327
			5804.5	0.15762	0.05209	0.02538
			5808.35	0.1482	0.05965	0.03707
			5812.19	0.13592	0.05804	0.02956
			5816.03	0.13859	0.05742	0.02357
			5819.87	0.14638	0.05074	0.01908
			5823.7	0.16214	0.05928	0.02624
			5827.53	0.14167	0.04471	0.02704
			5831.37	0.10524	0.04296	0.0274
			5835.2	0.12489	0.04347	0.02012
			5839.02	0.13084	0.03904	0.02716
			5842.85	0.13452	0.04194	0.03518
			5846.67	0.11406	0.05683	0.03792
			5850.49	0.11774	0.05747	0.02966
			5854.31	0.13474	0.03148	0.02194
			5858.12	0.15563	0.03396	0.0249
			5861.94	0.14908	0.03532	0.02871
			5865.75	0.137	0.04921	0.02207
			5869.56	0.13352	0.04028	0.01877
			5873.37	0.14192	0.05319	0.03401
			5877.17	0.14151	0.03749	0.04246
			5880.97	0.1323	0.04307	0.02978
			5884.77	0.12105	0.02581	0.02304
			5888.57	0.11183	0.0524	0.03256
			5892.37	0.10672	0.05333	0.0367
			5896.16	0.11225	0.05017	0.02941
			5899.95	0.12801	0.03587	0.02169
			5903.74	0.14419	0.04301	0.0254
			5907.53	0.14542	0.06198	0.02835
			5911.32	0.17347	0.06389	0.03206
			5915.1	0.1487	0.05453	0.02337
			5918.88	0.13171	0.02713	0.02223
			5922.66	0.1444	0.03201	0.02216
			5926.44	0.16979	0.03279	0.02274
			5930.21	0.15526	0.02343	0.02095
			5933.98	0.1313	0.03409	0.0252
			5937.75	0.1399	0.05588	0.03203
			5941.52	0.144	0.05582	0.03638
			5945.29	0.15382	0.03152	0.03254
			5949.05	0.1356	0.03287	0.02051
			5952.81	0.13069	0.04634	0.02702
			5956.57	0.12004	0.06559	0.02404
			5960.33	0.11902	0.06399	0.01665
			5964.08	0.13171	0.05519	0.02089
			5967.84	0.14359	0.04879	0.03764
			5971.59	0.15137	0.05084	0.03542
			5975.33	0.13069	0.0529	0.01671
			5979.08	0.13704	0.05679	0.02052
			5982.82	0.13376	0.05025	0.01787
			5986.57	0.15055	0.04089	0.02308
			5990.31	0.13253	0.05098	0.01881
			5994.04	0.12639	0.05233	0.02543
			5997.78	0.13867	0.0417	0.02504
			6001.51	0.13498	0.03544	0.02573
			6005.24	0.12065	0.03594	0.02103
			6008.97	0.11123	0.03983	0.02311
			6012.7	0.13498	0.05034	0.0279
			6016.43	0.12638	0.05987	0.04313
			6020.15	0.12658	0.05121	0.0365
			6023.87	0.13948	0.04509	0.03217
			6027.59	0.16097	0.05871	0.02237
			6031.3	0.16854	0.05371	0.03057
			6035.02	0.15646	0.04351	0.02271
			6038.73	0.12759	0.02118	0.02359
			6042.44	0.13168	0.04649	0.01982
			6046.15	0.12841	0.07194	0.02371
			6049.85	0.13188	0.08894	0.03321
			6053.56	0.09728	0.07126	0.04346
			6057.26	0.10977	0.07331	0.04519
			6060.96	0.12123	0.06719	0.02537
			6064.65	0.14149	0.0684	0.01126
			6068.35	0.13064	0.06722	0.0117
			6072.04	0.11692	0.06039	0.02238
			6075.73	0.11937	0.04342	0.02121
			6079.42	0.13124	0.04449	0.00656
			6083.11	0.12755	0.05838	0.00937
			6086.8	0.10544	0.06227	0.01929
			6090.48	0.10912	0.05417	0.03008
			6094.16	0.12775	0.04072	0.03246
			6097.84	0.15661	0.03193	0.03322
			6101.51	0.14412	0.04822	0.03916
			6105.19	0.12671	0.05281	0.02343
			6108.86	0.13019	0.04387	0.01601
			6112.53	0.13202	0.04606	0.01925
			6116.2	0.11974	0.06461	0.03931
			6119.86	0.10949	0.07202	0.03371
			6123.53	0.12853	0.04419	0.03232
			6127.19	0.14429	0.03807	0.02672
			6130.85	0.15923	0.06253	0.03427
			6134.51	0.15288	0.0722	0.03008
			6138.16	0.12748	0.06481	0.03849
			6141.82	0.13894	0.05333	0.03107
			6145.47	0.14856	0.06596	0.03291
			6149.12	0.14712	0.04446	0.04078
			6152.76	0.14752	0.0507	0.04715
			6156.41	0.14568	0.04396	0.03379
			6160.05	0.13482	0.05554	0.02712
			6163.69	0.13154	0.03597	0.03618
			6167.33	0.15303	0.03444	0.05063
			6170.97	0.12108	0.03348	0.04428
			6174.6	0.10756	0.06056	0.0348
			6178.24	0.11841	0.06961	0.0112
			6181.87	0.13519	0.0647	0.01736
			6185.5	0.13764	0.05768	0.02534
			6189.12	0.14234	0.06418	0.03947
			6192.75	0.14745	0.03869	0.03818
			6196.37	0.14683	0.02265	0.03808
			6199.99	0.13392	0.02422	0.02569
			6203.61	0.14211	0.0623	0.02365
			6207.23	0.15377	0.05626	0.03562
			6210.84	0.16093	0.04924	0.0352
			6214.45	0.13164	0.04743	0.0324
			6218.06	0.14044	0.06507	0.04092
			6221.67	0.15865	0.04071	0.04783
			6225.28	0.14638	0.03186	0.04245
			6228.88	0.13175	0.0316	0.03265
			6232.49	0.12943	0.05276	0.03405
			6236.09	0.12189	0.04799	0.04581
			6239.68	0.1412	0.06366	0.04183
			6243.28	0.1642	0.06312	0.02847
			6246.88	0.16876	0.03834	0.02071
			6250.47	0.12768	0.02088	0.02266
			6254.06	0.12569	0.03796	0.01857
			6257.65	0.15237	0.05786	0.01718
			6261.23	0.1596	0.04477	0.02904
			6264.82	0.16847	0.03789	0.03519
			6268.4	0.16464	0.05412	0.03207
			6271.98	0.1862	0.05415	0.03046
			6275.56	0.17869	0.0536	0.03887
			6279.13	0.1722	0.05095	0.04728
			6282.71	0.14954	0.06253	0.05279
			6286.28	0.13487	0.0572	0.04298
			6289.85	0.12633	0.0506	0.03782
			6293.42	0.15076	0.04428	0.03502
			6296.98	0.15144	0.06262	0.03675
			6300.55	0.13451	0.0649	0.0333
			6304.11	0.10407	0.04956	0.02727
			6307.67	0.13996	0.04127	0.04248
			6311.23	0.14392	0.0482	0.03677
			6314.78	0.10467	0.0571	0.04561
			6318.34	0.11088	0.06079	0.02913
			6321.89	0.14821	0.05376	0.03926
			6325.44	0.17427	0.03617	0.03798
			6328.99	0.15632	0.03126	0.04218
			6332.53	0.1611	0.05087	0.02893
			6336.08	0.13168	0.05456	0.02904
			6339.62	0.12192	0.05599	0.02398
			6343.16	0.13468	0.06856	0.02765
			6346.7	0.17671	0.06844	0.03035
			6350.24	0.14914	0.04337	0.0254
			6353.77	0.13672	0.02832	0.03219
			6357.3	0.13432	0.04835	0.04492
			6360.83	0.13828	0.05655	0.0515
			6364.36	0.13958	0.04191	0.04406
			6367.89	0.14353	0.03348	0.03771
			6371.41	0.1655	0.0297	0.02855
			6374.94	0.13117	0.04114	0.01648
			6378.46	0.12776	0.04074	0.01994
			6381.98	0.1178	0.03681	0.02662
			6385.49	0.13342	0.04191	0.03493
			6389.01	0.13328	0.05138	0.03396
			6392.52	0.1356	0.05901	0.03838
			6396.03	0.13894	0.05001	0.04852
			6399.54	0.12243	0.04087	0.04637
			6403.05	0.13048	0.03089	0.03818
			6406.55	0.13955	0.0412	0.04174
			6410.06	0.15334	0.04362	0.0453
			6413.56	0.12044	0.04801	0.04174
			6417.06	0.10086	0.05621	0.03022
			6420.55	0.11566	0.06793	0.03378
			6424.05	0.14194	0.06612	0.03863
			6427.54	0.1375	0.06811	0.03626
			6431.03	0.12098	0.06292	0.0326
			6434.52	0.13436	0.05843	0.02937
			6438.01	0.13115	0.04746	0.04047
			6441.5	0.13286	0.05186	0.03573
			6444.98	0.15176	0.0702	0.03919
			6448.46	0.1551	0.05881	0.03294
			6451.94	0.15538	0.03205	0.03854
			6455.42	0.16179	0.03405	0.03812
			6458.9	0.16534	0.05253	0.04459
			6462.37	0.12119	0.04353	0.04211
			6465.84	0.10631	0.04722	0.0322
			6469.31	0.11538	0.06035	0.03026
			6472.78	0.14821	0.06249	0.0447
			6476.25	0.14255	0.0549	0.04223
			6479.71	0.12337	0.06662	0.04298
			6483.18	0.12692	0.07327	0.04838
			6486.64	0.16077	0.07286	0.06131
			6490.1	0.15531	0.054	0.05345
			6493.55	0.1304	0.04712	0.03566
			6497.01	0.10815	0.0446	0.0334
			6500.46	0.10474	0.05026	0.03631
			6503.91	0.11157	0.04436	0.03858
			6507.36	0.13068	0.03959	0.03373
			6510.81	0.12256	0.02327	0.03524
			6514.26	0.11853	0.04105	0.02339
			6517.7	0.14788	0.05108	0.02738
			6521.14	0.13873	0.05871	0.04031
			6524.58	0.1169	0.04097	0.05497
			6528.02	0.14092	0.04762	0.03687
			6531.45	0.15655	0.05244	0.04398
			6534.89	0.15457	0.05175	0.04269
			6538.32	0.12987	0.06827	0.05595
			6541.75	0.12482	0.07858	0.05649
			6545.18	0.10933	0.08494	0.05185
			6548.61	0.13335	0.0672	0.04528
			6552.03	0.13752	0.0637	0.04248
			6555.45	0.14332	0.05752	0.04399
			6558.88	0.14094	0.04881	0.04183
			6562.3	0.13343	0.04206	0.05348
			6565.71	0.11364	0.03941	0.05283
			6569.13	0.12456	0.04408	0.04927
			6572.54	0.13548	0.0465	0.0483
			6575.95	0.13965	0.04483	0.05822
			6579.36	0.13665	0.05176	0.03979
			6582.77	0.13631	0.04741	0.03817
			6586.18	0.14539	0.03573	0.03128
			6589.58	0.14976	0.04111	0.04389
			6592.98	0.13161	0.06439	0.04162
			6596.39	0.12697	0.05934	0.05283
			6599.78	0.11578	0.05541	0.04292
			6603.18	0.12261	0.0739	0.0399
			6606.58	0.12862	0.08703	0.0496
			6609.97	0.15449	0.06943	0.05542
			6613.36	0.12467	0.06255	0.04076
			6616.75	0.1059	0.04932	0.03343
			6620.14	0.12153	0.04525	0.04195
			6623.52	0.14413	0.03696	0.03968
			6626.91	0.13683	0.04347	0.03095
			6630.29	0.10476	0.04687	0.02265
			6633.67	0.11015	0.0366	0.04054
			6637.05	0.11493	0.0441	0.05736
			6640.42	0.14858	0.05398	0.06102
			6643.8	0.15745	0.06542	0.05423
			6647.17	0.1522	0.04317	0.05617
			6650.54	0.1664	0.0501	0.06027
			6653.91	0.16443	0.06041	0.05703
			6657.28	0.16757	0.07354	0.06565
			6660.65	0.12465	0.06116	0.06695
			6664.01	0.13639	0.06076	0.058
			6667.37	0.13135	0.05655	0.04841
			6670.73	0.14759	0.05432	0.05293
			6674.09	0.13129	0.04476	0.06231
			6677.44	0.14098	0.05958	0.06349
			6680.8	0.15068	0.0634	0.04484
			6684.15	0.13642	0.05525	0.04301
			6687.5	0.11377	0.05598	0.04829
			6690.85	0.11323	0.06305	0.05971
			6694.2	0.12374	0.06983	0.05508
			6697.55	0.12668	0.05506	0.04958
			6700.89	0.14784	0.07241	0.04775
			6704.23	0.15835	0.06821	0.05313
			6707.57	0.14717	0.06738	0.05561
			6710.91	0.11735	0.04795	0.05335
			6714.25	0.13503	0.06151	0.04839
			6717.58	0.15353	0.07633	0.04159
			6720.91	0.13948	0.08086	0.03588
			6724.24	0.10495	0.08328	0.05571
			6727.57	0.13922	0.07259	0.06562
			6730.9	0.15669	0.07712	0.06099
			6734.23	0.12012	0.07319	0.046
			6737.55	0.09603	0.07857	0.05613
			6740.87	0.11535	0.06844	0.05602
			6744.19	0.13938	0.06254	0.04373
			6747.51	0.13372	0.05749	0.03338
			6750.83	0.15796	0.04751	0.04847
			6754.14	0.14964	0.04513	0.06108
			6757.46	0.13497	0.04868	0.05978
			6760.77	0.12952	0.05856	0.04491
			6764.08	0.14126	0.05422	0.04641
			6767.39	0.1223	0.05734	0.04609
			6770.69	0.11254	0.07174	0.05772
			6773.99	0.12244	0.07415	0.05449
			6777.3	0.12784	0.07713	0.07087
			6780.6	0.15044	0.07335	0.05922
			6783.9	0.15932	0.07774	0.05415
			6787.19	0.1555	0.04915	0.04564
			6790.49	0.13367	0.05396	0.05641
			6793.78	0.13129	0.06709	0.05716
			6797.07	0.11969	0.08234	0.03862
			6800.36	0.13144	0.05389	0.02536
			6803.65	0.13111	0.05306	0.03721
			6806.94	0.11521	0.05365	0.05726
			6810.22	0.10239	0.06198	0.04799
			6813.51	0.11065	0.05158	0.03483
			6816.79	0.12117	0.04934	0.04819
			6820.07	0.11859	0.0574	0.04485
			6823.35	0.1334	0.07588	0.05217
			6826.62	0.14474	0.07308	0.05659
			6829.9	0.14911	0.06253	0.06219
			6833.17	0.14878	0.06481	0.04645
			6836.44	0.15234	0.07625	0.05884
			6839.71	0.13849	0.07331	0.07026
			6842.98	0.12321	0.06797	0.07554
			6846.24	0.12288	0.0594	0.06993
			6849.5	0.14916	0.05702	0.05883
			6852.77	0.1476	0.05267	0.04912
			6856.03	0.13294	0.05227	0.04567
			6859.28	0.10681	0.04482	0.03779
			6862.54	0.10013	0.05161	0.02766
			6865.8	0.10798	0.04515	0.03067
			6869.05	0.10888	0.0346	0.04479
			6872.3	0.10097	0.0435	0.05513
			6875.55	0.07218	0.05141	0.05491
			6878.8	0.08679	0.06327	0.04219
			6882.04	0.12045	0.05244	0.05016
			6885.29	0.11971	0.04499	0.05382
			6888.53	0.1249	0.03529	0.04627
			6891.77	0.11843	0.04954	0.03505
			6895.01	0.11932	0.04181	0.04992
			6898.25	0.09463	0.03775	0.05143
			6901.49	0.11211	0.04143	0.04851
			6904.72	0.10052	0.05484	0.04312
			6907.95	0.09691	0.03513	0.04354
			6911.18	0.08757	0.04389	0.03653
			6914.41	0.11692	0.04447	0.03933
			6917.64	0.11721	0.06324	0.04525
			6920.86	0.10725	0.05988	0.04783
			6924.09	0.07027	0.05426	0.04955
			6927.31	0.08499	0.0127	0.07337

## Sheet: Fig 2c_acetone
DFT			Experiment
wavenumber/cm-1	Intensity/arb. units		wavenumber/cm-1	Normalized Intensity	Normalized Intensity	Normalized Intensity
				SERS 1	SERS 2	SERS 3
0	8.82228e-05		230.883	0.08958	0.06807	0.13711
7	0.000110303		238.643	0.09697	0.07476	0.16754
14	0.000141872		246.396	0.07407	0.05472	0.14451
21	0.000189259		254.143	0.04889	0.05993	0.14331
28	0.000265088		261.884	0.06348	0.04967	0.15315
35	0.000397558		269.619	0.05956	0.03078	0.15623
42	0.000660446		277.347	0.07324	0.04258	0.14851
49	0.0013		285.068	0.0668	0.06666	0.15879
56	0.00351		292.784	0.07065	0.06754	0.16345
63	0.01673		300.493	0.04866	0.045	0.15145
70	0.01041		308.196	0.07126	0.08546	0.15048
77	0.00255		315.892	0.06802	0.08634	0.15087
84	0.00106		323.582	0.05198	0.08813	0.1544
91	0.000577		331.266	0.03594	0.0615	0.13183
98	0.000369614		338.943	0.0526	0.05988	0.11241
105	0.000268997		346.614	0.05462	0.05258	0.09478
112	0.0002279		354.279	0.04589	0.05733	0.13433
119	0.000256313		361.938	0.0582	0.04161	0.15497
126	0.00055556		369.59	0.0728	0.04022	0.16256
133	0.00141		377.236	0.08419	0.03769	0.15012
140	0.000346533		384.876	0.04575	0.04948	0.14983
147	0.000149856		392.51	0.04823	0.06537	0.13289
154	9.30602e-05		400.137	0.06076	0.06648	0.12562
161	6.75213e-05		407.758	0.08542	0.04735	0.14627
168	5.29545e-05		415.373	0.06549	0.03322	0.14553
175	4.34237e-05		422.982	0.0698	0.06479	0.14322
182	3.66368e-05		430.584	0.06931	0.08182	0.11908
189	3.15279e-05		438.18	0.08802	0.09839	0.11384
196	2.75314e-05		445.77	0.07266	0.10636	0.13696
203	2.43164e-05		453.354	0.07651	0.0958	0.15266
210	2.16748e-05		460.932	0.05773	0.0718	0.14539
217	1.94679e-05		468.503	0.08059	0.04859	0.13453
224	3.82807e-05		476.069	0.07653	0.05927	0.12734
231	2.49963e-05		483.628	0.09211	0.05683	0.12844
238	2.69882e-05		491.181	0.07015	0.0635	0.11253
245	2.93981e-05		498.728	0.06023	0.05813	0.14379
252	3.22956e-05		506.269	0.05989	0.05254	0.16135
259	3.57782e-05		513.803	0.08243	0.0365	0.15823
266	3.99789e-05		521.332	0.0773	0.03002	0.12586
273	4.5079e-05		528.854	0.08362	0.05538	0.13154
280	5.13288e-05		536.371	0.10777	0.06506	0.12282
287	5.90776e-05		543.881	0.12667	0.0552	0.11073
294	6.79535e-05		551.385	0.11837	0.07331	0.15335
301	8.04984e-05		558.883	0.11511	0.09962	0.19868
308	9.68628e-05		566.375	0.11528	0.08933	0.17649
315	0.000118768		573.861	0.10586	0.05167	0.14644
322	0.000149026		581.341	0.12753	0.07017	0.14566
329	0.000192481		588.815	0.13436	0.0824	0.16356
336	0.000291726		596.282	0.16085	0.08169	0.16415
343	0.000400677		603.744	0.15397	0.0724	0.16609
350	0.000590744		611.2	0.16264	0.09275	0.14262
357	0.000969674		618.649	0.1297	0.12606	0.14346
364	0.0019		626.093	0.14045	0.14686	0.1471
371	0.00525		633.531	0.11299	0.10081	0.14053
378	0.02533		640.962	0.11828	0.10228	0.12756
385	0.0124		648.388	0.12377	0.10672	0.14225
392	0.00329		655.808	0.11982	0.14435	0.15526
399	0.0015		663.221	0.13916	0.1199	0.15751
406	0.000921266		670.629	0.18427	0.14116	0.16134
413	0.000680412		678.031	0.21544	0.14446	0.18925
420	0.000575859		685.426	0.16637	0.15071	0.20411
427	0.000542224		692.816	0.16828	0.1606	0.20637
434	0.000557293		700.2	0.15807	0.16504	0.19489
441	0.000617991		707.578	0.14741	0.14378	0.18657
448	0.000736095		714.95	0.14361	0.14935	0.18747
455	0.000945578		722.316	0.17959	0.1647	0.176
462	0.00133		729.677	0.21123	0.18142	0.17465
469	0.00214		737.031	0.21131	0.16016	0.20189
476	0.00427		744.379	0.17185	0.18802	0.17557
483	0.01322		751.722	0.16668	0.17995	0.19515
490	0.05044		759.058	0.17318	0.20258	0.20461
497	0.0128		766.389	0.17693	0.19724	0.22262
504	0.00505		773.714	0.15897	0.21851	0.20035
511	0.00392		781.033	0.18193	0.19111	0.21431
518	0.00515		788.346	0.16328	0.16031	0.23007
525	0.0111		795.653	0.14646	0.14542	0.20352
532	0.04641		802.955	0.15319	0.19261	0.18619
539	0.05073		810.25	0.1677	0.21638	0.19881
546	0.01136		817.54	0.13991	0.19217	0.2283
553	0.0045		824.824	0.12607	0.13954	0.21322
560	0.0024		832.102	0.12549	0.13966	0.16934
567	0.0015		839.374	0.12834	0.15957	0.20019
574	0.00103		846.641	0.12456	0.1863	0.19524
581	0.000752652		853.902	0.12719	0.16891	0.18895
588	0.000576422		861.157	0.13667	0.16062	0.17793
595	0.000456623		868.406	0.1377	0.18076	0.2234
602	0.00037129		875.649	0.1337	0.1711	0.19708
609	0.000308239		882.887	0.12467	0.15918	0.18718
616	0.000260259		890.119	0.12342	0.15112	0.17481
623	0.000742341		897.345	0.10159	0.14078	0.17369
630	0.000761334		904.565	0.07702	0.12954	0.15975
637	0.000793199		911.78	0.09589	0.13854	0.15976
644	0.000838055		918.989	0.13968	0.16914	0.17552
651	0.000866139		926.192	0.1645	0.16995	0.16878
658	0.000943037		933.389	0.15456	0.13847	0.16564
665	0.00104		940.581	0.11056	0.11427	0.16407
672	0.00115		947.767	0.07914	0.1153	0.18952
679	0.0013		954.947	0.10488	0.13954	0.20596
686	0.00148		962.122	0.11621	0.15172	0.19764
693	0.0017		969.291	0.112	0.13662	0.18032
700	0.00194		976.454	0.08333	0.14835	0.17065
707	0.00231		983.612	0.0949	0.1694	0.16751
714	0.00281		990.764	0.08726	0.18977	0.16302
721	0.00348		997.91	0.08991	0.13805	0.16304
728	0.00447		1005.05	0.09691	0.09771	0.15945
735	0.00597		1012.18	0.10871	0.11422	0.16464
742	0.00815		1019.32	0.08142	0.13027	0.14146
749	0.0118		1026.44	0.07173	0.12244	0.13202
756	0.01861		1033.56	0.06547	0.07119	0.13388
763	0.03359		1040.67	0.05739	0.07246	0.12994
770	0.077		1047.78	0.03928	0.073	0.11565
777	0.28604		1054.88	0.08139	0.08512	0.11042
784	0.72529		1061.97	0.13193	0.10254	0.13651
791	0.15031		1069.06	0.14643	0.16566	0.19255
798	0.05207		1076.15	0.15846	0.20394	0.24093
805	0.02585		1083.23	0.13344	0.18559	0.23889
812	0.01554		1090.3	0.10111	0.15906	0.18059
819	0.01056		1097.37	0.09941	0.13617	0.15357
826	0.00787		1104.43	0.11897	0.13738	0.15199
833	0.00635		1111.49	0.1111	0.14063	0.17111
840	0.00555		1118.54	0.08128	0.14548	0.16075
847	0.00533		1125.58	0.07272	0.12054	0.15962
854	0.00576		1132.62	0.05113	0.11152	0.15893
861	0.00725		1139.66	0.04921	0.09545	0.16568
868	0.01133		1146.69	0.07928	0.09075	0.14812
875	0.02506		1153.71	0.07964	0.12607	0.18323
882	0.09754		1160.73	0.10309	0.21096	0.24264
889	0.17661		1167.74	0.15717	0.25333	0.31646
896	0.04319		1174.75	0.21217	0.22429	0.28247
903	0.01482		1181.75	0.16383	0.20208	0.22778
910	0.00755		1188.74	0.11571	0.17441	0.15418
917	0.00468		1195.73	0.12544	0.15743	0.17376
924	0.00334		1202.72	0.22045	0.23664	0.33671
931	0.00252		1209.7	0.45972	0.50458	0.65924
938	0.00201		1216.67	0.79548	0.86554	0.94553
945	0.00117		1223.64	1	1	0.94396
952	0.000963423		1230.61	0.87872	0.88183	0.68175
959	0.000828359		1237.56	0.5679	0.61857	0.41526
966	0.000730897		1244.52	0.33482	0.44514	0.32006
973	0.000664071		1251.46	0.22611	0.34016	0.27617
980	0.000621		1258.4	0.19308	0.2711	0.22643
987	0.000597829		1265.34	0.17971	0.19318	0.19403
994	0.000592895		1272.27	0.17458	0.15823	0.20529
1001	0.000606432		1279.2	0.17584	0.17377	0.21159
1008	0.000640692		1286.12	0.22877	0.22296	0.26269
1015	0.00070057		1293.03	0.31372	0.2676	0.32572
1022	0.000795003		1299.94	0.36825	0.34294	0.4234
1029	0.0009399		1306.84	0.37408	0.4035	0.48553
1036	0.00116		1313.74	0.31887	0.39834	0.44435
1043	0.00153		1320.63	0.26069	0.32405	0.31652
1050	0.00201		1327.52	0.19519	0.26068	0.23662
1057	0.0032		1334.4	0.19668	0.21073	0.20985
1064	0.00584		1341.28	0.15701	0.19352	0.19838
1071	0.01364		1348.15	0.14501	0.17995	0.18241
1078	0.05272		1355.02	0.16181	0.24619	0.24094
1085	0.1126		1361.88	0.29293	0.28947	0.34719
1092	0.0235		1368.74	0.37307	0.39437	0.4451
1099	0.00878		1375.59	0.38896	0.41536	0.45187
1106	0.00537		1382.43	0.3925	0.40406	0.38166
1113	0.00782		1389.27	0.37432	0.29407	0.35129
1120	0.00557		1396.11	0.31591	0.26663	0.3459
1127	0.00229		1402.94	0.27532	0.24282	0.33601
1134	0.00152		1409.76	0.28961	0.22402	0.32162
1141	0.00121		1416.58	0.26434	0.17134	0.28697
1148	0.00107		1423.39	0.21895	0.18346	0.2503
1155	0.00102		1430.2	0.16968	0.18808	0.20958
1162	0.00103		1437	0.14578	0.17996	0.224
1169	0.0011		1443.8	0.14315	0.15661	0.21299
1176	0.00125		1450.59	0.13914	0.15532	0.17114
1183	0.0015		1457.38	0.12302	0.13356	0.12232
1190	0.00191		1464.16	0.08838	0.11089	0.10478
1197	0.00262		1470.94	0.09511	0.103	0.12348
1204	0.00392		1477.71	0.09774	0.13014	0.12485
1211	0.00669		1484.48	0.09533	0.12225	0.14243
1218	0.01408		1491.24	0.10321	0.11732	0.13165
1225	0.04462		1497.99	0.13372	0.12102	0.10327
1232	0.19062		1504.74	0.11508	0.12564	0.09349
1239	0.05004		1511.49	0.09872	0.148	0.1121
1246	0.01505		1518.23	0.13472	0.18513	0.15064
1253	0.00697		1524.96	0.20799	0.22295	0.16083
1260	0.00401		1531.69	0.20901	0.19574	0.19171
1267	0.00263		1538.42	0.18076	0.15874	0.17059
1274	0.00189		1545.14	0.16212	0.12584	0.16658
1281	0.00144		1551.85	0.1453	0.14865	0.15087
1288	0.00116		1558.56	0.13877	0.20352	0.16013
1295	0.000985446		1565.27	0.1519	0.18449	0.14149
1302	0.000920941		1571.97	0.17761	0.12248	0.1503
1309	0.00132		1578.66	0.16765	0.11846	0.15956
1316	0.00184		1585.35	0.18376	0.16673	0.18255
1323	0.00196		1592.03	0.17448	0.17203	0.21003
1330	0.00215		1598.71	0.15538	0.16847	0.19476
1337	0.00241		1605.38	0.13467	0.17559	0.16732
1344	0.00281		1612.05	0.14643	0.18884	0.16239
1351	0.0034		1618.72	0.14287	0.15185	0.17929
1358	0.0044		1625.37	0.13931	0.14782	0.15703
1365	0.00633		1632.03	0.14284	0.13652	0.13454
1372	0.0112		1638.67	0.16397	0.14046	0.14198
1379	0.0311		1645.32	0.15378	0.11597	0.16675
1386	0.11125		1651.96	0.13512	0.13105	0.2165
1393	0.03049		1658.59	0.12173	0.13112	0.23024
1400	0.01334		1665.22	0.12137	0.13369	0.20797
1407	0.01029		1671.84	0.10752	0.11147	0.19717
1414	0.01049		1678.46	0.12316	0.11882	0.18952
1421	0.01242		1685.07	0.15023	0.11479	0.2109
1428	0.01625		1691.68	0.17319	0.13237	0.22035
1435	0.0233		1698.28	0.18128	0.15655	0.25501
1442	0.03737		1704.88	0.17818	0.17526	0.2361
1449	0.07124		1711.47	0.15792	0.1651	0.24938
1456	0.18972		1718.06	0.12966	0.14083	0.23586
1463	0.76324		1724.64	0.11672	0.12385	0.25363
1470	0.89282		1731.22	0.11864	0.10095	0.21356
1477	0.34764		1737.79	0.1201	0.07055	0.18924
1484	0.10533		1744.36	0.11768	0.05856	0.14916
1491	0.05044		1750.92	0.08164	0.09843	0.1649
1498	0.02833		1757.48	0.08585	0.08917	0.16285
1505	0.01834		1764.03	0.08159	0.07901	0.17273
1512	0.01288		1770.58	0.09837	0.03905	0.1502
1519	0.00956		1777.12	0.06622	0.0464	0.16751
1526	0.00738		1783.66	0.08186	0.06125	0.17761
1533	0.00587		1790.19	0.04399	0.06996	0.21067
1540	0.00478		1796.72	0.05734	0.06502	0.19826
1547	0.00391		1803.24	0.07229	0.04781	0.17504
1554	0.00329		1809.76	0.07283	0.06631	0.13112
1561	0.00281		1816.27	0.04617	0.07202	0.12231
1568	0.00243		1822.78	0.05974	0.08357	0.13825
1575	0.00212		1829.28	0.07057	0.05641	0.14586
1582	0.00187		1835.78	0.0599	0.0445	0.14269
1589	0.00166		1842.28	0.05426	0.05305	0.13629
1596	0.00148		1848.77	0.06668	0.08207	0.14362
1603	0.00133		1855.25	0.05646	0.05401	0.16056
1610	0.0012		1861.73	0.05425	0.05188	0.18809
1617	0.00109		1868.2	0.03124	0.02973	0.18794
1624	0.000952707		1874.67	0.04114	0.05625	0.17429
1631	0.000842049		1881.13	0.03481	0.07458	0.15095
1638	0.000407155		1887.59	0.04906	0.082	0.1463
1645	0.000448046		1894.05	0.07154	0.05963	0.1349
1652	0.000493232		1900.5	0.0643	0.03908	0.15118
1659	0.000549081		1906.94	0.05591	0.04126	0.17309
1666	0.000614979		1913.38	0.03403	0.06028	0.17227
1673	0.000693487		1919.82	0.06108	0.05769	0.16154
1680	0.000788039		1926.25	0.04446	0.05237	0.1713
1687	0.000903322		1932.67	0.07403	0.05183	0.19163
1694	0.00105		1939.09	0.0597	0.08722	0.16245
1701	0.00122		1945.51	0.07943	0.06371	0.14002
1708	0.00145		1951.92	0.09024	0.0759	0.11827
1715	0.00175		1958.33	0.08985	0.03784	0.13162
1722	0.00216		1964.73	0.05677	0.0373	0.13485
1729	0.00272		1971.12	0.03718	0.02288	0.16847
1736	0.00353		1977.52	0.03427	0.05031	0.15662
1743	0.00476		1983.9	0.05652	0.05273	0.15062
1750	0.00678		1990.29	0.08151	0.06106	0.14643
1757	0.01039		1996.66	0.08294	0.05074	0.15056
1764	0.01783		2003.04	0.07318	0.03018	0.15672
1771	0.03709		2009.4	0.08125	0.0376	0.15882
1778	0.11239		2015.77	0.07994	0.03934	0.15305
1785	0.52538		2022.12	0.0752	0.03265	0.1349
1792	0.16731		2028.48	0.06338	0.03484	0.14714
1799	0.04735		2034.83	0.04858	0.05568	0.14137
1806	0.02113		2041.17	0.03744	0.06605	0.13965
1813	0.01182		2047.51	0.08758	0.05573	0.17687
1820	0.00752		2053.84	0.07758	0.07111	0.17695
1827	0.0052		2060.18	0.0701	0.07716	0.17389
1834	0.0038		2066.5	0.05301	0.0814	0.16249
1841	0.0029		2072.82	0.05651	0.05175	0.14705
1848	0.00229		2079.14	0.0257	0.05462	0.10414
1855	0.00185		2085.45	0.05389	0.0318	0.10603
1862	0.00153		2091.76	0.04389	0.04035	0.16058
1869	0.00128		2098.06	0.05492	0.03527	0.17349
1876	0.00109		2104.35	0.06504	0.03222	0.1819
1883	0.000937972		2110.65	0.10534	0.03532	0.15498
1890	0.000816222		2116.93	0.08185	0.04479	0.16925
1897	0.000716716		2123.22	0.07802	0.04084	0.13647
1904	0.000634351		2129.5	0.06345	0.0187	0.13993
1911	0.000565404		2135.77	0.07883	0.0293	0.13822
1918	0.000507113		2142.04	0.0718	0.04013	0.14731
1925	0.000457391		2148.3	0.09174	0.03709	0.14177
1932	0.000414637		2154.56	0.08545	0.02086	0.14996
1939	0.000377608		2160.82	0.09958	0.04601	0.1577
1946	0		2167.07	0.08513	0.04093	0.16837
1953	0		2173.32	0.13582	0.0222	0.17881
1960	0		2179.56	0.12762	0.02939	0.15301
1967	0		2185.79	0.09751	0.0716	0.12992
1974	0		2192.03	0.07769	0.0988	0.13406
1981	0		2198.25	0.10269	0.06984	0.16048
1988	0		2204.48	0.10505	0.07112	0.1689
1995	0		2210.69	0.09369	0.07195	0.18114
2002	0		2216.91	0.08531	0.08528	0.15355
2009	0		2223.12	0.08173	0.03426	0.15229
2016	0		2229.32	0.09392	0.03895	0.13527
2023	0		2235.52	0.07708	0.05592	0.15787
2030	0		2241.72	0.08676	0.04515	0.15234
2037	0		2247.91	0.08821	0.02369	0.18304
2044	0		2254.09	0.10886	0.06977	0.16287
2051	0		2260.28	0.08219	0.07309	0.14563
2058	0		2266.45	0.11473	0.05254	0.13695
2065	0		2272.63	0.11161	0.05519	0.16135
2072	0		2278.8	0.12198	0.07489	0.14163
2079	0		2284.96	0.10834	0.05661	0.15186
2086	0		2291.12	0.09585	0.08109	0.16545
2093	0		2297.27	0.09684	0.10056	0.17815
2100	0		2303.42	0.11087	0.08638	0.16474
2107	0		2309.57	0.10158	0.06606	0.17541
2114	0		2315.71	0.06668	0.06416	0.17506
2121	0		2321.84	0.05876	0.07431	0.1684
2128	0		2327.98	0.07462	0.08059	0.15814
2135	0		2334.11	0.07768	0.06209	0.1355
2142	0		2340.23	0.06107	0.03699	0.11782
2149	0		2346.35	0.04492	0.03782	0.12354
2156	0		2352.46	0.07084	0.06025	0.16415
2163	0		2358.57	0.08739	0.06926	0.17865
2170	0		2364.68	0.10051	0.08783	0.17334
2177	0		2370.78	0.05418	0.08411	0.15543
2184	0		2376.87	0.03964	0.07334	0.16611
2191	0		2382.96	0.04453	0.06143	0.15135
2198	0		2389.05	0.06999	0.07249	0.14155
2205	0		2395.14	0.05979	0.05626	0.13827
2212	0		2401.21	0.06834	0.05618	0.15119
2219	0		2407.29	0.09518	0.05269	0.1675
2226	0		2413.36	0.10556	0.09786	0.17142
2233	0		2419.42	0.12485	0.10732	0.20033
2240	0		2425.48	0.13386	0.11748	0.20943
2247	0		2431.54	0.14012	0.10511	0.21718
2254	0		2437.59	0.12169	0.12891	0.17249
2261	0		2443.64	0.11835	0.10791	0.16719
2268	0		2449.68	0.11685	0.08599	0.19295
2275	0		2455.72	0.14003	0.07568	0.20385
2282	0		2461.75	0.14058	0.08629	0.16502
2289	0		2467.78	0.10569	0.09075	0.15972
2296	0		2473.81	0.07538	0.08453	0.16319
2303	0		2479.83	0.07799	0.05966	0.12818
2310	0		2485.85	0.07237	0.06095	0.13841
2317	0		2491.86	0.06926	0.09338	0.15472
2324	0		2497.87	0.08582	0.09649	0.16225
2331	0		2503.87	0.10581	0.06502	0.13849
2338	0		2509.87	0.08944	0.08336	0.18136
2345	0		2515.87	0.08519	0.09761	0.17222
2352	0		2521.86	0.10221	0.0741	0.16922
2359	0		2527.84	0.11397	0.06675	0.16766
2366	0		2533.83	0.11292	0.06598	0.19566
2373	0		2539.8	0.10044	0.05567	0.15071
2380	0		2545.78	0.05367	0.04536	0.1267
2387	0		2551.75	0.05515	0.03754	0.13532
2394	0		2557.71	0.05776	0.05861	0.15002
2401	0		2563.67	0.07272	0.07581	0.15954
2408	0		2569.63	0.06939	0.07687	0.1452
2415	0		2575.58	0.08961	0.03858	0.18578
2422	0		2581.53	0.08446	0.0617	0.17595
2429	0		2587.47	0.11085	0.08709	0.18615
2436	0		2593.41	0.1137	0.10088	0.16281
2443	0		2599.34	0.10854	0.10171	0.16716
2450	0		2605.27	0.06132	0.09162	0.13617
2457	0		2611.2	0.06759	0.097	0.13669
2464	0		2617.12	0.04186	0.08941	0.14666
2471	0		2623.04	0.06894	0.10457	0.1465
2478	0		2628.95	0.06608	0.07175	0.12767
2485	0		2634.86	0.05452	0.06325	0.13134
2492	0		2640.77	0.04342	0.03702	0.13231
2499	0		2646.67	0.05588	0.03831	0.13396
2506	0		2652.56	0.06559	0.03504	0.12952
2513	0		2658.45	0.05037	0.0436	0.13252
2520	0		2664.34	0.04682	0.07309	0.14205
2527	0		2670.23	0.0563	0.04799	0.15607
2534	0		2676.11	0.07333	0.03973	0.16064
2541	0		2681.98	0.05949	0.03965	0.16634
2548	0		2687.85	0.04223	0.08778	0.1304
2555	0		2693.72	0.03068	0.06541	0.12867
2562	0		2699.58	0.01867	0.03873	0.14247
2569	0		2705.44	0.02106	0.04752	0.17428
2576	0		2711.29	0.04838	0.0745	0.14374
2583	0		2717.14	0.04804	0.05327	0.15687
2590	0		2722.99	0.02597	0.04842	0.18597
2597	0		2728.83	0.03568	0.0829	0.16691
2604	0		2734.67	0.05683	0.09601	0.12107
2611	0		2740.5	0.07569	0.07569	0.12722
2618	0		2746.33	0.07009	0.0813	0.16893
2625	0		2752.16	0.07066	0.06599	0.1555
2632	0		2757.98	0.04219	0.06295	0.14409
2639	0		2763.79	0.05923	0.04809	0.12661
2646	0		2769.61	0.04722	0.06325	0.12151
2653	0		2775.41	0.04803	0.07136	0.1074
2660	0		2781.22	0.03488	0.08242	0.12976
2667	0		2787.02	0.03774	0.06733	0.14311
2674	0		2792.81	0.04952	0.0477	0.15556
2681	0		2798.61	0.05192	0.06649	0.12772
2688	0		2804.39	0.04952	0.08211	0.1287
2695	0		2810.18	0.03021	0.08566	0.14183
2702	0		2815.96	0.06073	0.08218	0.16531
2709	0		2821.73	0.07754	0.0494	0.15503
2716	0		2827.5	0.07149	0.06394	0.1506
2723	0		2833.27	0.05286	0.07234	0.12884
2730	0		2839.03	0.06166	0.07869	0.11969
2737	0		2844.79	0.06133	0.03661	0.13417
2744	0		2850.55	0.03172	0.03637	0.13537
2751	0		2856.3	0.03596	0.04568	0.13949
2758	0		2862.04	0.03265	0.06658	0.12944
2765	0		2867.79	0.04192	0.06429	0.14752
2772	0		2873.52	0.03747	0.0636	0.13814
2779	0		2879.26	0.07532	0.07131	0.15465
2786	0		2884.99	0.05852	0.08722	0.14257
2793	0		2890.72	0.04424	0.08038	0.16582
2800	0		2896.44	0.05671	0.09423	0.18008
2807	0		2902.16	0.08427	0.09672	0.17813
2814	0		2907.87	0.06679	0.0792	0.17303
2821	0		2913.58	0.03856	0.09169	0.18638
2828	0		2919.29	0.04212	0.111	0.16688
2835	0		2924.99	0.07128	0.11463	0.1485
2842	0		2930.69	0.07826	0.10961	0.17423
2849	0		2936.38	0.06742	0.12779	0.21459
2856	0		2942.07	0.06709	0.0948	0.17956
2863	0		2947.76	0.06287	0.10502	0.18616
2870	4.94752e-05		2953.44	0.07923	0.12729	0.17746
2877	0.00677		2959.12	0.06061	0.12386	0.2077
2884	0.00743		2964.79	0.08177	0.10998	0.16163
2891	0.0082		2970.46	0.08099	0.10587	0.17026
2898	0.00908		2976.12	0.10055	0.12359	0.17889
2905	0.01012		2981.79	0.10639	0.09538	0.20238
2912	0.01134		2987.45	0.11384	0.1006	0.18152
2919	0.01281		2993.1	0.05818	0.08398	0.17147
2926	0.01496		2998.75	0.03362	0.12217	0.19788
2933	0.01932		3004.39	0.06576	0.15649	0.20516
2940	0.02225		3010.04	0.0967	0.14488	0.23495
2947	0.02591		3015.68	0.10362	0.14828	0.24245
2954	0.03058		3021.31	0.10816	0.13985	0.21777
2961	0.03667		3026.94	0.09079	0.13915	0.18566
2968	0.04482		3032.57	0.06358	0.11071	0.17651
2975	0.05611		3038.19	0.09099	0.12866	0.18087
2982	0.07504		3043.81	0.10058	0.15048	0.18657
2989	0.10011		3049.42	0.09667	0.15069	0.19678
2996	0.14105		3055.03	0.08774	0.14044	0.22004
3003	0.21501		3060.64	0.13664	0.15498	0.22935
3010	0.37068		3066.24	0.11239	0.19181	0.24135
3017	0.79281		3071.84	0.09111	0.1993	0.23175
3024	2.57895		3077.43	0.07965	0.19064	0.20032
3031	10		3083.02	0.13748	0.17994	0.18217
3038	2.45749		3088.61	0.16284	0.16696	0.24257
3045	0.7927		3094.19	0.16876	0.1624	0.29396
3052	0.41166		3099.77	0.1676	0.17216	0.30012
3059	0.29812		3105.35	0.1909	0.20831	0.28669
3066	0.30818		3110.92	0.20574	0.24467	0.30275
3073	0.5353		3116.49	0.21395	0.24671	0.32376
3080	1.58139		3122.05	0.22307	0.21645	0.35333
3087	3.25804		3127.61	0.22671	0.24281	0.36759
3094	0.77197		3133.16	0.22989	0.29942	0.34944
3101	0.31117		3138.72	0.2461	0.34034	0.35987
3108	0.20562		3144.26	0.27397	0.32031	0.38426
3115	0.19446		3149.81	0.25932	0.31984	0.42282
3122	0.26198		3155.35	0.2929	0.34552	0.44451
3129	0.54814		3160.89	0.34501	0.37575	0.44076
3136	2.22908		3166.42	0.3587	0.38847	0.4539
3143	2.52633		3171.95	0.33948	0.38232	0.45443
3150	0.57227		3177.47	0.36666	0.36434	0.45879
3157	0.23198		3182.99	0.40733	0.36888	0.48002
3164	0.1277		3188.51	0.41577	0.43458	0.49788
3171	0.0826		3194.02	0.405	0.47504	0.50202
3178	0.05884		3199.53	0.44042	0.48162	0.50322
3185	0.04459		3205.04	0.48749	0.4998	0.54112
3192	0.0292		3210.54	0.50576	0.52343	0.57901
3199	0.02327		3216.04	0.5126	0.53252	0.60925
3206	0.01903		3221.53	0.53383	0.53955	0.60956
3213	0.01589		3227.02	0.56308	0.53044	0.60559
3220	0.01348		3232.51	0.54202	0.56317	0.60072
3227	0.0116		3237.99	0.54428	0.62501	0.63681
3234	0.0101		3243.47	0.55363	0.65137	0.69361
3241	0.00853		3248.95	0.59544	0.59747	0.75468
3248	0.0056		3254.42	0.60777	0.5829	0.72348
3255	0.00494		3259.89	0.6226	0.62609	0.70871
3262	0.00439		3265.35	0.63744	0.68088	0.68516
3269	0.00393		3270.81	0.65616	0.68155	0.72238
3276	0.00353		3276.27	0.63259	0.67403	0.72831
3283	0.0032		3281.72	0.64834	0.67106	0.75698
3290	0.00291		3287.17	0.66112	0.68537	0.73118
3297	0.00265		3292.61	0.67641	0.68263	0.74746
3304	0		3298.05	0.62357	0.70285	0.75993
3311	0		3303.49	0.62286	0.6917	0.75483
3318	0		3308.92	0.62306	0.70442	0.72633
3325	0		3314.35	0.66167	0.70395	0.75365
3332	0		3319.78	0.67285	0.74259	0.79064
3339	0		3325.2	0.70803	0.73416	0.80693
3346	0		3330.62	0.70869	0.74143	0.77055
3353	0		3336.04	0.7185	0.72277	0.79157
3360	0		3341.45	0.7075	0.71161	0.7786
3367	0		3346.86	0.69695	0.71137	0.81402
3374	0		3352.26	0.7047	0.74273	0.80892
3381	0		3357.66	0.73554	0.76773	0.79235
3388	0		3363.06	0.7227	0.78182	0.7742
3395	0		3368.45	0.69661	0.77612	0.80805
3402	0		3373.84	0.6847	0.74609	0.84077
3409	0		3379.22	0.73794	0.72811	0.85323
3416	0		3384.6	0.75986	0.75698	0.86029
3423	0		3389.98	0.74269	0.78448	0.87456
3430	0		3395.36	0.69967	0.7565	0.86609
3437	0		3400.73	0.69896	0.7492	0.84164
3444	0		3406.09	0.75609	0.78967	0.81809
3451	0		3411.46	0.80888	0.82717	0.83956
3458	0		3416.82	0.80199	0.83603	0.8563
3465	0		3422.17	0.77841	0.83533	0.86088
3472	0		3427.52	0.77335	0.81053	0.84656
3479	0		3432.87	0.82042	0.79255	0.8552
3486	0		3438.22	0.8165	0.80982	0.8177
3493	0		3443.56	0.84277	0.83869	0.85605
			3448.9	0.84708	0.83435	0.88989
			3454.23	0.82465	0.82934	0.90056
			3459.56	0.81273	0.82409	0.86801
			3464.89	0.78778	0.82567	0.87754
			3470.21	0.77723	0.85135	0.89834
			3475.53	0.78177	0.86226	0.8973
			3480.84	0.81146	0.82745	0.86902
			3486.16	0.79954	0.78378	0.85088
			3491.47	0.78237	0.79582	0.84151
			3496.77	0.77891	0.83582	0.86501
			3502.07	0.75395	0.79533	0.84731
			3507.37	0.76604	0.73301	0.83142
			3512.66	0.78842	0.74096	0.8189
			3517.95	0.74106	0.78551	0.82641
			3523.24	0.68341	0.78414	0.79859
			3528.52	0.69413	0.76343	0.78067
			3533.8	0.69592	0.73613	0.77221
			3539.08	0.684	0.70314	0.77319
			3544.35	0.67848	0.67289	0.71409
			3549.62	0.67182	0.64627	0.70382
			3554.88	0.63772	0.63602	0.69783
			3560.15	0.62923	0.63214	0.69724
			3565.4	0.60313	0.62144	0.65186
			3570.66	0.56378	0.59823	0.6632
			3575.91	0.5514	0.59845	0.65271
			3581.16	0.54268	0.55068	0.62062
			3586.4	0.52938	0.51633	0.56511
			3591.64	0.50877	0.49744	0.54742
			3596.88	0.49434	0.52267	0.5196
			3602.11	0.51031	0.49264	0.51563
			3607.34	0.50776	0.45624	0.51527
			3612.57	0.46154	0.44258	0.53269
			3617.79	0.41395	0.47191	0.49204
			3623.01	0.38968	0.45143	0.49776
			3628.22	0.38073	0.39161	0.46116
			3633.43	0.36538	0.35748	0.47317
			3638.64	0.3578	0.35724	0.46809
			3643.85	0.35045	0.37156	0.43239
			3649.05	0.3415	0.3986	0.39466
			3654.25	0.33255	0.392	0.38823
			3659.44	0.29867	0.34718	0.38201
			3664.63	0.28904	0.31511	0.32156
			3669.82	0.25768	0.29508	0.32187
			3675	0.23912	0.27642	0.33772
			3680.18	0.22583	0.23184	0.33668
			3685.36	0.237	0.24297	0.2823
			3690.53	0.19283	0.25433	0.27361
			3695.7	0.1944	0.26136	0.29779
			3700.87	0.20922	0.20382	0.3089
			3706.03	0.23754	0.18607	0.26691
			3711.19	0.18652	0.19765	0.24967
			3716.35	0.16339	0.21947	0.24953
			3721.5	0.14323	0.17489	0.21361
			3726.65	0.13634	0.156	0.22653
			3731.8	0.12738	0.15348	0.2372
			3736.94	0.1214	0.1348	0.21928
			3742.08	0.12982	0.0946	0.17166
			3747.21	0.13619	0.09636	0.16319
			3752.34	0.09317	0.10206	0.16306
			3757.47	0.06432	0.08159	0.1618
			3762.6	0.08715	0.07271	0.14478
			3767.72	0.08505	0.09522	0.15388
			3772.84	0.04592	0.08862	0.13754
			3777.95	0.05892	0.09089	0.12683
			3783.06	0.06939	0.09316	0.10306
			3788.17	0.05518	0.0952	0.11508
			3793.28	0.03159	0.07382	0.11742
			3798.38	0.04665	0.04812	0.11436
			3803.47	0.02946	0.03788	0.13357
			3808.57	0.03079	0.0638	0.13077
			3813.66	0.03716	0.08494	0.13123
			3818.75	0.05312	0.07925	0.12706
			3823.83	0.02747	0.06469	0.12695
			3828.91	0	0.08924	0.11873
			3833.99	0.03426	0.07672	0.10962
			3839.06	0.06257	0.07035	0.12661
			3844.13	0.06779	0.04647	0.13595
			3849.2	0.04603	0.03054	0.12751
			3854.26	0.0469	0.03349	0.11029
			3859.32	0.03954	0.03689	0.1248
			3864.38	0.04636	0.05735	0.12491
			3869.43	0.04998	0.04575	0.11737
			3874.49	0.02708	0.07416	0.0997
			3879.53	0.02018	0.06119	0.11331
			3884.58	0.05786	0.06255	0.06841
			3889.62	0.07245	0.08028	0.07752
			3894.65	0.06121	0.09005	0.09924
			3899.69	0.06071	0.07776	0.11781
			3904.72	0.06342	0.04341	0.09473
			3909.74	0.05766	0.06978	0.11263
			3914.77	0.06699	0.07296	0.13794
			3919.79	0.08661	0.06203	0.11397
			3924.8	0.08154	0.03951	0.1071
			3929.82	0.06435	0.03745	0.13107
			3934.83	0.05905	0.07974	0.13163
			3939.83	0.04049	0.08928	0.1009
			3944.84	0.05348	0.09791	0.07963
			3949.84	0.04086	0.05993	0.08559
			3954.84	0.04562	0.11472	0.10776
			3959.83	0.0513	0.11061	0.10764
			3964.82	0.04279	0.10287	0.09357
			3969.8	0.03726	0.06898	0.11417
			3974.79	0.069	0.09853	0.14241
			3979.77	0.07376	0.09761	0.14679
			3984.75	0.04468	0.07168	0.11157
			3989.72	0.06567	0.07598	0.11798
			3994.69	0.10107	0.10849	0.10706
			3999.66	0.09576	0.13827	0.10897
			4004.62	0.04999	0.07936	0.08837
			4009.58	0.07716	0.05183	0.10401
			4014.54	0.07323	0.05751	0.10614
			4019.49	0.07981	0.08842	0.12921
			4024.45	0.05874	0.07022	0.12211
			4029.39	0.07995	0.06793	0.14
			4034.34	0.07534	0.04722	0.12616
			4039.28	0.04946	0.05835	0.13234
			4044.22	0.03752	0.0879	0.1221
			4049.15	0.03954	0.11063	0.1114
			4054.08	0.05778	0.06923	0.11556
			4059.01	0.06414	0.0674	0.13592
			4063.93	0.07667	0.10536	0.14954
			4068.86	0.05765	0.11148	0.14492
			4073.78	0.0528	0.09146	0.13647
			4078.69	0.05664	0.07439	0.13118
			4083.6	0.06323	0.07597	0.10293
			4088.51	0.07187	0.05708	0.12059
			4093.42	0.08783	0.08686	0.11867
			4098.32	0.07635	0.09685	0.13498
			4103.22	0.07471	0.07659	0.11213
			4108.11	0.09684	0.06771	0.11382
			4113.01	0.11051	0.07747	0.1074
			4117.9	0.09537	0.10361	0.14374
			4122.78	0.0919	0.10246	0.13507
			4127.67	0.07539	0.09562	0.10344
			4132.55	0.07832	0.07173	0.08712
			4137.42	0.09953	0.08194	0.12234
			4142.3	0.08508	0.08102	0.12919
			4147.17	0.05508	0.08146	0.13448
			4152.03	0.04315	0.07075	0.13278
			4156.9	0.07191	0.06096	0.14009
			4161.76	0.05265	0.05594	0.11657
			4166.62	0.05192	0.06616	0.13468
			4171.47	0.04387	0.0857	0.11295
			4176.32	0.06303	0.09455	0.12071
			4181.17	0.06344	0.09772	0.13027
			4186.01	0.08122	0.08064	0.14433
			4190.86	0.06609	0.07972	0.13904
			4195.69	0.06147	0.0747	0.14229
			4200.53	0.06988	0.08582	0.1505
			4205.36	0.08172	0.08217	0.11527
			4210.19	0.06955	0.09488	0.13496
			4215.02	0.06333	0.09487	0.13551
			4219.84	0.05414	0.0812	0.12932
			4224.66	0.0909	0.0664	0.08981
			4229.48	0.07004	0.05661	0.12142
			4234.29	0.05079	0.07205	0.12513
			4239.1	0.0233	0.08272	0.12681
			4243.91	0.08727	0.09225	0.10824
			4248.71	0.07648	0.07495	0.12387
			4253.51	0.06568	0.06629	0.15301
			4258.31	0.06906	0.09129	0.13804
			4263.11	0.09759	0.09946	0.12666
			4267.9	0.08016	0.08443	0.12203
			4272.69	0.06342	0.07804	0.14356
			4277.47	0.04577	0.08212	0.1125
			4282.26	0.03589	0.08528	0.11819
			4287.03	0.03264	0.07138	0.109
			4291.81	0.06982	0.0864	0.13246
			4296.58	0.07077	0.07692	0.12912
			4301.35	0.05953	0.09272	0.13232
			4306.12	0.02759	0.09009	0.11773
			4310.89	0.05575	0.09428	0.12408
			4315.65	0.04299	0.07209	0.11175
			4320.4	0.04029	0.07537	0.10279
			4325.16	0.03164	0.09639	0.13119
			4329.91	0.08221	0.07421	0.1749
			4334.66	0.08888	0.08317	0.14523
			4339.4	0.09075	0.10192	0.10431
			4344.15	0.06839	0.10338	0.08297
			4348.89	0.04762	0.05322	0.11048
			4353.62	0.03714	0.08174	0.09972
			4358.35	0.08199	0.09662	0.09256
			4363.09	0.10215	0.07853	0.07594
			4367.81	0.0743	0.08181	0.10479
			4372.54	0.02998	0.10192	0.08908
			4377.26	0.01333	0.10406	0.10105
			4381.98	0.02388	0.07459	0.09299
			4386.69	0.0349	0.04899	0.12027
			4391.4	0.04796	0.03272	0.10253
			4396.11	0.05509	0.06487	0.09829
			4400.82	0.04758	0.0652	0.08505
			4405.52	0.05745	0.05119	0.11773
			4410.22	0.06023	0.07403	0.14568
			4414.92	0.10187	0.09049	0.15202
			4419.61	0.09779	0.06444	0.11425
			4424.3	0.09257	0.09523	0.11452
			4428.99	0.05739	0.09737	0.10218
			4433.67	0.06451	0.06995	0.1209
			4438.36	0.08398	0.05936	0.13602
			4443.03	0.11397	0.09947	0.12548
			4447.71	0.07353	0.1007	0.10819
			4452.38	0.06922	0.06919	0.12151
			4457.05	0.05348	0.02334	0.13978
			4461.72	0.08072	0.03663	0.0948
			4466.38	0.04508	0.07765	0.10137
			4471.05	0.07461	0.11708	0.13044
			4475.7	0.06366	0.08943	0.15276
			4480.36	0.0765	0.08839	0.13389
			4485.01	0.04703	0.07529	0.12831
			4489.66	0.04867	0.07288	0.11034
			4494.31	0.03269	0.0666	0.11803
			4498.95	0.03684	0.06169	0.13269
			4503.59	0.03801	0.07133	0.14489
			4508.23	0.05267	0.07051	0.1447
			4512.86	0.07693	0.08447	0.13303
			4517.49	0.07216	0.08275	0.11686
			4522.12	0.07242	0.07078	0.10655
			4526.74	0.08502	0.06655	0.10456
			4531.37	0.09671	0.09802	0.12237
			4535.99	0.07684	0.09106	0.09113
			4540.6	0.07939	0.05295	0.08216
			4545.22	0.0929	0.06987	0.06531
			4549.83	0.08538	0.07859	0.12409
			4554.44	0.08358	0.04958	0.12075
			4559.04	0.09389	0.03943	0.12732
			4563.64	0.08729	0.08887	0.10845
			4568.24	0.04936	0.1176	0.10128
			4572.84	0.03064	0.09768	0.10784
			4577.43	0.04987	0.06843	0.09257
			4582.02	0.07275	0.07443	0.08945
			4586.61	0.06455	0.06656	0.08656
			4591.19	0.05611	0.08666	0.11203
			4595.77	0.05019	0.06605	0.10779
			4600.35	0.06919	0.0791	0.09679
			4604.93	0.04681	0.07373	0.10583
			4609.5	0.06237	0.07541	0.14142
			4614.07	0.03748	0.06708	0.15564
			4618.64	0.05282	0.09195	0.11966
			4623.2	0.03889	0.11637	0.07265
			4627.76	0.0572	0.09599	0.08686
			4632.32	0.06477	0.06583	0.12786
			4636.88	0.07508	0.07228	0.13555
			4641.43	0.08561	0.06873	0.1106
			4645.98	0.10072	0.07359	0.10207
			4650.52	0.082	0.06912	0.09671
			4655.07	0.08019	0.08035	0.10709
			4659.61	0.07609	0.06179	0.1267
			4664.15	0.10034	0.06756	0.14384
			4668.68	0.0887	0.09152	0.12632
			4673.22	0.09398	0.07637	0.11419
			4677.75	0.07433	0.05507	0.1077
			4682.27	0.08967	0.04742	0.0994
			4686.8	0.08557	0.06433	0.12329
			4691.32	0.10525	0.06624	0.15393
			4695.84	0.10344	0.07473	0.15149
			4700.35	0.103	0.08459	0.12856
			4704.86	0.08792	0.09741	0.12544
			4709.37	0.08291	0.08157	0.10341
			4713.88	0.1019	0.05187	0.07756
			4718.39	0.09391	0.05854	0.09357
			4722.89	0.10513	0.09887	0.11588
			4727.38	0.09486	0.08554	0.10961
			4731.88	0.06492	0.06492	0.10491
			4736.37	0.06585	0.05432	0.11957
			4740.86	0.10564	0.0644	0.13378
			4745.35	0.12669	0.07745	0.14708
			4749.83	0.09401	0.06684	0.13383
			4754.32	0.07345	0.0594	0.12261
			4758.79	0.06225	0.06106	0.09113
			4763.27	0.06935	0.08978	0.11119
			4767.74	0.08651	0.09803	0.1344
			4772.21	0.11236	0.07445	0.12992
			4776.68	0.10437	0.0561	0.10317
			4781.15	0.09615	0.07685	0.12435
			4785.61	0.09685	0.09443	0.12978
			4790.07	0.0996	0.08017	0.11113
			4794.52	0.09321	0.07773	0.11723
			4798.98	0.08179	0.07484	0.12491
			4803.43	0.08683	0.05785	0.1022
			4807.88	0.08638	0.04973	0.09998
			4812.32	0.08044	0.08868	0.09663
			4816.76	0.04936	0.0892	0.08855
			4821.2	0.04982	0.06925	0.11739
			4825.64	0.06766	0.08046	0.12507
			4830.07	0.10174	0.07938	0.10551
			4834.51	0.10609	0.07854	0.09541
			4838.93	0.10312	0.05927	0.10939
			4843.36	0.07547	0.05911	0.09839
			4847.78	0.06564	0.06553	0.11372
			4852.2	0.09011	0.0872	0.1349
			4856.62	0.11252	0.09022	0.11129
			4861.03	0.11573	0.0805	0.10321
			4865.45	0.07915	0.08511	0.11089
			4869.86	0.0579	0.07449	0.11992
			4874.26	0.07688	0.06454	0.08753
			4878.67	0.11072	0.07506	0.12604
			4883.07	0.09449	0.07444	0.15713
			4887.47	0.11279	0.06655	0.15737
			4891.86	0.11279	0.10663	0.11351
			4896.26	0.13085	0.12397	0.1043
			4900.65	0.11828	0.10448	0.10523
			4905.03	0.11646	0.08271	0.11696
			4909.42	0.08308	0.07322	0.13116
			4913.8	0.08308	0.06782	0.13636
			4918.18	0.08423	0.08243	0.10599
			4922.56	0.07097	0.11501	0.10062
			4926.93	0.06045	0.12144	0.10019
			4931.3	0.09429	0.08807	0.12677
			4935.67	0.10389	0.08335	0.11036
			4940.03	0.10961	0.05567	0.12096
			4944.4	0.07897	0.09848	0.11356
			4948.76	0.08423	0.08671	0.13023
			4953.12	0.07829	0.09359	0.11382
			4957.47	0.08446	0.08274	0.09471
			4961.82	0.10824	0.10235	0.09091
			4966.17	0.11509	0.08353	0.08778
			4970.52	0.08697	0.06858	0.12156
			4974.86	0.05452	0.06432	0.12878
			4979.21	0.08053	0.06097	0.1279
			4983.55	0.11376	0.0708	0.09956
			4987.88	0.1076	0.0845	0.12749
			4992.21	0.11288	0.08956	0.12481
			4996.55	0.10696	0.07279	0.1156
			5000.87	0.12619	0.04511	0.09514
			5005.2	0.12233	0.04539	0.10912
			5009.52	0.1283	0.08911	0.09991
			5013.84	0.0666	0.12122	0.10803
			5018.16	0.07942	0.11037	0.11593
			5022.47	0.08814	0.07745	0.10312
			5026.79	0.10119	0.07955	0.09413
			5031.1	0.0811	0.08802	0.11711
			5035.4	0.11313	0.09944	0.13333
			5039.71	0.13396	0.07403	0.1311
			5044.01	0.11546	0.085	0.12797
			5048.31	0.07228	0.08778	0.12348
			5052.6	0.05012	0.08556	0.09447
			5056.9	0.06684	0.08221	0.09111
			5061.19	0.11213	0.09136	0.09383
			5065.48	0.11238	0.08118	0.09722
			5069.76	0.09251	0.05008	0.10084
			5074.05	0.08659	0.07333	0.10603
			5078.33	0.12022	0.08498	0.08625
			5082.61	0.11796	0.0773	0.08446
			5086.88	0.10838	0.0894	0.10451
			5091.15	0.11892	0.08878	0.13649
			5095.42	0.12625	0.06131	0.12255
			5099.69	0.0945	0.06546	0.09196
			5103.96	0.07623	0.10121	0.07734
			5108.22	0.08837	0.11309	0.11405
			5112.48	0.09753	0.10154	0.12847
			5116.73	0.12293	0.08613	0.12398
			5120.99	0.11815	0.08073	0.10239
			5125.24	0.08296	0.09419	0.0997
			5129.49	0.06081	0.07969	0.10197
			5133.74	0.08849	0.05837	0.11301
			5137.98	0.11503	0.07456	0.13756
			5142.22	0.113	0.09258	0.10404
			5146.46	0.1057	0.09741	0.11778
			5150.7	0.0904	0.09314	0.11105
			5154.93	0.07556	0.09546	0.12074
			5159.16	0.07466	0.08141	0.0969
			5163.39	0.10738	0.07555	0.09263
			5167.62	0.12157	0.04035	0.06249
			5171.84	0.11542	0.06019	0.0724
			5176.06	0.10424	0.10549	0.08232
			5180.28	0.11088	0.11691	0.10687
			5184.5	0.10382	0.0758	0.09968
			5188.71	0.11115	0.0713	0.09587
			5192.92	0.09791	0.09431	0.08418
			5197.13	0.09473	0.11642	0.10962
			5201.33	0.05359	0.11556	0.10468
			5205.54	0.07647	0.07991	0.09817
			5209.74	0.06597	0.05539	0.09165
			5213.94	0.10234	0.04885	0.10427
			5218.13	0.11585	0.06959	0.11756
			5222.32	0.11289	0.08055	0.13581
			5226.51	0.09256	0.07582	0.12749
			5230.7	0.07177	0.06336	0.10702
			5234.89	0.08437	0.04636	0.09375
			5239.07	0.06838	0.03754	0.08296
			5243.25	0.09263	0.02644	0.10772
			5247.43	0.07367	0.049	0.13477
			5251.6	0.06911	0.08338	0.13421
			5255.77	0.05884	0.09252	0.09813
			5259.94	0.06686	0.06983	0.09378
			5264.11	0.05819	0.04782	0.11666
			5268.28	0.08107	0.08129	0.11095
			5272.44	0.08497	0.08748	0.08364
			5276.6	0.08133	0.10299	0.07861
			5280.76	0.06465	0.08234	0.08259
			5284.91	0.05964	0.08238	0.10119
			5289.06	0.07177	0.05218	0.11079
			5293.21	0.09076	0.06678	0.11791
			5297.36	0.07614	0.0716	0.09667
			5301.51	0.06267	0.09871	0.09862
			5305.65	0.08646	0.11285	0.09314
			5309.79	0.09173	0.11062	0.12299
			5313.93	0.08374	0.07701	0.13034
			5318.06	0.05106	0.06682	0.10573
			5322.19	0.068	0.06505	0.09282
			5326.32	0.0815	0.06281	0.08576
			5330.45	0.12267	0.04876	0.07982
			5334.58	0.11033	0.08109	0.07884
			5338.7	0.12864	0.11274	0.10262
			5342.82	0.12065	0.12029	0.08273
			5346.94	0.10603	0.08168	0.0867
			5351.05	0.08066	0.07717	0.1098
			5355.16	0.08936	0.06016	0.10229
			5359.27	0.09235	0.05361	0.08578
			5363.38	0.0759	0.02659	0.1172
			5367.49	0.07111	0.0355	0.11532
			5371.59	0.07821	0.0369	0.08913
			5375.69	0.08805	0.05809	0.08522
			5379.79	0.10247	0.05381	0.11192
			5383.88	0.11688	0.07409	0.12962
			5387.98	0.11827	0.07891	0.11288
			5392.07	0.08124	0.11101	0.10154
			5396.15	0.07119	0.08581	0.10888
			5400.24	0.09384	0.07403	0.1277
			5404.32	0.12769	0.05747	0.13392
			5408.4	0.08334	0.0948	0.11853
			5412.48	0.07558	0.07824	0.12159
			5416.56	0.07559	0.06441	0.1053
			5420.63	0.10098	0.05081	0.123
			5424.7	0.09116	0.08359	0.12426
			5428.77	0.10649	0.0643	0.12057
			5432.84	0.09003	0.05752	0.12229
			5436.9	0.0777	0.08189	0.11635
			5440.96	0.07245	0.10103	0.10906
			5445.02	0.06125	0.08538	0.10469
			5449.08	0.06332	0.06586	0.08773
			5453.13	0.08985	0.0775	0.06648
			5457.18	0.08415	0.07731	0.10871
			5461.23	0.06655	0.09054	0.1399
			5465.28	0.0709	0.07761	0.13261
			5469.32	0.094	0.06947	0.10214
			5473.36	0.10156	0.067	0.1097
			5477.4	0.07984	0.07818	0.08981
			5481.44	0.07642	0.07913	0.07869
			5485.48	0.08878	0.08462	0.10268
			5489.51	0.11188	0.07875	0.11362
			5493.54	0.07142	0.08629	0.14122
			5497.56	0.05588	0.09156	0.15328
			5501.59	0.07212	0.10069	0.14824
			5505.61	0.08973	0.07685	0.10291
			5509.63	0.08745	0.09849	0.09336
			5513.65	0.09455	0.06896	0.10835
			5517.67	0.08152	0.06854	0.13234
			5521.68	0.07238	0.07085	0.14463
			5525.69	0.08382	0.10659	0.12383
			5529.7	0.0916	0.08571	0.11361
			5533.7	0.09984	0.06505	0.11757
			5537.71	0.09001	0.06918	0.11951
			5541.71	0.08385	0.09286	0.11356
			5545.71	0.06488	0.09949	0.1308
			5549.7	0.06694	0.0927	0.13701
			5553.7	0.07746	0.09683	0.09753
			5557.69	0.09964	0.11665	0.07628
			5561.68	0.09553	0.09599	0.09126
			5565.67	0.08159	0.07442	0.10963
			5569.65	0.06948	0.05058	0.10413
			5573.63	0.08503	0.06175	0.11822
			5577.61	0.05943	0.08112	0.13613
			5581.59	0.07613	0.09889	0.13221
			5585.57	0.06973	0.06777	0.11366
			5589.54	0.08734	0.06098	0.12144
			5593.51	0.07385	0.06579	0.1335
			5597.48	0.07614	0.09265	0.15501
			5601.44	0.09055	0.0729	0.15694
			5605.41	0.11296	0.07134	0.14334
			5609.37	0.10496	0.07592	0.12636
			5613.33	0.06424	0.10029	0.13684
			5617.29	0.06557	0.07576	0.12459
			5621.24	0.06827	0.07579	0.10829
			5625.19	0.08881	0.07423	0.1181
			5629.14	0.10865	0.09905	0.12475
			5633.09	0.10541	0.0727	0.14221
			5637.03	0.06078	0.07569	0.13896
			5640.98	0.04908	0.04889	0.13099
			5644.92	0.06801	0.06529	0.09758
			5648.85	0.09724	0.07237	0.09613
			5652.79	0.09514	0.11129	0.12236
			5656.72	0.07177	0.09108	0.11326
			5660.65	0.05893	0.07588	0.11632
			5664.58	0.06048	0.05658	0.08831
			5668.51	0.05838	0.07253	0.11904
			5672.43	0.04896	0.06346	0.11849
			5676.36	0.06721	0.06281	0.14113
			5680.28	0.07814	0.05829	0.11762
			5684.19	0.11376	0.06105	0.12721
			5688.11	0.08354	0.09519	0.11176
			5692.02	0.09081	0.10522	0.13042
			5695.93	0.08482	0.10116	0.12718
			5699.84	0.10353	0.07981	0.12305
			5703.74	0.08748	0.10463	0.1079
			5707.65	0.10001	0.09601	0.11638
			5711.55	0.09082	0.0592	0.10595
			5715.45	0.08483	0.03103	0.08877
			5719.35	0.06901	0.05812	0.12336
			5723.24	0.07399	0.08273	0.13161
			5727.13	0.09681	0.0686	0.10701
			5731.02	0.08625	0.09072	0.10311
			5734.91	0.05396	0.10457	0.13252
			5738.8	0.06535	0.09797	0.14145
			5742.68	0.11949	0.07251	0.11256
			5746.56	0.1199	0.09047	0.11474
			5750.44	0.09996	0.09661	0.10116
			5754.31	0.08391	0.07091	0.11616
			5758.19	0.09347	0.06068	0.12149
			5762.06	0.07033	0.0716	0.11714
			5765.93	0.07897	0.09388	0.09343
			5769.8	0.07527	0.08456	0.07063
			5773.66	0.08231	0.08478	0.10476
			5777.52	0.08638	0.08024	0.1281
			5781.38	0.11125	0.08569	0.11969
			5785.24	0.09429	0.07546	0.07753
			5789.1	0.09538	0.07637	0.10761
			5792.95	0.09739	0.07319	0.1395
			5796.8	0.09346	0.0509	0.11264
			5800.65	0.06621	0.04908	0.0842
			5804.5	0.05564	0.07796	0.08525
			5808.35	0.05697	0.11116	0.10048
			5812.19	0.04617	0.08524	0.10288
			5816.03	0.07768	0.05068	0.10843
			5819.87	0.07877	0.05727	0.11151
			5823.7	0.09404	0.05977	0.12944
			5827.53	0.10017	0.08092	0.14579
			5831.37	0.11864	0.08592	0.11938
			5835.2	0.12202	0.08456	0.11548
			5839.02	0.11808	0.05909	0.10483
			5842.85	0.11049	0.05909	0.09305
			5846.67	0.08895	0.08547	0.07091
			5850.49	0.07313	0.10707	0.09807
			5854.31	0.04861	0.09138	0.10542
			5858.12	0.03599	0.07751	0.11345
			5861.94	0.08075	0.06455	0.10392
			5865.75	0.09648	0.07319	0.07908
			5869.56	0.09506	0.04226	0.08891
			5873.37	0.09135	0.04272	0.08545
			5877.17	0.10273	0.04567	0.10001
			5880.97	0.06885	0.06955	0.10691
			5884.77	0.08411	0.09001	0.14712
			5888.57	0.08795	0.07455	0.12251
			5892.37	0.09179	0.05841	0.11117
			5896.16	0.0547	0.03794	0.1228
			5899.95	0.0343	0.06682	0.14365
			5903.74	0.03517	0.05181	0.12872
			5907.53	0.07078	0.065	0.10051
			5911.32	0.10891	0.03771	0.09323
			5915.1	0.09492	0.06864	0.0999
			5918.88	0.0784	0.07751	0.12368
			5922.66	0.01525	0.08297	0.13778
			5926.44	0.04264	0.04886	0.14063
			5930.21	0.06019	0.05272	0.14596
			5933.98	0.09352	0.05318	0.1371
			5937.75	0.05872	0.06318	0.12329
			5941.52	0.0621	0.04726	0.09913
			5945.29	0.07393	0.0625	0.09613
			5949.05	0.08646	0.05295	0.1145
			5952.81	0.09372	0.04931	0.11937
			5956.57	0.08109	0.04704	0.10827
			5960.33	0.09728	0.07137	0.08816
			5964.08	0.11026	0.07569	0.09888
			5967.84	0.09832	0.05659	0.08755
			5971.59	0.08477	0.03794	0.10592
			5975.33	0.08381	0.04613	0.10742
			5979.08	0.09336	0.05659	0.10081
			5982.82	0.07044	0.06182	0.07845
			5986.57	0.06513	0.03931	0.10313
			5990.31	0.07217	0.04158	0.10418
			5994.04	0.08583	0.04135	0.09577
			5997.78	0.09218	0.05431	0.08353
			6001.51	0.0839	0.04021	0.10731
			6005.24	0.07607	0.04294	0.12434
			6008.97	0.05818	0.04886	0.12111
			6012.7	0.06453	0.05136	0.07894
			6016.43	0.0455	0.05613	0.07053
			6020.15	0.0546	0.04635	0.08688
			6023.87	0.06735	0.01679	0.11786
			6027.59	0.09359	0.02089	0.11485
			6031.3	0.08964	0.04886	0.09429
			6035.02	0.08502	0.05158	0.09623
			6038.73	0.06919	0.02384	0.11101
			6042.44	0.08743	0.06727	0.108
			6046.15	0.09126	0.07569	0.09644
			6049.85	0.10698	0.05863	0.10716
			6053.56	0.07012	0.02816	0.11631
			6057.26	0.05977	0.03339	0.08765
			6060.96	0.04189	0.0268	0.08824
			6064.65	0.0775	0.03589	0.12687
			6068.35	0.0667	0.03817	0.14502
			6072.04	0.06298	0.05204	0.11343
			6075.73	0.05447	0.07114	0.1147
			6079.42	0.04916	0.07683	0.12677
			6083.11	0.06008	0.06273	0.12669
			6086.8	0.09157	0.04021	0.09307
			6090.48	0.0714	0.02975	0.09591
			6094.16	0.03956	0.03453	0.09516
			6097.84	0.05208	0.04067	0.06469
			6101.51	0.07283	0.05227	0.04503
			6105.19	0.06752	0.04408	0.07555
			6108.86	0.07364	0.07137	0.10811
			6112.53	0.05918	0.03567	0.07741
			6116.2	0.04014	0.04431	0.07283
			6119.86	0.05426	0.05841	0.10336
			6123.53	0.05878	0.04977	0.10755
			6127.19	0.05689	0.00451	0.08834
			6130.85	0.0637	0.055	0.11436
			6134.51	0.10708	0.07364	0.11946
			6138.16	0.07616	0.03703	0.11532
			6141.82	0.06559	0.01518	0.09993
			6145.47	0.04175	0.06254	0.10593
			6149.12	0.06524	0.06362	0.09054
			6152.76	0.08188	0.04317	0.11161
			6156.41	0.11932	0.06272	0.11491
			6160.05	0.09411	0.02748	0.09794
			6163.69	0.05358	0.02611	0.06815
			6167.33	0.05536	0.02747	0.07099
			6170.97	0.08799	0.0493	0.0592
			6174.6	0.09159	0.00701	0.10211
			6178.24	0.07873	0.00359	0.11575
			6181.87	0.08279	0.02929	0.11207
			6185.5	0.06559	0.04907	0.10771
			6189.12	0.04975	0.04543	0.11325
			6192.75	0.06707	0.03474	0.10281
			6196.37	0.09491	0.0386	0.07707
			6199.99	0.10491	0.00835	0.08869
			6203.61	0.08221	0.00721	0.10504
			6207.23	0.09496	0.04655	0.10833
			6210.84	0.07089	0.06838	0.10329
			6214.45	0.061	0.03245	0.10636
			6218.06	0.0598	0.03608	0.1164
			6221.67	0.06706	0.03744	0.10259
			6225.28	0.0718	0.02812	0.12186
			6228.88	0.07014	0.02493	0.10467
			6232.49	0.0806	0.04425	0.09175
			6236.09	0.07688	0.03857	0.08356
			6239.68	0.08026	0.04197	0.10981
			6243.28	0.0786	0.05084	0.11198
			6246.88	0.07511	0.06516	0.11662
			6250.47	0.06887	0.06083	0.10978
			6254.06	0.05715	0.06606	0.0469
			6257.65	0.0683	0.06583	0.06212
			6261.23	0.08264	0.07083	0.08184
			6264.82	0.08578	0.04399	0.0795
			6268.4	0.07772	0.02807	0.04566
			6271.98	0.08658	0.0342	0.07618
			6275.56	0.07143	0.05193	0.08915
			6279.13	0.06016	0.0451	0.08614
			6282.71	0.06765	0.03032	0.08965
			6286.28	0.07033	0.03418	0.09519
			6289.85	0.06639	0.04577	0.10929
			6293.42	0.05626	0.0419	0.13216
			6296.98	0.06283	0.07214	0.11114
			6300.55	0.07055	0.06508	0.07301
			6304.11	0.06454	0.04643	0.05582
			6307.67	0.05579	0.02459	0.07599
			6311.23	0.05733	0.06051	0.09031
			6314.78	0.08151	0.08257	0.08415
			6318.34	0.09059	0.05823	0.06245
			6321.89	0.07704	0.01729	0.08397
			6325.44	0.06509	0	0.11787
			6328.99	0.0568	0.03774	0.0964
			6332.53	0.04896	0.06684	0.07516
			6336.08	0.05439	0.08866	0.09533
			6339.62	0.0765	0.06364	0.10244
			6343.16	0.0801	0.02634	0.10145
			6346.7	0.06015	0.00882	0.09169
			6350.24	0.04568	0.03224	0.13481
			6353.77	0.0543	0.04974	0.11852
			6357.3	0.07779	0.04587	0.0993
			6360.83	0.07045	0.04859	0.07491
			6364.36	0.03663	0.03926	0.09305
			6367.89	0.03118	0.03925	0.08058
			6371.41	0.04585	0.02992	0.04696
			6374.94	0.06165	0.03127	0.06488
			6378.46	0.07746	0.0349	0.08662
			6381.98	0.07086	0.05468	0.10116
			6385.49	0.05123	0.05353	0.09477
			6389.01	0.054	0.04374	0.10819
			6392.52	0.06684	0.03054	0.1036
			6396.03	0.02823	0.01462	0.10013
			6399.54	0.03946	0.02325	0.09059
			6403.05	0.06601	0.06303	0.08127
			6406.55	0.08365	0.06734	0.07803
			6410.06	0.05853	0.04255	0.10788
			6413.56	0.07548	0.03663	0.10982
			6417.06	0.09288	0.04366	0.08609
			6420.55	0.09566	0.03342	0.0734
			6424.05	0.06436	0.04978	0.07219
			6427.54	0.07194	0.05432	0.0802
			6431.03	0.08568	0.05863	0.09632
			6434.52	0.08891	0.04157	0.0978
			6438.01	0.06265	0.03269	0.0725
			6441.5	0.08028	0.01812	0.07264
			6444.98	0.07985	0.04153	0.09708
			6448.46	0.07828	0.06881	0.12198
			6451.94	0.08448	0.07107	0.12459
			6455.42	0.10646	0.03127	0.09771
			6458.9	0.09322	0.01647	0.08052
			6462.37	0.07336	0.04762	0.07615
			6465.84	0.08299	0.08444	0.08619
			6469.31	0.08485	0.04395	0.0933
			6472.78	0.07161	0.02575	0.10401
			6476.25	0.05907	0.00959	0.09942
			6479.71	0.03875	0.04505	0.11036
			6483.18	0.05318	0.03185	0.10082
			6486.64	0.04977	0.0639	0.08182
			6490.1	0.08204	0.05934	0.05427
			6493.55	0.06834	0.07206	0.08164
			6497.01	0.10107	0.04863	0.0838
			6500.46	0.0668	0.04634	0.08416
			6503.91	0.07505	0.03769	0.07529
			6507.36	0.05222	0.03563	0.09816
			6510.81	0.04996	0.04221	0.07241
			6514.26	0.04815	0.0497	0.06489
			6517.7	0.06601	0.02718	0.06209
			6521.14	0.06946	0.04649	0.09194
			6524.58	0.0496	0.07672	0.0959
			6528.02	0.06243	0.05579	0.08163
			6531.45	0.08303	0.0153	0.07343
			6534.89	0.07208	0.02119	0.10058
			6538.32	0.06113	0.04278	0.13312
			6541.75	0.0591	0.03504	0.1202
			6545.18	0.10622	0.03025	0.10413
			6548.61	0.07904	0.03432	0.0876
			6552.03	0.0578	0.01839	0.09314
			6555.45	0.06399	0.04407	0.08562
			6558.88	0.08299	0.03997	0.0835
			6562.3	0.04049	0.04382	0.07553
			6565.71	0.02863	0.03743	0.1011
			6569.13	0.06523	0.0522	0.06837
			6572.54	0.08835	0.05196	0.07255
			6575.95	0.09043	0.04989	0.06503
			6579.36	0.09777	0.03646	0.07282
			6582.77	0.08476	0.03213	0.0671
			6586.18	0.09644	0.03757	0.12057
			6589.58	0.08823	0.05643	0.14366
			6592.98	0.08597	0.03071	0.12691
			6596.39	0.08416	0.04048	0.10386
			6599.78	0.09173	0.05865	0.09364
			6603.18	0.08237	0.05954	0.11336
			6606.58	0.08285	0.03565	0.09436
			6609.97	0.07876	0.04496	0.09044
			6613.36	0.0486	0.0413	0.07076
			6616.75	0.06577	0.03606	0.0925
			6620.14	0.07196	0.03081	0.08408
			6623.52	0.06673	0.05853	0.08916
			6626.91	0.05029	0.06989	0.09177
			6630.29	0.08414	0.07851	0.11508
			6633.67	0.06976	0.07235	0.13187
			6637.05	0.08007	0.06096	0.12368
			6640.42	0.04763	0.04025	0.11435
			6643.8	0.05199	0.03728	0.11043
			6647.17	0.05567	0.06273	0.11191
			6650.54	0.09593	0.08159	0.10574
			6653.91	0.06028	0.06315	0.1106
			6657.28	0.06487	0.04517	0.11073
			6660.65	0.06924	0.07494	0.11086
			6664.01	0.0864	0.07628	0.09501
			6667.37	0.08025	0.08991	0.08051
			6670.73	0.07204	0.0576	0.08627
			6674.09	0.07343	0.05917	0.10598
			6677.44	0.07139	0.05119	0.11152
			6680.8	0.07461	0.05027	0.11705
			6684.15	0.03805	0.03979	0.11538
			6687.5	0.07259	0.06182	0.11821
			6690.85	0.09593	0.07931	0.09898
			6694.2	0.08337	0.0636	0.10226
			6697.55	0.0523	0.04835	0.12332
			6700.89	0.04774	0.0506	0.11558
			6704.23	0.05347	0.0399	0.10063
			6707.57	0.06195	0.03988	0.08275
			6710.91	0.09306	0.03986	0.08963
			6714.25	0.08531	0.05212	0.09674
			6717.58	0.11002	0.04641	0.12365
			6720.91	0.11301	0.05207	0.13729
			6724.24	0.09382	0.035	0.12886
			6727.57	0.09041	0.04021	0.09996
			6730.9	0.07579	0.05474	0.09289
			6734.23	0.08495	0.05267	0.08896
			6737.55	0.05639	0.06289	0.10147
			6740.87	0.0971	0.05331	0.0953
			6744.19	0.09758	0.07831	0.10871
			6747.51	0.11222	0.08374	0.12459
			6750.83	0.06926	0.0935	0.11009
			6754.14	0.04915	0.05141	0.12102
			6757.46	0.06746	0.05639	0.09819
			6760.77	0.11229	0.05114	0.10057
			6764.08	0.11093	0.0452	0.08225
			6767.39	0.08625	0.02449	0.11861
			6770.69	0.07278	0.04994	0.12707
			6773.99	0.092	0.06811	0.16208
			6777.3	0.11145	0.0574	0.14961
			6780.6	0.12747	0.05874	0.1342
			6783.9	0.10096	0.06645	0.10867
			6787.19	0.0932	0.09758	0.14031
			6790.49	0.09916	0.08664	0.13639
			6793.78	0.11129	0.06297	0.13494
			6797.07	0.10513	0.08023	0.1389
			6800.36	0.11498	0.08407	0.15433
			6803.65	0.10127	0.08405	0.13532
			6806.94	0.07362	0.0697	0.11745
			6810.22	0.07272	0.06967	0.1079
			6813.51	0.08463	0.0551	0.1177
			6816.79	0.10156	0.06098	0.11063
			6820.07	0.10866	0.08802	0.09883
			6823.35	0.11782	0.0714	0.11291
			6826.62	0.09268	0.05091	0.14905
			6829.9	0.09132	0.05884	0.15277
			6833.17	0.09613	0.07246	0.14637
			6836.44	0.1149	0.08222	0.12669
			6839.71	0.10736	0.08287	0.10657
			6842.98	0.09434	0.09968	0.08756
			6846.24	0.09939	0.10011	0.13225
			6849.5	0.11837	0.06279	0.12698
			6852.77	0.12982	0.05003	0.10752
			6856.03	0.12617	0.06479	0.09234
			6859.28	0.10058	0.09205	0.14334
			6862.54	0.10836	0.0902	0.12748
			6865.8	0.10083	0.07221	0.11005
			6869.05	0.12416	0.06946	0.11806
			6872.3	0.09994	0.0733	0.13619
			6875.55	0.102	0.10989	0.10796
			6878.8	0.08875	0.07484	0.08378
			6882.04	0.08831	0.05435	0.07175
			6885.29	0.09906	0.06933	0.09303
			6888.53	0.11668	0.09296	0.09473
			6891.77	0.09634	0.07451	0.09441
			6895.01	0.08332	0.05129	0.09701
			6898.25	0.09522	0.05445	0.14733
			6901.49	0.10072	0.03782	0.16298
			6904.72	0.09958	0.04393	0.12462
			6907.95	0.09662	0.06665	0.10134
			6911.18	0.11149	0.08709	0.09651
			6914.41	0.13002	0.05704	0.10969
			6917.64	0.14352	0.05042	0.11702
			6920.86	0.08363	0.04084	0.10927
			6924.09	0.045	0.06265	0.10152
			6927.31	0.12068	0.12765	0.14891

## Sheet: Fig 2d_butanol
DFT			Experiment
wavenumber/cm-1	Intensity/arb. units		wavenumber/cm-1	Normalized Intensity	Normalized Intensity	Normalized Intensity
				SERS 1	SERS 2	SERS 3
0	1.67505e-05		230.883	0.09067	0.08958	0.07787
8	1.95466e-05		238.643	0.04664	0.10078	0.0817
16	2.31408e-05		246.396	0.06288	0.11727	0.08114
24	2.78825e-05		254.143	0.09343	0.11236	0.09485
32	3.43441e-05		261.884	0.08957	0.11617	0.0978
40	4.35202e-05		269.619	0.08697	0.12129	0.06724
48	5.72791e-05		277.347	0.07959	0.13988	0.06193
56	7.95064e-05		285.068	0.10888	0.12019	0.07489
64	0.0001195		292.784	0.08367	0.11343	0.07059
72	0.000239109		300.493	0.08809	0.10377	0.05904
80	0.000484843		308.196	0.091	0.08275	0.05474
88	0.00172		315.892	0.1032	0.09421	0.04919
96	0.00494		323.582	0.06994	0.11253	0.0804
104	0.000989335		331.266	0.06757	0.12452	0.08536
112	0.000514591		338.943	0.07425	0.07314	0.10707
120	0.000598638		346.614	0.09046	0.0772	0.10702
128	0.00115		354.279	0.11194	0.10688	0.07747
136	0.00529		361.938	0.10706	0.10223	0.05016
144	0.00334		369.59	0.08383	0.09256	0.06237
152	0.000946022		377.236	0.05056	0.09874	0.05583
160	0.000576915		384.876	0.06928	0.10649	0.05703
168	0.000506338		392.51	0.09628	0.11135	0.07175
176	0.000536935		400.137	0.14764	0.09561	0.08871
184	0.000640172		407.758	0.12817	0.08752	0.0474
192	0.00089129		415.373	0.11749	0.09264	0.04461
200	0.00127		422.982	0.11284	0.11571	0.04232
208	0.0021		430.584	0.11974	0.11897	0.07079
216	0.00443		438.18	0.12664	0.11898	0.08425
224	0.01604		445.77	0.14107	0.10512	0.08596
232	0.04765		453.354	0.13138	0.10183	0.04716
240	0.01095		460.932	0.10588	0.08761	0.05612
248	0.00987		468.503	0.07447	0.06208	0.06133
256	0.00468		476.069	0.07772	0.05112	0.08867
264	0.00622		483.628	0.09669	0.08955	0.07414
272	0.01846		491.181	0.11443	0.10872	0.06736
280	0.07806		498.728	0.13402	0.04339	0.06229
288	0.01488		506.269	0.12124	0	0.07593
296	0.00511		513.803	0.12856	0.02844	0.04867
304	0.00296		521.332	0.10878	0.07987	0.02768
312	0.00245		528.854	0.13371	0.07797	0.04572
320	0.00283		536.371	0.12124	0.08479	0.07677
328	0.00475		543.881	0.12787	0.07024	0.09033
336	0.01355		551.385	0.12597	0.09187	0.08039
344	0.07403		558.883	0.14945	0.10031	0.09022
352	0.01868		566.375	0.17545	0.11378	0.11432
360	0.00534		573.861	0.17108	0.10878	0.11166
368	0.00253		581.341	0.13458	0.11514	0.09002
376	0.00152		588.815	0.11768	0.10277	0.06638
384	0.00106		596.282	0.10632	0.08248	0.07096
392	0.000777813		603.744	0.08769	0.1005	0.05463
400	0.000636568		611.2	0.07183	0.09001	0.07052
408	0.000550117		618.649	0.10873	0.06421	0.10971
416	0.000506735		626.093	0.1351	0.04477	0.1392
424	0.000492423		633.531	0.11602	0.08527	0.12927
432	0.000504408		640.962	0.07625	0.1007	0.10333
440	0.000496232		648.388	0.08185	0.08631	0.0939
448	0.000578513		655.808	0.11694	0.04736	0.11798
456	0.00071568		663.221	0.11208	0.08395	0.16433
464	0.000946432		670.629	0.13686	0.10709	0.1624
472	0.00136		678.031	0.1503	0.10175	0.17073
480	0.00218		685.426	0.17857	0.11138	0.20232
488	0.00414		692.816	0.18624	0.11471	0.2254
496	0.01077		700.2	0.23109	0.16135	0.24598
504	0.05472		707.578	0.30983	0.2358	0.3551
512	0.04941		714.95	0.37201	0.35678	0.49649
520	0.01009		722.316	0.38596	0.35498	0.50232
528	0.00392		729.677	0.3429	0.32069	0.43937
536	0.00205		737.031	0.33274	0.32311	0.39268
544	0.00125		744.379	0.31656	0.31074	0.39
552	0.000844316		751.722	0.31896	0.25955	0.36832
560	0.000606757		759.058	0.30076	0.20942	0.34289
568	0.000456875		766.389	0.33004	0.23613	0.37023
576	0.000356326		773.714	0.34047	0.24752	0.36056
584	0.000285632		781.033	0.33459	0.24254	0.32487
592	0.00024945		788.346	0.2963	0.19954	0.29419
600	0.000212379		795.653	0.31729	0.15416	0.32428
608	0.000184502		802.955	0.3438	0.15129	0.37363
616	0.00016337		810.25	0.31958	0.18249	0.37471
624	0.000147395		817.54	0.32927	0.20206	0.34778
632	0.000135549		824.824	0.32514	0.19418	0.29359
640	0.000127196		832.102	0.28586	0.22827	0.27617
648	0.000122006		839.374	0.24104	0.23042	0.26825
656	0.000119924		846.641	0.27007	0.18319	0.26583
664	0.000121198		853.902	0.24861	0.16474	0.2439
672	6.48212e-05		861.157	0.21711	0.16398	0.22473
680	0.000445486		868.406	0.20847	0.14526	0.24782
688	0.000509197		875.649	0.20585	0.13579	0.24215
696	0.000655508		882.887	0.1844	0.14454	0.22448
704	0.000774		890.119	0.18303	0.14483	0.20581
712	0.000944923		897.345	0.14727	0.11317	0.19839
720	0.00122		904.565	0.13184	0.11162	0.15046
728	0.00177		911.78	0.12269	0.14123	0.12328
736	0.00338		918.989	0.10149	0.12726	0.14338
744	0.01316		926.192	0.07728	0.08055	0.13621
752	0.01287		933.389	0.0975	0.02275	0.11504
760	0.00405		940.581	0.09617	0.04654	0.12763
768	0.00306		947.767	0.10304	0.03839	0.14672
776	0.00324		954.947	0.13594	0.05109	0.1153
784	0.00396		962.122	0.12847	0.08254	0.12439
792	0.00531		969.291	0.15262	0.12323	0.1825
800	0.00776		976.454	0.16548	0.13356	0.19234
808	0.01277		983.612	0.13564	0.11642	0.16867
816	0.0247		990.764	0.05179	0.09505	0.15401
824	0.06675		997.91	0.03526	0.06973	0.1681
832	0.36135		1005.05	0.02802	0.07048	0.11962
840	0.21568		1012.18	0.04942	0.07809	0.10511
848	0.07245		1019.32	0.06101	0.04248	0.09012
856	0.11309		1026.44	0.07311	0.03907	0.10409
864	0.02679		1033.56	0.03774	0.04299	0.09176
872	0.01189		1040.67	0.06767	0.07014	0.11293
880	0.00736		1047.78	0.09334	0.08436	0.15962
888	0.00524		1054.88	0.13005	0.13449	0.21931
896	0.00413		1061.97	0.14591	0.18593	0.24674
904	0.00354		1069.06	0.16354	0.20939	0.21515
912	0.0033		1076.15	0.16308	0.17792	0.17805
920	0.00356		1083.23	0.18648	0.14803	0.20973
928	0.00412		1090.3	0.20586	0.23142	0.27292
936	0.00552		1097.37	0.20842	0.2657	0.26934
944	0.0093		1104.43	0.16727	0.14841	0.20873
952	0.02368		1111.49	0.10503	0.0327	0.15413
960	0.12759		1118.54	0.04932	0.04136	0.11903
968	0.05277		1125.58	0.04811	0.10204	0.11795
976	0.03241		1132.62	0.09913	0.12707	0.13687
984	0.01654		1139.66	0.12504	0.13969	0.17255
992	0.00824		1146.69	0.16678	0.14993	0.20023
1000	0.00705		1153.71	0.16532	0.13403	0.1944
1008	0.00872		1160.73	0.1518	0.15773	0.19031
1016	0.0146		1167.74	0.16013	0.20996	0.18747
1024	0.03889		1174.75	0.17223	0.21465	0.2174
1032	0.2123		1181.75	0.23531	0.17709	0.23458
1040	0.06933		1188.74	0.34083	0.18996	0.28126
1048	0.02437		1195.73	0.3886	0.25776	0.25517
1056	0.02241		1202.72	0.32686	0.22601	0.1743
1064	0.0507		1209.7	0.22845	0.14224	0.11419
1072	0.2461		1216.67	0.15867	0.10467	0.15137
1080	0.05821		1223.64	0.10773	0.1392	0.15804
1088	0.02139		1230.61	0.10803	0.15524	0.13519
1096	0.0167		1237.56	0.10731	0.15068	0.13661
1104	0.02546		1244.52	0.13724	0.22639	0.23006
1112	0.08897		1251.46	0.2277	0.34488	0.30175
1120	0.18619		1258.4	0.34001	0.38336	0.41972
1128	0.0358		1265.34	0.37948	0.35503	0.43689
1136	0.01624		1272.27	0.32553	0.34572	0.34902
1144	0.01548		1279.2	0.24545	0.40822	0.22438
1152	0.04483		1286.12	0.15684	0.4364	0.21604
1160	0.05087		1293.03	0.13754	0.42972	0.2102
1168	0.01226		1299.94	0.16044	0.38502	0.20611
1176	0.00657		1306.84	0.22603	0.36223	0.24354
1184	0.00518		1313.74	0.32126	0.39436	0.34475
1192	0.00478		1320.63	0.47878	0.47218	0.46671
1200	0.00498		1327.52	0.54537	0.60122	0.52439
1208	0.00624		1334.4	0.51528	0.60035	0.45728
1216	0.00976		1341.28	0.45153	0.54745	0.36416
1224	0.02436		1348.15	0.54173	0.52703	0.36732
1232	0.09112		1355.02	0.54981	0.5486	0.41075
1240	0.03136		1361.88	0.47325	0.51445	0.36715
1248	0.05105		1368.74	0.36455	0.41085	0.31779
1256	0.25685		1375.59	0.36911	0.38224	0.3177
1264	0.0719		1382.43	0.42667	0.41568	0.31661
1272	0.02352		1389.27	0.42495	0.50247	0.30802
1280	0.01517		1396.11	0.36246	0.54119	0.29493
1288	0.01677		1402.94	0.27033	0.59048	0.3156
1296	0.03954		1409.76	0.24098	0.58537	0.34077
1304	0.06252		1416.58	0.23877	0.53035	0.35494
1312	0.03242		1423.39	0.26066	0.43598	0.3616
1320	0.05519		1430.2	0.32625	0.36221	0.38002
1328	0.20673		1437	0.38406	0.31168	0.39419
1336	0.42997		1443.8	0.37656	0.33931	0.35458
1344	0.24245		1450.59	0.31708	0.35452	0.30272
1352	0.05804		1457.38	0.2684	0.2723	0.28237
1360	0.02625		1464.16	0.20038	0.22256	0.26728
1368	0.01591		1470.94	0.20419	0.22668	0.25568
1376	0.01154		1477.71	0.22709	0.21997	0.24834
1384	0.00964		1484.48	0.22939	0.21512	0.24575
1392	0.00933		1491.24	0.15635	0.24591	0.22966
1400	0.01291		1497.99	0.14057	0.24448	0.15053
1408	0.017		1504.74	0.11499	0.21136	0.10768
1416	0.02955		1511.49	0.11654	0.19356	0.1341
1424	0.01635		1518.23	0.13918	0.21564	0.19703
1432	0.02423		1524.96	0.2314	0.25619	0.21845
1440	0.08738		1531.69	0.30452	0.37887	0.27463
1448	0.0589		1538.42	0.37916	0.53719	0.34207
1456	0.0391		1545.14	0.39728	0.67122	0.41551
1464	0.06789		1551.85	0.36392	0.71811	0.42067
1472	0.26482		1558.56	0.31248	0.68393	0.39382
1480	0.31003		1565.27	0.20226	0.56552	0.27943
1488	0.19968		1571.97	0.12143	0.42967	0.19881
1496	0.71505		1578.66	0.08682	0.28749	0.14169
1504	0.37697		1585.35	0.09126	0.23377	0.1356
1512	0.27334		1592.03	0.12657	0.21015	0.12
1520	0.26821		1598.71	0.16349	0.23327	0.13891
1528	0.06403		1605.38	0.18859	0.25718	0.18134
1536	0.02923		1612.05	0.17438	0.30643	0.23902
1544	0.01736		1618.72	0.19157	0.36335	0.28295
1552	0.01172		1625.37	0.16228	0.4736	0.30036
1560	0.00852		1632.03	0.17368	0.59151	0.31327
1568	0.00651		1638.67	0.14264	0.61568	0.26916
1576	0.00514		1645.32	0.11209	0.52709	0.20029
1584	0.00418		1651.96	0.08782	0.48445	0.12792
1592	0.00347		1658.59	0.12784	0.48775	0.12308
1600	0.00293		1665.22	0.1357	0.44062	0.164
1608	0.00244		1671.84	0.17195	0.37474	0.18617
1616	0.00211		1678.46	0.18684	0.31942	0.20433
1624	0.00185		1685.07	0.21504	0.34121	0.2415
1632	0.00163		1691.68	0.30226	0.3717	0.29343
1640	0.00115		1698.28	0.45603	0.50941	0.34461
1648	0.00103		1704.88	0.43198	0.58348	0.44305
1656	0.000591456		1711.47	0.32078	0.5271	0.53374
1664	0.000312717		1718.06	0.2043	0.3503	0.49013
1672	0.000271562		1724.64	0.17673	0.23847	0.31722
1680	0		1731.22	0.13006	0.14195	0.18982
1688	0		1737.79	0.10349	0.0882	0.1237
1696	0		1744.36	0.06812	0.10681	0.08966
1704	0		1750.92	0.04882	0.12991	0.07686
1712	0		1757.48	0.06392	0.11973	0.08858
1720	0		1764.03	0.09761	0.10665	0.07102
1728	0		1770.58	0.09664	0.10043	0.04151
1736	0		1777.12	0.08009	0.07897	0.01476
1744	0		1783.66	0.07509	0.06277	0.01626
1752	0		1790.19	0.08365	0.07734	0.02777
1760	0		1796.72	0.0877	0.06866	0.03753
1768	0		1803.24	0.06584	0.05635	0.02677
1776	0		1809.76	0.06019	0.06226	0.03577
1784	0		1816.27	0.05006	0.0621	0.02276
1792	0		1822.78	0.05642	0.06854	0
1800	0		1829.28	0.06255	0.07471	0.02025
1808	0		1835.78	0.0948	0.06187	0.06451
1816	0		1842.28	0.08711	0.05722	0.04599
1824	0		1848.77	0.06159	0.0552	0.02797
1832	0		1855.25	0.07124	0.09887	0.0082
1840	0		1861.73	0.08892	0.08524	0.0427
1848	0		1868.2	0.07847	0.08428	0.07402
1856	0		1874.67	0.05018	0.04319	0.06855
1864	0		1881.13	0.08167	0.03589	0.01629
1872	0		1887.59	0.09558	0.0447	0.01262
1880	0		1894.05	0.10397	0.02869	0.02619
1888	0		1900.5	0.04856	0.02905	0.02904
1896	0		1906.94	0.06774	0.07404	0.03438
1904	0		1913.38	0.08918	0.0913	0.02922
1912	0		1919.82	0.09379	0.06314	0.02581
1920	0		1926.25	0.05119	0.04185	0.00163
1928	0		1932.67	0.03671	0.07284	0.02573
1936	0		1939.09	0.02575	0.04759	0.03482
1944	0		1945.51	0.04242	0.04636	0.06742
1952	0		1951.92	0.04703	0.03458	0.0455
1960	0		1958.33	0.06997	0.05712	0.04508
1968	0		1964.73	0.06604	0.07173	0.05142
1976	0		1971.12	0.09074	0.09242	0.047
1984	0		1977.52	0.07099	0.06611	0.05984
1992	0		1983.9	0.06304	0.06119	0.07092
2000	0		1990.29	0.07091	0.07845	0.05625
2008	0		1996.66	0.0838	0.07194	0.02581
2016	0		2003.04	0.08389	0.05275	0.01589
2024	0		2009.4	0.0679	0.08242	0.01872
2032	0		2015.77	0.07753	0.08859	0.05406
2040	0		2022.12	0.11026	0.07495	0.0849
2048	0		2028.48	0.1229	0.05048	0.08372
2056	0		2034.83	0.10364	0.07724	0.04853
2064	0		2041.17	0.09368	0.10004	0.06086
2072	0		2047.51	0.1023	0.09908	0.05969
2080	0		2053.84	0.07023	0.07356	0.05526
2088	0		2060.18	0.07885	0.06335	0.04457
2096	0		2066.5	0.1166	0.0542	0.0519
2104	0		2072.82	0.12798	0.05297	0.04396
2112	0		2079.14	0.09088	0.04778	0.04903
2120	0		2085.45	0.09221	0.04681	0.0451
2128	0		2091.76	0.09405	0.05324	0.06543
2136	0		2098.06	0.09814	0.10059	0.071
2144	0		2104.35	0.06733	0.10543	0.08207
2152	0		2110.65	0.07996	0.08862	0.06613
2160	0		2116.93	0.05893	0.06442	0.08795
2168	0		2123.22	0.08462	0.08352	0.05875
2176	0		2129.5	0.07716	0.08308	0.05581
2184	0		2135.77	0.09707	0.06626	0.05462
2192	0		2142.04	0.08785	0.05024	0.06019
2200	0		2148.3	0.09445	0.05746	0.01248
2208	0		2154.56	0.07543	0.08078	0.03005
2216	0		2160.82	0.09334	0.06318	0.06762
2224	0		2167.07	0.12706	0.02629	0.09644
2232	0		2173.32	0.12487	0.04988	0.06473
2240	0		2179.56	0.12318	0.06449	0.0808
2248	0		2185.79	0.11571	0.06431	0.07735
2256	0		2192.03	0.10422	0.05542	0.08691
2264	0		2198.25	0.06184	0.06765	0.08571
2272	0		2204.48	0.09079	0.06034	0.09652
2280	0		2210.69	0.09997	0.06518	0.09882
2288	0		2216.91	0.10909	0.07662	0.06386
2296	0		2223.12	0.09817	0.05029	0.05666
2304	0		2229.32	0.102	0.05064	0.06146
2312	0		2235.52	0.09737	0.10143	0.06902
2320	0		2241.72	0.11961	0.10124	0.06181
2328	0		2247.91	0.11322	0.10978	0.06586
2336	0		2254.09	0.12316	0.06946	0.08817
2344	0		2260.28	0.08889	0.10519	0.08671
2352	0		2266.45	0.12068	0.09867	0.08851
2360	0		2272.63	0.10449	0.10588	0.08305
2368	0		2278.8	0.09534	0.06503	0.0886
2376	0		2284.96	0.06886	0.0667	0.09289
2384	0		2291.12	0.09663	0.06282	0.09369
2392	0		2297.27	0.10983	0.0555	0.07897
2400	0		2303.42	0.09742	0.07354	0.06131
2408	0		2309.57	0.11564	0.06517	0.07147
2416	0		2315.71	0.0987	0.06155	0.07274
2424	0		2321.84	0.10362	0.06982	0.08944
2432	0		2327.98	0.09773	0.08997	0.10562
2440	0		2334.11	0.1368	0.06734	0.13182
2448	0		2340.23	0.1053	0.07059	0.12725
2456	0		2346.35	0.13232	0.08308	0.10768
2464	0		2352.46	0.14225	0.08395	0.10162
2472	0		2358.57	0.1321	0.08508	0.08455
2480	0		2364.68	0.08025	0.10787	0.12426
2488	0		2370.78	0.09622	0.09421	0.16296
2496	0		2376.87	0.12851	0.07264	0.14664
2504	0		2382.96	0.12262	0.07668	0.08756
2512	0		2389.05	0.09388	0.08336	0.06899
2520	0		2395.14	0.07871	0.12304	0.07518
2528	0		2401.21	0.07885	0.10991	0.07086
2536	0		2407.29	0.0908	0.08068	0.08281
2544	0		2413.36	0.10676	0.03481	0.12076
2552	0		2419.42	0.13001	0.04624	0.10894
2560	0		2425.48	0.11936	0.03813	0.09912
2568	0		2431.54	0.08986	0.04639	0.08756
2576	0		2437.59	0.0777	0.07584	0.10325
2584	0		2443.64	0.09517	0.07943	0.10168
2592	0		2449.68	0.07322	0.06551	0.09287
2600	0		2455.72	0.08818	0.07855	0.05679
2608	0		2461.75	0.11494	0.11172	0.07173
2616	0		2467.78	0.13543	0.09842	0.08867
2624	0		2473.81	0.10719	0.06927	0.13413
2632	0		2479.83	0.09428	0.07313	0.08329
2640	0		2485.85	0.0791	0.09812	0.06697
2648	0		2491.86	0.10964	0.09776	0.01939
2656	0		2497.87	0.11405	0.09317	0.05984
2664	0		2503.87	0.12123	0.10337	0.07303
2672	0		2509.87	0.09877	0.05257	0.09948
2680	0		2515.87	0.12177	0.0258	0.09891
2688	0		2521.86	0.08047	0.02069	0.11811
2696	0		2527.84	0.07484	0.06099	0.09478
2704	0		2533.83	0.07624	0.04874	0.0637
2712	0		2539.8	0.07036	0.0769	0.07764
2720	0		2545.78	0.06422	0.07865	0.12109
2728	0		2551.75	0.10832	0.07697	0.12878
2736	0		2557.71	0.13659	0.05575	0.10496
2744	0		2563.67	0.08073	0.08892	0.07463
2752	0		2569.63	0.05853	0.09596	0.08382
2760	0		2575.58	0.0765	0.07791	0.084
2768	0		2581.53	0.11106	0.06197	0.09619
2776	0		2587.47	0.08508	0.08696	0.09837
2784	0		2593.41	0.11963	0.09267	0.10306
2792	0		2599.34	0.10597	0.06353	0.05422
2800	0		2605.27	0.11214	0.05578	0.05766
2808	0		2611.2	0.07587	0.08473	0.0826
2816	0.0027		2617.12	0.09711	0.08173	0.07378
2824	0.003		2623.04	0.06863	0.04124	0.06321
2832	0.00335		2628.95	0.06174	0.02979	0.09015
2840	0.00625		2634.86	0.05033	0.05689	0.08408
2848	0.01024		2640.77	0.06706	0.09747	0.052
2856	0.01227		2646.67	0.05891	0.09368	0.07244
2864	0.02033		2652.56	0.08041	0.092	0.08162
2872	0.02301		2658.45	0.09512	0.05415	0.08681
2880	0.02628		2664.34	0.092	0.04613	0.10075
2888	0.03204		2670.23	0.1022	0.06505	0.11343
2896	0.03732		2676.11	0.11113	0.08213	0.0786
2904	0.04523		2681.98	0.11304	0.06751	0.0838
2912	0.05432		2687.85	0.08154	0.06636	0.12126
2920	0.06675		2693.72	0.09625	0.07393	0.10545
2928	0.08686		2699.58	0.11172	0.11213	0.0969
2936	0.11452		2705.44	0.12038	0.09171	0.08885
2944	0.16158		2711.29	0.08896	0.07973	0.11781
2952	0.25697		2717.14	0.06672	0.05773	0.11675
2960	0.52647		2722.99	0.08049	0.06952	0.12446
2968	2.04043		2728.83	0.08469	0.08607	0.1139
2976	2.6339		2734.67	0.07107	0.09918	0.12735
2984	1.00634		2740.5	0.07678	0.11494	0.1233
2992	1.62168		2746.33	0.07697	0.08369	0.10199
3000	5.85201		2752.16	0.07941	0.07779	0.12045
3008	7.33025		2757.98	0.07357	0.08483	0.1454
3016	10		2763.79	0.09184	0.09346	0.1421
3024	3.59203		2769.61	0.10106	0.10156	0.09128
3032	1.27739		2775.41	0.0897	0.09645	0.0357
3040	1.72195		2781.22	0.04241	0.07102	0.02465
3048	1.94428		2787.02	0.06068	0.08493	0.07811
3056	1.22747		2792.81	0.09678	0.09197	0.11833
3064	1.45024		2798.61	0.08943	0.10693	0.10152
3072	0.75386		2804.39	0.0635	0.0506	0.09021
3080	2.4019		2810.18	0.13425	0.08036	0.0844
3088	1.49747		2815.96	0.13469	0.061	0.0716
3096	0.38634		2821.73	0.0962	0.08336	0.08055
3104	0.18788		2827.5	0.08131	0.0463	0.1135
3112	0.11859		2833.27	0.11138	0.06813	0.13496
3120	0.08483		2839.03	0.08746	0.07333	0.1199
3128	0.0651		2844.79	0.09141	0.10678	0.12535
3136	0.04976		2850.55	0.13177	0.07792	0.09928
3144	0.04096		2856.3	0.1307	0.0604	0.11323
3152	0.03449		2862.04	0.11054	0.08065	0.14444
3160	0.02709		2867.79	0.10068	0.13365	0.16765
3168	0.02028		2873.52	0.10237	0.11191	0.14158
3176	0.01692		2879.26	0.12038	0.10021	0.13977
3184	0.00932		2884.99	0.1271	0.11729	0.14547
3192	0.00812		2890.72	0.17249	0.1415	0.15617
3200	0.00714		2896.44	0.17443	0.12135	0.17137
3208	0.00476		2902.16	0.18415	0.12391	0.16956
3216	0.00423		2907.87	0.12205	0.15525	0.17001
3224	0.00274		2913.58	0.17472	0.14646	0.19521
3232	0.00245		2919.29	0.17164	0.11099	0.19566
3240	0.00221		2924.99	0.20573	0.11751	0.16084
3248	0		2930.69	0.17401	0.14041	0.15978
3256	0		2936.38	0.20132	0.16356	0.17498
3264	0		2942.07	0.16358	0.19834	0.18618
3272	0		2947.76	0.19189	0.22836	0.19888
3280	0		2953.44	0.20814	0.20214	0.19232
3288	0		2959.12	0.19175	0.17513	0.19001
3296	0		2964.79	0.17661	0.17927	0.19971
3304	0		2970.46	0.15946	0.17523	0.23166
3312	0		2976.12	0.18375	0.16486	0.2326
3320	0		2981.79	0.17414	0.16768	0.20504
3328	0		2987.45	0.22178	0.18345	0.17547
3336	0		2993.1	0.21343	0.18205	0.20067
3344	0		2998.75	0.21612	0.16217	0.20711
3352	0		3004.39	0.1849	0.14229	0.2023
3360	0		3010.04	0.18383	0.14432	0.16848
3368	0		3015.68	0.19104	0.17276	0.20944
3376	0		3021.31	0.18092	0.19091	0.20588
3384	0		3026.94	0.16352	0.17657	0.23058
3392	0		3032.57	0.17977	0.14534	0.22927
3400	0		3038.19	0.17443	0.16374	0.24947
3408	0		3043.81	0.18038	0.17634	0.2109
3416	0		3049.42	0.19362	0.14265	0.19958
3424	0		3055.03	0.23599	0.12329	0.20628
3432	0		3060.64	0.23416	0.12344	0.24523
3440	0		3066.24	0.23459	0.14373	0.26243
3448	0		3071.84	0.24482	0.16262	0.25637
3456	0		3077.43	0.23746	0.20422	0.22955
3464	0		3083.02	0.23538	0.21202	0.22148
3472	0		3088.61	0.2343	0.21823	0.23093
3480	0		3094.19	0.28145	0.19566	0.26288
3488	0		3099.77	0.2756	0.19421	0.28433
3496	0		3105.35	0.28607	0.18115	0.28227
3504	0		3110.92	0.2752	0.21403	0.28796
3512	0		3116.49	0.31807	0.22605	0.32616
3520	0		3122.05	0.28711	0.22011	0.35336
3528	0		3127.61	0.32898	0.25035	0.36781
3536	0		3133.16	0.34121	0.30805	0.38175
3544	0		3138.72	0.38082	0.34621	0.38744
3552	0		3144.26	0.39606	0.33895	0.37013
3560	0		3149.81	0.41482	0.36575	0.37882
3568	0		3155.35	0.42479	0.40048	0.38626
3576	0		3160.89	0.4526	0.42042	0.43397
3584	0		3166.42	0.48668	0.44775	0.46041
3592	0		3171.95	0.50293	0.45105	0.48186
3600	0		3177.47	0.5247	0.47626	0.4893
3608	0		3182.99	0.52538	0.52419	0.56127
3616	0		3188.51	0.52204	0.54122	0.59997
3624	0		3194.02	0.52674	0.54901	0.63342
3632	0		3199.53	0.57715	0.51243	0.6206
3640	0		3205.04	0.58737	0.53078	0.64955
3648	0		3210.54	0.6011	0.5597	0.64049
3656	0		3216.04	0.63519	0.63006	0.65793
3664	0		3221.53	0.67856	0.66848	0.65912
3672	0		3227.02	0.70084	0.71878	0.68181
3680	0		3232.51	0.71281	0.74584	0.73827
3688	0		3237.99	0.74941	0.71058	0.76147
3696	0.00237		3243.47	0.75862	0.70886	0.76215
3704	0.00263		3248.95	0.76708	0.75731	0.75634
3712	0.00295		3254.42	0.78961	0.78094	0.75953
3720	0.00333		3259.89	0.77622	0.76073	0.78722
3728	0.00379		3265.35	0.75932	0.78515	0.81492
3736	0.00434		3270.81	0.77004	0.81194	0.83336
3744	0.00503		3276.27	0.81768	0.8081	0.80404
3752	0.00589		3281.72	0.8387	0.81773	0.83223
3760	0.007		3287.17	0.87328	0.85218	0.86443
3768	0.00846		3292.61	0.86994	0.8729	0.87112
3776	0.01041		3298.05	0.87639	0.84583	0.8618
3784	0.01314		3303.49	0.84141	0.85572	0.87349
3792	0.01709		3308.92	0.83781	0.90707	0.85867
3800	0.02312		3314.35	0.85682	0.91616	0.8491
3808	0.033		3319.78	0.85951	0.88275	0.83753
3816	0.05086		3325.2	0.8431	0.84722	0.86698
3824	0.08815		3330.62	0.87693	0.86688	0.90042
3832	0.18711		3336.04	0.92407	0.85723	0.90836
3840	0.60153		3341.45	0.88958	0.88613	0.88804
3848	3.34657		3346.86	0.89453	0.88149	0.87747
3856	0.79771		3352.26	0.95171	0.87765	0.86539
3864	0.22091		3357.66	0.92878	0.88225	0.86158
3872	0.09883		3363.06	0.88023	0.91247	0.88877
3880	0.05547		3368.45	0.87512	0.91734	0.92697
3888	0.03539		3373.84	0.90518	0.92564	0.92915
3896	0.02451		3379.22	0.92293	0.92787	0.92483
3904	0.01796		3384.6	0.93893	0.89366	0.91651
3912	0.01373		3389.98	0.94186	0.89456	0.92395
3920	0.01083		3395.36	0.94053	0.9298	0.93839
3928	0.00876		3400.73	0.96431	0.93202	0.96108
3936	0.00723		3406.09	0.9793	0.92342	0.96326
3944	0.00607		3411.46	0.97093	0.93753	0.9822
3952	0.00517		3416.82	0.94598	0.97831	0.97213
3960	0.00445		3422.17	0.9351	0.9837	0.96856
3968	0.00388		3427.52	0.96893	0.99147	0.96374
3976	0.0034		3432.87	0.97789	0.98603	0.97093
3984	0.00301		3438.22	0.99363	0.9777	0.97786
3992	0.00269		3443.56	0.99556	0.96302	0.96729
			3448.9	1	0.94359	0.98798
			3454.23	0.97254	0.95927	0.99766
			3459.56	0.96844	0.99345	0.99259
			3464.89	0.94777	0.99091	0.96251
			3470.21	0.95698	1	0.96069
			3475.53	0.96745	0.99826	0.97638
			3480.84	0.97465	0.98041	0.99057
			3486.16	0.93514	0.92876	1
			3491.47	0.93505	0.93335	0.95591
			3496.77	0.90333	0.96964	0.93458
			3502.07	0.85301	0.97423	0.93026
			3507.37	0.84389	0.94212	0.92669
			3512.66	0.89529	0.94143	0.88886
			3517.95	0.88944	0.92464	0.87903
			3523.24	0.87127	0.85001	0.90647
			3528.52	0.8624	0.79888	0.87839
			3533.8	0.85277	0.83226	0.85356
			3539.08	0.80371	0.83183	0.81648
			3544.35	0.80288	0.76909	0.80515
			3549.62	0.79149	0.74542	0.80758
			3554.88	0.75976	0.74262	0.81451
			3560.15	0.71824	0.73189	0.80494
			3565.4	0.73725	0.71192	0.76485
			3570.66	0.71707	0.72575	0.72376
			3575.91	0.67756	0.67357	0.70368
			3581.16	0.61393	0.62271	0.68635
			3586.4	0.60807	0.60934	0.70104
			3591.64	0.62356	0.61947	0.63844
			3596.88	0.62523	0.60346	0.60686
			3602.11	0.61159	0.59669	0.55802
			3607.34	0.53816	0.582	0.5777
			3612.57	0.50041	0.56335	0.57038
			3617.79	0.47797	0.52753	0.53904
			3623.01	0.49873	0.54637	0.50295
			3628.22	0.4876	0.5161	0.50238
			3633.43	0.44984	0.45837	0.51006
			3638.64	0.44071	0.4075	0.45547
			3643.85	0.44866	0.42317	0.45889
			3649.05	0.45511	0.40319	0.44232
			3654.25	0.41635	0.38137	0.42473
			3659.44	0.3816	0.36667	0.40865
			3664.63	0.38403	0.37152	0.41433
			3669.82	0.37892	0.35101	0.41676
			3675	0.36351	0.3614	0.37867
			3680.18	0.3348	0.32664	0.33908
			3685.36	0.33496	0.31009	0.28999
			3690.53	0.32508	0.30781	0.28741
			3695.7	0.31897	0.3372	0.27934
			3700.87	0.29025	0.29874	0.26926
			3706.03	0.2771	0.26661	0.28394
			3711.19	0.26998	0.21363	0.30237
			3716.35	0.2498	0.20051	0.27804
			3721.5	0.22636	0.18079	0.24795
			3726.65	0.21698	0.19356	0.20736
			3731.8	0.20358	0.15245	0.19053
			3736.94	0.15151	0.12534	0.16869
			3742.08	0.12153	0.12701	0.18187
			3747.21	0.1217	0.14399	0.17179
			3752.34	0.14572	0.11714	0.17597
			3757.47	0.16196	0.10719	0.17514
			3762.6	0.1365	0.1078	0.14906
			3767.72	0.1103	0.10842	0.16274
			3772.84	0.11372	0.10955	0.16691
			3777.95	0.13524	0.09485	0.18209
			3783.06	0.10476	0.1018	0.136
			3788.17	0.0886	0.09554	0.15418
			3793.28	0.10709	0.09642	0.11284
			3798.38	0.11981	0.0825	0.1215
			3803.47	0.09084	0.08337	0.09163
			3808.57	0.07592	0.09613	0.10325
			3813.66	0.07462	0.08644	0.10688
			3818.75	0.08596	0.0786	0.1215
			3823.83	0.09158	0.06391	0.11712
			3828.91	0.11728	0.10327	0.11425
			3833.99	0.11988	0.09578	0.12337
			3839.06	0.14934	0.06918	0.11299
			3844.13	0.13963	0.04129	0.11886
			3849.2	0.10505	0.08681	0.12724
			3854.26	0.07801	0.09298	0.12711
			3859.32	0.09868	0.09784	0.08897
			3864.38	0.12136	0.07734	0.07734
			3869.43	0.09859	0.06582	0.11397
			3874.49	0.07129	0.08202	0.14636
			3879.53	0.07539	0.07579	0.12897
			3884.58	0.08903	0.05978	0.11534
			3889.62	0.07982	0.05433	0.14147
			3894.65	0.07387	0.07449	0.1726
			3899.69	0.09932	0.06905	0.15547
			3904.72	0.11949	0.0908	0.11682
			3909.74	0.105	0.11809	0.09018
			3914.77	0.09377	0.11396	0.0893
			3919.79	0.10038	0.10772	0.09718
			3924.8	0.12005	0.116	0.07604
			3929.82	0.11058	0.10606	0.07491
			3934.83	0.10011	0.0816	0.07353
			3939.83	0.08713	0.10441	0.10416
			3944.84	0.08645	0.10714	0.08753
			3949.84	0.08427	0.09377	0.0949
			3954.84	0.10293	0.08568	0.08677
			3959.83	0.06031	0.11165	0.1079
			3964.82	0.06214	0.12574	0.12052
			3969.8	0.09838	0.10127	0.12064
			3974.79	0.11001	0.09688	0.07599
			3979.77	0.07518	0.09539	0.08937
			3984.75	0.07249	0.10657	0.13276
			3989.72	0.10948	0.09056	0.10712
			3994.69	0.11307	0.05262	0.08123
			3999.66	0.11893	0.04796	0.08485
			4004.62	0.11674	0.08925	0.10798
			4009.58	0.0927	0.14479	0.08509
			4014.54	0.07997	0.10845	0.09371
			4019.49	0.11194	0.07896	0.10658
			4024.45	0.11502	0.07377	0.0952
			4029.39	0.1058	0.1375	0.08656
			4034.34	0.09658	0.11832	0.10019
			4039.28	0.14639	0.0788	0.14708
			4044.22	0.12411	0.06727	0.13769
			4049.15	0.10835	0.10829	0.1028
			4054.08	0.09562	0.1163	0.06515
			4059.01	0.10096	0.08021	0.06602
			4063.93	0.08019	0.10301	0.07614
			4068.86	0.07624	0.11366	0.10602
			4073.78	0.09415	0.13039	0.11639
			4078.69	0.1118	0.08664	0.10126
			4083.6	0.08449	0.09809	0.08462
			4088.51	0.08933	0.06886	0.11
			4093.42	0.07358	0.05337	0.10711
			4098.32	0.08068	0.03392	0.09548
			4103.22	0.07849	0.0921	0.07059
			4108.11	0.12578	0.11938	0.08546
			4113.01	0.10199	0.11102	0.09633
			4117.9	0.1008	0.06701	0.1077
			4122.78	0.10791	0.0671	0.10182
			4127.67	0.12254	0.08567	0.09293
			4132.55	0.09147	0.11322	0.10706
			4137.42	0.09254	0.12017	0.09567
			4142.3	0.09663	0.11207	0.06953
			4147.17	0.10724	0.09842	0.08215
			4152.03	0.08044	0.10352	0.11553
			4156.9	0.07146	0.10361	0.10239
			4161.76	0.07429	0.05537	0.08425
			4166.62	0.1045	0.04674	0.08287
			4171.47	0.09	0.07165	0.09599
			4176.32	0.09408	0.11055	0.12137
			4181.17	0.09666	0.09532	0.11573
			4186.01	0.10828	0.10226	0.08008
			4190.86	0.1086	0.06142	0.0762
			4195.69	0.09611	0.06256	0.10558
			4200.53	0.10245	0.05868	0.1137
			4205.36	0.1	0.10418	0.09631
			4210.19	0.09781	0.11799	0.12568
			4215.02	0.071	0.12811	0.14031
			4219.84	0.07634	0.10654	0.14943
			4224.66	0.07967	0.09421	0.12453
			4229.48	0.08777	0.09693	0.08988
			4234.29	0.09311	0.10018	0.08025
			4239.1	0.10422	0.08072	0.07736
			4243.91	0.1181	0.07051	0.09848
			4248.71	0.11867	0.08089	0.1081
			4253.51	0.09713	0.08202	0.11022
			4258.31	0.10121	0.08606	0.11509
			4263.11	0.11685	0.09644	0.1182
			4267.9	0.12796	0.06457	0.09106
			4272.69	0.1004	0.03006	0.07567
			4277.47	0.11025	0.05707	0.04302
			4282.26	0.12664	0.10574	0.05539
			4287.03	0.14805	0.09156	0.09402
			4291.81	0.10341	0.08398	0.12215
			4296.58	0.08815	0.0727	0.11401
			4301.35	0.08696	0.10156	0.11938
			4306.12	0.09807	0.10349	0.14275
			4310.89	0.07402	0.12443	0.09285
			4315.65	0.07785	0.12318	0.07595
			4320.4	0.07288	0.05962	0.09758
			4325.16	0.0634	0.02194	0.10594
			4329.91	0.04914	0.01806	0.09555
			4334.66	0.08361	0.07649	0.06666
			4339.4	0.09673	0.08052	0.08578
			4344.15	0.07419	0.11282	0.08114
			4348.89	0.06395	0.09127	0.09551
			4353.62	0.08586	0.08928	0.06837
			4358.35	0.13464	0.06404	0.08924
			4363.09	0.10808	0.07313	0.10086
			4367.81	0.10839	0.06347	0.11423
			4372.54	0.08434	0.07414	0.09158
			4377.26	0.09394	0.06474	0.09545
			4381.98	0.09726	0.07146	0.11582
			4386.69	0.09933	0.08741	0.11718
			4391.4	0.09009	0.09095	0.09804
			4396.11	0.08086	0.10162	0.1004
			4400.82	0.07413	0.11731	0.10852
			4405.52	0.09227	0.13881	0.10813
			4410.22	0.08706	0.10802	0.06473
			4414.92	0.0846	0.08542	0.08585
			4419.61	0.07285	0.07629	0.12748
			4424.3	0.10681	0.0756	0.1386
			4428.99	0.09758	0.08258	0.10394
			4433.67	0.08457	0.06684	0.0858
			4438.36	0.09895	0.05137	0.07141
			4443.03	0.13843	0.06072	0.04601
			4447.71	0.11061	0.11971	0.07463
			4452.38	0.08731	0.11665	0.0825
			4457.05	0.07907	0.08876	0.0561
			4461.72	0.09646	0.06035	0.06872
			4466.38	0.06487	0.07551	0.1126
			4471.05	0.05915	0.09515	0.13097
			4475.7	0.06673	0.12378	0.09282
			4480.36	0.11652	0.06658	0.10968
			4485.01	0.09924	0.0717	0.10029
			4489.66	0.10432	0.09425	0.10941
			4494.31	0.07925	0.13053	0.09376
			4498.95	0.08483	0.067	0.09688
			4503.59	0.06153	0.07978	0.10774
			4508.23	0.09423	0.08886	0.12011
			4512.86	0.09479	0.10481	0.13373
			4517.49	0.07977	0.07639	0.12083
			4522.12	0.08861	0.07359	0.11644
			4526.74	0.11554	0.06419	0.06653
			4531.37	0.11333	0.0899	0.06564
			4535.99	0.10283	0.09766	0.0585
			4540.6	0.10188	0.08271	0.07637
			4545.22	0.09439	0.0638	0.06273
			4549.83	0.09645	0.07288	0.0796
			4554.44	0.12488	0.09622	0.06345
			4559.04	0.14126	0.09738	0.08707
			4563.64	0.13026	0.09933	0.10819
			4568.24	0.1052	0.082	0.10705
			4572.84	0.09721	0.07603	0.09991
			4577.43	0.09701	0.07771	0.10027
			4582.02	0.12945	0.0926	0.10938
			4586.61	0.13453	0.07976	0.10024
			4591.19	0.12353	0.06058	0.08859
			4595.77	0.10198	0.0723	0.08871
			4600.35	0.10454	0.08666	0.10182
			4604.93	0.11991	0.12557	0.07992
			4609.5	0.10664	0.12277	0.06328
			4614.07	0.08864	0.12023	0.07989
			4618.64	0.08433	0.08573	0.11001
			4623.2	0.11451	0.08451	0.10062
			4627.76	0.1167	0.09755	0.09623
			4632.32	0.07898	0.12695	0.06308
			4636.88	0.06613	0.11702	0.06319
			4641.43	0.05931	0.0746	0.08105
			4645.98	0.0673	0.05516	0.12068
			4650.52	0.04416	0.09565	0.09828
			4655.07	0.09635	0.10975	0.09914
			4659.61	0.0948	0.11592	0.101
			4664.15	0.09451	0.1073	0.09761
			4668.68	0.08342	0.12588	0.08546
			4673.22	0.12808	0.08557	0.09332
			4677.75	0.11899	0.05239	0.08768
			4682.27	0.12322	0.06596	0.08529
			4686.8	0.12443	0.09985	0.07614
			4691.32	0.13042	0.06799	0.10551
			4695.84	0.10752	0.05726	0.11237
			4700.35	0.12858	0.08429	0.11649
			4704.86	0.13632	0.11026	0.04732
			4709.37	0.12573	0.11247	0.05868
			4713.88	0.12242	0.10781	0.09855
			4718.39	0.11309	0.10183	0.10066
			4722.89	0.10827	0.08423	0.06801
			4727.38	0.08789	0.09911	0.07462
			4731.88	0.11171	0.09656	0.06647
			4736.37	0.11116	0.10141	0.08259
			4740.86	0.11413	0.0809	0.0952
			4745.35	0.095	0.09182	0.08681
			4749.83	0.09471	0.08663	0.06065
			4754.32	0.09668	0.07827	0.08127
			4758.79	0.10191	0.07467	0.10139
			4763.27	0.10513	0.08004	0.1035
			4767.74	0.11891	0.10944	0.1086
			4772.21	0.11836	0.07758	0.0782
			4776.68	0.11606	0.0774	0.08156
			4781.15	0.1233	0.07221	0.10318
			4785.61	0.14034	0.10346	0.09303
			4790.07	0.11518	0.09008	0.07488
			4794.52	0.10007	0.11051	0.09099
			4798.98	0.08496	0.13251	0.0896
			4803.43	0.09195	0.15399	0.10421
			4807.88	0.09844	0.12978	0.10682
			4812.32	0.1092	0.11244	0.12469
			4816.76	0.10815	0.11438	0.07202
			4821.2	0.10007	0.11711	0.08438
			4825.64	0.09852	0.09502	0.08424
			4830.07	0.09697	0.07583	0.12511
			4834.51	0.08563	0.08885	0.10771
			4838.93	0.07027	0.10795	0.07631
			4843.36	0.08078	0.11913	0.05566
			4847.78	0.08651	0.09915	0.06677
			4852.2	0.06989	0.09158	0.08688
			4856.62	0.04474	0.10223	0.09624
			4861.03	0.09744	0.11446	0.11085
			4865.45	0.11422	0.0987	0.0937
			4869.86	0.10866	0.11754	0.0848
			4874.26	0.08702	0.10891	0.09942
			4878.67	0.07592	0.11322	0.11203
			4883.07	0.08141	0.10749	0.10563
			4887.47	0.10774	0.11946	0.10999
			4891.86	0.1416	0.10951	0.11885
			4896.26	0.14357	0.11223	0.1207
			4900.65	0.10686	0.11021	0.12831
			4905.03	0.08447	0.1029	0.13542
			4909.42	0.06534	0.09559	0.11427
			4913.8	0.11226	0.0888	0.07511
			4918.18	0.11951	0.11054	0.08497
			4922.56	0.1054	0.13069	0.09083
			4926.93	0.08376	0.14345	0.09969
			4931.3	0.091	0.14195	0.08353
			4935.67	0.11306	0.1452	0.09815
			4940.03	0.11704	0.1437	0.0895
			4944.4	0.13885	0.11711	0.0816
			4948.76	0.12148	0.09448	0.0792
			4953.12	0.08954	0.08189	0.07005
			4957.47	0.08699	0.10415	0.07216
			4961.82	0.09524	0.09446	0.07151
			4966.17	0.11429	0.12359	0.06662
			4970.52	0.09591	0.1337	0.05447
			4974.86	0.08381	0.13774	0.08183
			4979.21	0.09407	0.0961	0.1112
			4983.55	0.07821	0.10173	0.11806
			4987.88	0.10454	0.09838	0.11366
			4992.21	0.09721	0.09291	0.08875
			4996.55	0.12354	0.10989	0.06985
			5000.87	0.06599	0.11419	0.0552
			5005.2	0.07374	0.1148	0.05455
			5009.52	0.085	0.08821	0.04465
			5013.84	0.09726	0.08961	0.08352
			5018.16	0.09772	0.07305	0.11439
			5022.47	0.09467	0.0895	0.13475
			5026.79	0.11573	0.09116	0.10834
			5031.1	0.12297	0.13323	0.09469
			5035.4	0.12368	0.10056	0.06703
			5039.71	0.08346	0.11041	0.06714
			5044.01	0.10426	0.11312	0.09025
			5048.31	0.13938	0.17129	0.10586
			5052.6	0.14035	0.13467	0.11372
			5056.9	0.08254	0.12101	0.12007
			5061.19	0.06216	0.11818	0.12193
			5065.48	0.07995	0.11588	0.09977
			5069.76	0.08468	0.12546	0.08187
			5074.05	0.08615	0.12132	0.07347
			5078.33	0.09842	0.11954	0.10483
			5082.61	0.11495	0.1344	0.10444
			5086.88	0.10185	0.14451	0.08653
			5091.15	0.09252	0.13587	0.07663
			5095.42	0.07892	0.09317	0.08124
			5099.69	0.07712	0.10988	0.07434
			5103.96	0.09868	0.10652	0.07794
			5108.22	0.11421	0.12323	0.10881
			5112.48	0.08604	0.1035	0.0879
			5116.73	0.05185	0.11968	0.06524
			5120.99	0.05758	0.11368	0.0801
			5125.24	0.06608	0.10399	0.07945
			5129.49	0.08689	0.09376	0.06855
			5133.74	0.07329	0.12473	0.03464
			5137.98	0.06245	0.14144	0.07751
			5142.22	0.08149	0.12461	0.07811
			5146.46	0.10883	0.09986	0.10347
			5150.7	0.11532	0.10178	0.09332
			5154.93	0.11252	0.12403	0.11093
			5159.16	0.09565	0.11037	0.09203
			5163.39	0.07527	0.10252	0.08587
			5167.62	0.0589	0.14748	0.07722
			5171.84	0.08875	0.1898	0.08383
			5176.06	0.09574	0.14578	0.08743
			5180.28	0.09395	0.15007	0.09153
			5184.5	0.09667	0.16176	0.09489
			5188.71	0.08257	0.12829	0.10999
			5192.92	0.09282	0.0943	0.10209
			5197.13	0.10258	0.11708	0.1247
			5201.33	0.12464	0.12243	0.13181
			5205.54	0.09296	0.08263	0.10965
			5209.74	0.07182	0.08402	0.05423
			5213.94	0.06575	0.10759	0.07284
			5218.13	0.06572	0.11162	0.10545
			5222.32	0.05312	0.1307	0.09455
			5226.51	0.0684	0.10621	0.08214
			5230.7	0.08845	0.11393	0.09775
			5234.89	0.10926	0.09499	0.11036
			5239.07	0.09742	0.09109	0.09345
			5243.25	0.11219	0.06449	0.1018
			5247.43	0.10663	0.07987	0.10216
			5251.6	0.0988	0.09552	0.05173
			5255.77	0.07842	0.10245	0.04703
			5259.94	0.09421	0.121	0.08684
			5264.11	0.09718	0.14431	0.14265
			5268.28	0.07404	0.16048	0.10268
			5272.44	0.07626	0.13839	0.10023
			5276.6	0.07798	0.11912	0.09302
			5280.76	0.09853	0.11531	0.11082
			5284.91	0.08619	0.12225	0.0826
			5289.06	0.10825	0.11917	0.09715
			5293.21	0.10268	0.14435	0.07044
			5297.36	0.13077	0.16002	0.08699
			5301.51	0.09909	0.13952	0.06652
			5305.65	0.08373	0.08786	0.08682
			5309.79	0.0744	0.10485	0.07986
			5313.93	0.10475	0.11973	0.09441
			5318.06	0.08563	0.12775	0.11272
			5322.19	0.10744	0.09457	0.11976
			5326.32	0.1069	0.12714	0.09505
			5330.45	0.08425	0.15839	0.05607
			5334.58	0.04428	0.15136	0.07638
			5338.7	0.04977	0.10867	0.09443
			5342.82	0.05802	0.09134	0.11048
			5346.94	0.07355	0.09777	0.12153
			5351.05	0.09511	0.10552	0.10106
			5355.16	0.07498	0.13835	0.07735
			5359.27	0.08775	0.12788	0.07539
			5363.38	0.08847	0.1013	0.1137
			5367.49	0.07687	0.09427	0.12149
			5371.59	0.06101	0.1007	0.10603
			5375.69	0.07504	0.11188	0.10007
			5379.79	0.07601	0.08002	0.10162
			5383.88	0.07044	0.08302	0.09641
			5387.98	0.13595	0.09895	0.07394
			5392.07	0.10553	0.14235	0.07774
			5396.15	0.08389	0.12766	0.08078
			5400.24	0.05145	0.10187	0.08283
			5404.32	0.08984	0.10698	0.10088
			5408.4	0.07298	0.12133	0.07841
			5412.48	0.08926	0.11667	0.10296
			5416.56	0.05582	0.10831	0.09726
			5420.63	0.0598	0.0989	0.14482
			5424.7	0.08739	0.0982	0.13211
			5428.77	0.10895	0.10753	0.1364
			5432.84	0.09661	0.11766	0.11343
			5436.9	0.0933	0.0858	0.10973
			5440.96	0.09151	0.11044	0.08301
			5445.02	0.0882	0.13272	0.04979
			5449.08	0.09244	0.12726	0.07284
			5453.13	0.08863	0.12128	0.09539
			5457.18	0.07528	0.17815	0.11394
			5461.23	0.09885	0.15394	0.09548
			5465.28	0.10534	0.08643	0.08852
			5469.32	0.10732	0.08283	0.07306
			5473.36	0.08317	0.09903	0.10411
			5477.4	0.09192	0.13899	0.0899
			5481.44	0.08837	0.13063	0.08944
			5485.48	0.08607	0.1463	0.07048
			5489.51	0.07448	0.13715	0.11479
			5493.54	0.07971	0.13935	0.09732
			5497.56	0.09047	0.11647	0.08711
			5501.59	0.08039	0.11524	0.0854
			5505.61	0.09743	0.15204	0.10245
			5509.63	0.05646	0.12334	0.09349
			5513.65	0.06571	0.12687	0.07278
			5517.67	0.08049	0.12828	0.08682
			5521.68	0.12365	0.13339	0.07636
			5525.69	0.06811	0.09043	0.08941
			5529.7	0.07209	0.09343	0.0717
			5533.7	0.04292	0.13207	0.09275
			5537.71	0.02204	0.11817	0.10404
			5541.71	0.04561	0.11034	0.12935
			5545.71	0.09053	0.09326	0.08537
			5549.7	0.08647	0.13428	0.08191
			5553.7	0.06383	0.14784	0.07395
			5557.69	0.0859	0.14872	0.11201
			5561.68	0.06153	0.10049	0.1158
			5565.67	0.08715	0.08579	0.13785
			5569.65	0.12809	0.08931	0.12164
			5573.63	0.13688	0.1298	0.10593
			5577.61	0.0869	0.15287	0.07921
			5581.59	0.06982	0.13949	0.06725
			5585.57	0.0766	0.10419	0.06079
			5589.54	0.08966	0.11696	0.06333
			5593.51	0.07836	0.1152	0.06787
			5597.48	0.06153	0.10235	0.08917
			5601.44	0.07057	0.12277	0.08071
			5605.41	0.11101	0.15006	0.09176
			5609.37	0.0874	0.14011	0.11256
			5613.33	0.08012	0.12462	0.13836
			5617.29	0.07158	0.14003	0.09739
			5621.24	0.07409	0.13906	0.09068
			5625.19	0.04496	0.12278	0.08547
			5629.14	0.09393	0.10702	0.12702
			5633.09	0.07108	0.12454	0.09605
			5637.03	0.07007	0.11908	0.1076
			5640.98	0.04144	0.09778	0.08588
			5644.92	0.08012	0.0947	0.07167
			5648.85	0.08112	0.1109	0.0552
			5652.79	0.09443	0.12129	0.06475
			5656.72	0.07208	0.11451	0.09681
			5660.65	0.03541	0.09532	0.0976
			5664.58	0.04144	0.07455	0.1144
			5668.51	0.05475	0.09022	0.09593
			5672.43	0.08614	0.13203	0.06971
			5676.36	0.07635	0.13106	0.06
			5680.28	0.07082	0.10236	0.05179
			5684.19	0.08388	0.08846	0.07734
			5688.11	0.09594	0.1366	0.06588
			5692.02	0.11	0.15148	0.08142
			5695.93	0.08966	0.13889	0.07796
			5699.84	0.06907	0.1028	0.09451
			5703.74	0.04847	0.11477	0.06029
			5707.65	0.04847	0.08661	0.07309
			5711.55	0.05425	0.07508	0.08913
			5715.45	0.04948	0.09761	0.10943
			5719.35	0.06706	0.12701	0.08371
			5723.24	0.04169	0.11125	0.067
			5727.13	0.06404	0.10421	0.05203
			5731.02	0.0427	0.12991	0.06608
			5734.91	0.03868	0.13343	0.09613
			5738.8	0.04295	0.12454	0.11543
			5742.68	0.06379	0.12172	0.09822
			5746.56	0.05023	0.14505	0.07675
			5750.44	0.03817	0.12586	0.0873
			5754.31	0.07434	0.11248	0.10034
			5758.19	0.08665	0.11758	0.09788
			5762.06	0.06229	0.12955	0.11843
			5765.93	0.07685	0.13519	0.13298
			5769.8	0.06907	0.12075	0.10526
			5773.66	0.06681	0.14698	0.06003
			5777.52	0.03692	0.13967	0.08008
			5781.38	0.0771	0.1395	0.09713
			5785.24	0.08614	0.09733	0.07641
			5789.1	0.09971	0.11062	0.0612
			5792.95	0.07082	0.12629	0.103
			5796.8	0.05425	0.14856	0.09954
			5800.65	0.05224	0.11564	0.09658
			5804.5	0.07861	0.11361	0.09187
			5808.35	0.09343	0.1129	0.10692
			5812.19	0.07987	0.1151	0.0812
			5816.03	0.07258	0.11202	0.09199
			5819.87	0.06505	0.09653	0.09154
			5823.7	0.0761	0.11985	0.08607
			5827.53	0.08514	0.12363	0.07286
			5831.37	0.11854	0.10946	0.09666
			5835.2	0.0977	0.10057	0.11621
			5839.02	0.05375	0.11122	0.10975
			5842.85	0.02285	0.14722	0.06627
			5846.67	0.04797	0.11773	0.06781
			5850.49	0.07133	0.13102	0.09761
			5854.31	0.07786	0.11843	0.10341
			5858.12	0.06856	0.12485	0.1062
			5861.94	0.04621	0.11173	0.137
			5865.75	0.05651	0.14668	0.1488
			5869.56	0.09092	0.15416	0.12808
			5873.37	0.08916	0.13021	0.10336
			5877.17	0.04923	0.10812	0.0994
			5880.97	0.05475	0.11797	0.08493
			5884.77	0.08087	0.1302	0.09848
			5888.57	0.08665	0.13187	0.10702
			5892.37	0.06731	0.15995	0.09005
			5896.16	0.07685	0.15	0.08009
			5899.95	0.07032	0.13319	0.08038
			5903.74	0.05676	0.1367	0.11894
			5907.53	0.04897	0.1323	0.08997
			5911.32	0.04521	0.1374	0.08475
			5915.1	0.06178	0.13168	0.09055
			5918.88	0.05676	0.14259	0.1161
			5922.66	0.04897	0.13502	0.09763
			5926.44	0.04747	0.11424	0.09792
			5930.21	0.05977	0.11618	0.08971
			5933.98	0.07409	0.11837	0.06999
			5937.75	0.10373	0.1578	0.09779
			5941.52	0.09594	0.14389	0.12134
			5945.29	0.08162	0.12893	0.10612
			5949.05	0.05701	0.14433	0.06815
			5952.81	0.07133	0.16369	0.0892
			5956.57	0.05274	0.12522	0.10299
			5960.33	0.05601	0.09414	0.08677
			5964.08	0.06731	0.11298	0.04305
			5967.84	0.06932	0.1429	0.03883
			5971.59	0.06605	0.12635	0.07739
			5975.33	0.03792	0.11798	0.09069
			5979.08	0.0329	0.12705	0.07647
			5982.82	0.054	0.09703	0.08276
			5986.57	0.06028	0.12246	0.07505
			5990.31	0.05023	0.14605	0.08259
			5994.04	0.04621	0.16752	0.09038
			5997.78	0.04822	0.1412	0.11969
			6001.51	0.05249	0.15448	0.09121
			6005.24	0.04546	0.14559	0.09425
			6008.97	0.05977	0.12534	0.07779
			6012.7	0.03315	0.11539	0.06957
			6016.43	0.06731	0.14663	0.07787
			6020.15	0.09619	0.13563	0.09041
			6023.87	0.11026	0.13809	0.09545
			6027.59	0.0879	0.11599	0.07498
			6031.3	0.07082	0.11581	0.06827
			6035.02	0.07786	0.11589	0.07306
			6038.73	0.06932	0.11862	0.0766
			6042.44	0.0658	0.12583	0.07089
			6046.15	0.05601	0.14334	0.05267
			6049.85	0.06831	0.12019	0.08622
			6053.56	0.09142	0.10311	0.09277
			6057.26	0.08464	0.11402	0.0888
			6060.96	0.10548	0.15265	0.08234
			6064.65	0.07861	0.13716	0.05087
			6068.35	0.06982	0.13222	0.04791
			6072.04	0.04646	0.11726	0.05471
			6075.73	0.07233	0.09252	0.06671
			6079.42	0.07434	0.0897	0.07214
			6083.11	0.0756	0.12305	0.07976
			6086.8	0.0545	0.12736	0.05964
			6090.48	0.03265	0.14117	0.06577
			6094.16	0.06229	0.12094	0.10267
			6097.84	0.07484	0.13497	0.10406
			6101.51	0.0447	0.12939	0.07768
			6105.19	0.02486	0.15781	0.10432
			6108.86	0.05249	0.15746	0.12497
			6112.53	0.09242	0.16688	0.10009
			6116.2	0.07786	0.13986	0.10973
			6119.86	0.08338	0.10862	0.09085
			6123.53	0.08313	0.07579	0.08549
			6127.19	0.08313	0.1008	0.04685
			6130.85	0.05626	0.11629	0.07075
			6134.51	0.06103	0.12492	0.07313
			6138.16	0.07861	0.09421	0.10778
			6141.82	0.08388	0.10575	0.09741
			6145.47	0.08162	0.11675	0.06353
			6149.12	0.06831	0.12618	0.02365
			6152.76	0.04571	0.12187	0.0588
			6156.41	0.06982	0.12231	0.08319
			6160.05	0.08941	0.10797	0.08583
			6163.69	0.08439	0.10868	0.07471
			6167.33	0.06856	0.13765	0.09985
			6170.97	0.07685	0.14813	0.10724
			6174.6	0.05827	0.1425	0.09362
			6178.24	0.04094	0.15218	0.0695
			6181.87	0.0216	0.14603	0.06488
			6185.5	0.04018	0.12641	0.05801
			6189.12	0.04169	0.10758	0.03914
			6192.75	0.06053	0.12122	0.05478
			6196.37	0.02361	0.10187	0.08718
			6199.99	0.03717	0.11631	0.11583
			6203.61	0.06429	0.13075	0.0847
			6207.23	0.09468	0.11746	0.06633
			6210.84	0.07158	0.08728	0.03845
			6214.45	0.0211	0.11254	0.05735
			6218.06	0.03064	0.14943	0.03347
			6221.67	0.06982	0.14196	0.04361
			6225.28	0.0874	0.1226	0.06
			6228.88	0.07133	0.12648	0.08065
			6232.49	0.05149	0.10791	0.08303
			6236.09	0.04646	0.08987	0.07917
			6239.68	0.01658	0.06919	0.04329
			6243.28	0.02059	0.12087	0.02817
			6246.88	0.00929	0.11656	0.07082
			6250.47	0.05249	0.12044	0.09097
			6254.06	0.06505	0.09158	0.06384
			6257.65	0.08564	0.11315	0.06523
			6261.23	0.05726	0.09273	0.08563
			6264.82	0.0663	0.11457	0.07751
			6268.4	0.05098	0.12795	0.07264
			6271.98	0.05927	0.11599	0.06603
			6275.56	0.06178	0.08633	0.06066
			6279.13	0.07936	0.12005	0.0708
			6282.71	0.08464	0.14189	0.06969
			6286.28	0.06304	0.10299	0.07933
			6289.85	0.03416	0.0934	0.07522
			6293.42	0.06028	0.11049	0.08361
			6296.98	0.0864	0.1038	0.08624
			6300.55	0.07936	0.09501	0.09638
			6304.11	0.03893	0.10206	0.07576
			6307.67	0.0437	0.10858	0.04789
			6311.23	0.0545	0.08975	0.06528
			6314.78	0.03416	0.09785	0.08068
			6318.34	0.04697	0.09566	0.08207
			6321.89	0.06279	0.1204	0.0727
			6325.44	0.09192	0.1153	0.06683
			6328.99	0.08062	0.10757	0.05822
			6332.53	0.07183	0.09032	0.05711
			6336.08	0.07434	0.09499	0.03999
			6339.62	0.08162	0.12317	0.04313
			6343.16	0.06555	0.13682	0.05177
			6346.7	0.04194	0.12987	0.0489
			6350.24	0.03767	0.08332	0.01653
			6353.77	0.04621	0.09776	0.04318
			6357.3	0.05525	0.08897	0.04057
			6360.83	0.06505	0.10262	0.05196
			6364.36	0.06831	0.10465	0.04409
			6367.89	0.06882	0.09691	0.05649
			6371.41	0.05651	0.08812	0.05337
			6374.94	0.03968	0.07879	0.05801
			6378.46	0.05802	0.09799	0.0549
			6381.98	0.0658	0.11534	0.04954
			6385.49	0.04998	0.13982	0.08869
			6389.01	0.03139	0.12759	0.06382
			6392.52	0.03792	0.11985	0.05746
			6396.03	0.04571	0.11634	0.0726
			6399.54	0.05877	0.11547	0.10175
			6403.05	0.05601	0.11354	0.05712
			6406.55	0.06354	0.12138	0.037
			6410.06	0.08363	0.1015	0.04415
			6413.56	0.08891	0.10142	0.06279
			6417.06	0.06254	0.14306	0.08244
			6420.55	0.05048	0.13796	0.07783
			6424.05	0.03792	0.10118	0.06746
			6427.54	0.01733	0.06677	0.04409
			6431.03	0.01683	0.08095	0.03823
			6434.52	0.03642	0.08615	0.05963
			6438.01	0.02512	0.10403	0.06502
			6441.5	0.03717	0.0955	0.06816
			6444.98	0.05249	0.09278	0.03579
			6448.46	0.07761	0.10802	0.05368
			6451.94	0.04923	0.1185	0.03357
			6455.42	0.05902	0.11024	0.06597
			6458.9	0.01984	0.09669	0.07636
			6462.37	0.01959	0.09503	0.08701
			6465.84	0.04546	0.09257	0.08315
			6469.31	0.08489	0.088	0.07178
			6472.78	0.08137	0.08977	0.05867
			6476.25	0.04144	0.08864	0.0463
			6479.71	0.0437	0.10625	0.08221
			6483.18	0.06429	0.11198	0.07059
			6486.64	0.04797	0.10398	0.05448
			6490.1	0.04295	0.09545	0.03586
			6493.55	0.05902	0.08825	0.05376
			6497.01	0.06505	0.09979	0.01613
			6500.46	0.02863	0.08967	0.03528
			6503.91	0.02989	0.10676	0.05818
			6507.36	0.03114	0.11011	0.08308
			6510.81	0.02687	0.12826	0.04621
			6514.26	0.0545	0.08329	0.0501
			6517.7	0.08514	0.08743	0.04974
			6521.14	0.08966	0.08445	0.06464
			6524.58	0.09669	0.08147	0.05127
			6528.02	0.06379	0.02858	0.0154
			6531.45	0.04244	0.07629	0.05131
			6534.89	0.04295	0.12586	0.08021
			6538.32	0.1085	0.1345	0.07685
			6541.75	0.09971	0.1022	0.03997
			6545.18	0.06706	0.12087	0.05462
			6548.61	0.0427	0.10521	0.05726
			6552.03	0.05199	0.08745	0.07716
			6555.45	0.04973	0.07443	0.08706
			6558.88	0.04998	0.11238	0.05519
			6562.3	0.06856	0.12128	0.02157
			6565.71	0.0653	0.10958	0.05322
			6569.13	0.03541	0.07623	0.06387
			6572.54	0.01909	0.08645	0.05275
			6575.95	0.01658	0.08373	0.03164
			6579.36	0.04194	0.10795	0.03828
			6582.77	0.0555	0.10708	0.02617
			6586.18	0.07384	0.10964	0.01906
			6589.58	0.0535	0.06837	0.03696
			6592.98	0.04094	0.09021	0.03535
			6596.39	0.03391	0.10492	0.01248
			6599.78	0.01833	0.09956	0.00312
			6603.18	0	0.07493	0.03603
			6606.58	0.00377	0.07195	0.04367
			6609.97	0.04671	0.08639	0.04782
			6613.36	0.06279	0.09424	0.04971
			6616.75	0.08162	0.08888	0.05135
			6620.14	0.05576	0.07692	0.04099
			6623.52	0.04219	0.06918	0.05939
			6626.91	0.03667	0.08918	0.08755
			6630.29	0.05802	0.13346	0.07193
			6633.67	0.05023	0.12599	0.05932
			6637.05	0.05249	0.11403	0.05821
			6640.42	0.06455	0.09336	0.05436
			6643.8	0.06404	0.08642	0.04299
			6647.17	0.06957	0.06416	0.01863
			6650.54	0.04923	0.05642	0.01202
			6653.91	0.055	0.08249	0.01341
			6657.28	0.05952	0.06657	0.02006
			6660.65	0.05525	0.09871	0.0272
			6664.01	0.01381	0.09758	0.03735
			6667.37	0.03943	0.12232	0.05475
			6670.73	0.07434	0.09821	0.04139
			6674.09	0.06505	0.10263	0.03678
			6677.44	0.03039	0.10282	0.06869
			6680.8	0.04445	0.09746	0.07434
			6684.15	0.07334	0.09949	0.07323
			6687.5	0.07936	0.07644	0.05787
			6690.85	0.05751	0.07056	0.07077
			6694.2	0.04797	0.09319	0.06841
			6697.55	0.08866	0.10632	0.0733
			6700.89	0.10121	0.10836	0.05469
			6704.23	0.06078	0.13337	0.05784
			6707.57	0.02336	0.15521	0.06723
			6710.91	0.05952	0.11024	0.05612
			6714.25	0.08564	0.0901	0.05177
			6717.58	0.07836	0.08685	0.05116
			6720.91	0.05123	0.11213	0.04931
			6724.24	0.0535	0.12816	0.03069
			6727.57	0.06304	0.13363	0.05059
			6730.9	0.0766	0.11428	0.03623
			6734.23	0.03265	0.14906	0.00737
			6737.55	0.05174	0.14211	0.03927
			6740.87	0.05098	0.11194	0.09144
			6744.19	0.07459	0.07621	0.08358
			6747.51	0.0334	0.10492	0.04471
			6750.83	0.07108	0.13046	0.04711
			6754.14	0.0756	0.15362	0.05325
			6757.46	0.10046	0.10364	0.0559
			6760.77	0.07535	0.09722	0.05755
			6764.08	0.07183	0.11748	0.06519
			6767.39	0.05249	0.12665	0.06734
			6770.69	0.07886	0.07403	0.07674
			6773.99	0.08062	0.09983	0.05713
			6777.3	0.05852	0.12986	0.02776
			6780.6	0.04044	0.12265	0.01165
			6783.9	0.04621	0.09142	0.0308
			6787.19	0.0761	0.11062	0.0347
			6790.49	0.07635	0.12163	0.05911
			6793.78	0.07384	0.12077	0.05675
			6797.07	0.05852	0.10062	0.08141
			6800.36	0.06128	0.13039	0.05379
			6803.65	0.07861	0.12503	0.0807
			6806.94	0.06103	0.11334	0.05233
			6810.22	0.0663	0.09742	0.04097
			6813.51	0.07535	0.16046	0.05888
			6816.79	0.12005	0.13847	0.09479
			6820.07	0.09242	0.11146	0.06792
			6823.35	0.08815	0.10742	0.04331
			6826.62	0.08188	0.13243	0.06146
			6829.9	0.11252	0.12021	0.07912
			6833.17	0.0771	0.13545	0.05825
			6836.44	0.08263	0.15386	0.04389
			6839.71	0.06605	0.12633	0.04029
			6842.98	0.06304	0.11199	0.0702
			6846.24	0.06279	0.09924	0.08535
			6849.5	0.08037	0.10207	0.07649
			6852.77	0.07233	0.11731	0.05838
			6856.03	0.06505	0.14576	0.03002
			6859.28	0.06128	0.13829	0.05092
			6862.54	0.055	0.10785	0.04482
			6865.8	0.04772	0.1054	0.05922
			6869.05	0.06781	0.09793	0.03911
			6872.3	0.08087	0.1203	0.06277
			6875.55	0.07183	0.10359	0.03265
			6878.8	0.06002	0.10009	0.0348
			6882.04	0.06907	0.07704	0.0357
			6885.29	0.10448	0.09704	0.06186
			6888.53	0.07936	0.12997	0.02049
			6891.77	0.0653	0.14759	0.03164
			6895.01	0.04897	0.12771	0.02728
			6898.25	0.08263	0.10968	0.06194
			6901.49	0.0653	0.12228	0.05434
			6904.72	0.05651	0.14756	0.07725
			6907.95	0.054	0.12926	0.06314
			6911.18	0.06932	0.14134	0.04578
			6914.41	0.06002	0.14443	0.04818
			6917.64	0.02863	0.09551	0.03857
			6920.86	0.04923	0.07563	0.05473
			6924.09	0.07685	0.1112	0.04712
			6927.31	0.05864	0.06096	0.02013
