# Supplementary material for: A rich catalog of C–C bonded species formed in CO2 reduction on a plasmonic photocatalyst
Source: Nat Commun. 2021 May 10;12:2612. doi: 10.1038/s41467-021-22868-9 (PMC8110802; doi:10.1038/s41467-021-22868-9)
Supplement: Supplementary file 5 — Source Data [file 41467_2021_22868_MOESM5_ESM.zip › Figure 3/Figure 3.xlsx]

## Sheet: Fig 3a_methanol
12C-DFT		13C-DFT			12C-Experiment		13C-Experiment
Peak wavenumber/cm-1	Intensity/a.u.	Peak wavenumber/cm-1	Intensity/a.u.		Peak wavenumber/cm-1	Intensity/a.u.	Peak wavenumber/cm-1	Intensity/a.u.
1040	1.05	1024	1		1041.96	1.05	1025.65	1
1072	1.05	1064	1		1070.29	1.05	1058.82	1
1168	1.05	1160	1		1168.98	1.05	1163.53	1
1360	1.05	1352	1		1355.13	1.05	1348.66	1
1480	1.05	1472	1		1483.57	1.05	1470.94	1
1496	1.05	1496	1		1492.01	1.05	1496.19	1
1504	1.05	1504	1		1500.14	1.05	1501.27	1

## Sheet: Fig 3b_acetic acid
12C-DFT		13C-DFT			12C-Experiment		13C-Experiment
Peak wavenumber/cm-1	Intensity/a.u.	Peak wavenumber/cm-1	Intensity/a.u.		Peak wavenumber/cm-1	Intensity/a.u.	Peak wavenumber/cm-1	Intensity/a.u.
999	1.05	989	1		996.592	1.05	990.112	1
1067	1.05	1048	1		1071.99	1.05	1047.28	1
1205	1.05	1190	1		1204.95	1.05	1191.18	1
1332	1.05	1313	1		1334.86	1.05	1313.93	1
1408	1.05	1392	1		1410.56	1.05	1390.19	1
1472	1.05	1470	1		1471.32	1.05	1467.96	1
1818	1.05	1773	1		1814.83	1.05	1777.12	1

## Sheet: Fig 3c_acetone
12C-DFT		13C-DFT			12C-Experiment		13C-Experiment
Peak wavenumber/cm-1	Intensity/a.u.	Peak wavenumber/cm-1	Intensity/a.u.		Peak wavenumber/cm-1	Intensity/a.u.	Peak wavenumber/cm-1	Intensity/a.u.
889	1.05	877	1		891.212	1.05	874.533	1
1083	1.05	1071	1		1083.72	1.05	1068.74	1
1116	1.05	1093	1		1118.09	1.05	1088.65	1
1232	1.05	1198	1		1231.11	1.05	1198.19	1
1386	1.05	1372	1		1385.5	1.05	1372	1
1461	1.05	1459	1		1468.21	1.05	1462.54	1
1472	1.05	1469	1		1469.33	1.05	1467.93	1
1488	1.05	1485	1		1492.1	1.05	1480.65	1
1786	1.05	1743	1		1783.66	1.05	1742.9	1

## Sheet: Fig 3d_butanol
12C-DFT		13C-DFT			12C-Experiment		13C-Experiment
Peak wavenumber/cm-1	Intensity/a.u.	Peak wavenumber/cm-1	Intensity/a.u.		Peak wavenumber/cm-1	Intensity/a.u.	Peak wavenumber/cm-1	Intensity/a.u.
978	1.05	971	1		977.151	1.05	968.544	1
1033	1.05	1006	1		1032.54	1.05	1004.96	1
1072	1.05	1048	1		1073.25	1.05	1048.38	1
1118	1.05	1101	1		1118.76	1.05	1100.04	1
1156	1.05	1134	1		1153.85	1.05	1134.55	1
1231	1.05	1220	1		1230.43	1.05	1219.12	1
1257	1.05	1250	1		1257.07	1.05	1249.26	1
1301	1.05	1292	1		1299.98	1.05	1293.73	1
1332	1.05	1323	1		1335.62	1.05	1324.16	1
1340	1.05	1334	1		1338.87	1.05	1330.03	1
1403	1.05	1384	1		1406.36	1.05	1383.69	1
1414	1.05	1404	1		1414.21	1.05	1403.47	1
1443	1.05	1428	1		1441.81	1.05	1432.44	1
1476	1.05	1472	1		1477.71	1.05	1468.75	1
1496	1.05	1494	1		1498.02	1.05	1491.1	1
