# Supplementary material for: A rich catalog of C–C bonded species formed in CO2 reduction on a plasmonic photocatalyst
Source: Nat Commun. 2021 May 10;12:2612. doi: 10.1038/s41467-021-22868-9 (PMC8110802; doi:10.1038/s41467-021-22868-9)
Supplement: Supplementary file 5 — Source Data [file 41467_2021_22868_MOESM5_ESM.zip › Figure 4/Figure 4.xlsx]

## Sheet: Fig 4a
type of frames	# of frames	% of frames
inactive frames	31025	73.869
active assigned frames	6183	14.7214
active unassigned frames	4792	11.4095
sum	42000

## Sheet: Fig 4b
blue trace_Active-assigned			gray trace_Inactive			magenta trace_Active-unassigned
Wavenumber/cm-1	Normalized intensity		Wavenumber/cm-1	Normalized intensity		Wavenumber/cm-1	Normalized intensity
230.883	0.06429		230.883	0.08831		230.883	0.07508
238.643	0.07103		238.643	0.09993		238.643	0.10705
246.396	0.08492		246.396	0.08334		246.396	0.09734
254.143	0.07479		254.143	0.09766		254.143	0.12283
261.884	0.05986		261.884	0.11517		261.884	0.11128
269.619	0.06455		269.619	0.12042		269.619	0.10475
277.347	0.0668		277.347	0.11904		277.347	0.05244
285.068	0.06638		285.068	0.13141		285.068	0.0602
292.784	0.06157		292.784	0.13126		292.784	0.09151
300.493	0.07015		300.493	0.13945		300.493	0.12944
308.196	0.06207		308.196	0.13709		308.196	0.11154
315.892	0.06042		315.892	0.09205		315.892	0.09151
323.582	0.06318		323.582	0.08381		323.582	0.08393
331.266	0.0688		331.266	0.08563		331.266	0.0811
338.943	0.07176		338.943	0.10584		338.943	0.09548
346.614	0.07175		346.614	0.06448		346.614	0.11648
354.279	0.07175		354.279	0.09893		354.279	0.10598
361.938	0.05815		361.938	0.09903		361.938	0.1029
369.59	0.05988		369.59	0.10894		369.59	0.08844
377.236	0.05773		377.236	0.08329		377.236	0.06127
384.876	0.05783		384.876	0.10277		384.876	0.06189
392.51	0.04086		392.51	0.11342		392.51	0.08104
400.137	0.05476		400.137	0.11304		400.137	0.0888
407.758	0.06028		407.758	0.10799		407.758	0.06481
415.373	0.07183		415.373	0.11251		415.373	0.09005
422.982	0.05547		422.982	0.08833		422.982	0.11008
430.584	0.05363		430.584	0.0877		430.584	0.10877
438.18	0.05598		438.18	0.09394		438.18	0.08974
445.77	0.05935		445.77	0.12986		445.77	0.06526
453.354	0.05702		453.354	0.11218		453.354	0.08403
460.932	0.0638		460.932	0.09987		460.932	0.08076
468.503	0.05343		468.503	0.0868		468.503	0.1164
476.069	0.04861		476.069	0.1111		476.069	0.12055
483.628	0.06185		483.628	0.10379		483.628	0.08528
491.181	0.08469		491.181	0.10111		491.181	0.08732
498.728	0.08392		498.728	0.10947		498.728	0.09863
506.269	0.09408		506.269	0.12028		506.269	0.1282
513.803	0.08196		513.803	0.08351		513.803	0.1014
521.332	0.08794		521.332	0.10194		521.332	0.12912
528.854	0.10148		528.854	0.1346		528.854	0.12748
536.371	0.11768		536.371	0.15205		536.371	0.11869
543.881	0.1067		543.881	0.12265		543.881	0.1091
551.385	0.10859		551.385	0.14158		551.385	0.13896
558.883	0.11365		558.883	0.13918		558.883	0.15161
566.375	0.11085		566.375	0.1353		566.375	0.16559
573.861	0.09782		573.861	0.13658		573.861	0.17481
581.341	0.08694		581.341	0.15528		581.341	0.18827
588.815	0.09068		588.815	0.13424		588.815	0.20332
596.282	0.10617		596.282	0.14093		596.282	0.21678
603.744	0.11309		603.744	0.16676		603.744	0.2059
611.2	0.10804		611.2	0.15481		611.2	0.18629
618.649	0.10422		618.649	0.09748		618.649	0.1868
626.093	0.09089		626.093	0.11326		626.093	0.17672
633.531	0.08452		633.531	0.16633		633.531	0.15791
640.962	0.10033		640.962	0.19193		640.962	0.15287
648.388	0.10143		648.388	0.13338		648.388	0.15762
655.808	0.0969		655.808	0.11238		655.808	0.18487
663.221	0.09513		663.221	0.09358		663.221	0.18274
670.629	0.10911		670.629	0.14103		670.629	0.18671
678.031	0.09426		678.031	0.12249		678.031	0.1703
685.426	0.10415		685.426	0.1275		685.426	0.19651
692.816	0.10791		692.816	0.12417		692.816	0.17269
700.2	0.11852		700.2	0.13729		700.2	0.16185
707.578	0.11369		707.578	0.10429		707.578	0.15735
714.95	0.11643		714.95	0.09827		714.95	0.13301
722.316	0.10496		722.316	0.13397		722.316	0.11873
729.677	0.09687		729.677	0.14513		729.677	0.12039
737.031	0.07682		737.031	0.12785		737.031	0.13652
744.379	0.08785		744.379	0.10026		744.379	0.08724
751.722	0.09264		751.722	0.08028		751.722	0.07951
759.058	0.08526		759.058	0.0895		759.058	0.15514
766.389	0.06808		766.389	0.07786		766.389	0.2067
773.714	0.07512		773.714	0.11579		773.714	0.19395
781.033	0.07706		781.033	0.09337		781.033	0.1505
788.346	0.07439		788.346	0.08494		788.346	0.12188
795.653	0.08574		795.653	0.05713		795.653	0.11205
802.955	0.08277		802.955	0.07667		802.955	0.11466
810.25	0.06488		810.25	0.0631		810.25	0.12521
817.54	0.05946		817.54	0.07063		817.54	0.13311
824.824	0.05976		824.824	0.08969		824.824	0.12779
832.102	0.07479		832.102	0.10112		832.102	0.11559
839.374	0.06519		839.374	0.10094		839.374	0.09651
846.641	0.07214		846.641	0.08468		846.641	0.10892
853.902	0.06795		853.902	0.05693		853.902	0.12107
861.157	0.08268		861.157	0.03848		861.157	0.13323
868.406	0.0739		868.406	0.03186		868.406	0.11839
875.649	0.0735		875.649	0.0591		875.649	0.13796
882.887	0.06635		882.887	0.07799		882.887	0.13054
890.119	0.07035		890.119	0.08487		890.119	0.16281
897.345	0.06904		897.345	0.07997		897.345	0.15355
904.565	0.08019		904.565	0.08586		904.565	0.19641
911.78	0.08072		911.78	0.09567		911.78	0.16121
918.989	0.09914		918.989	0.08218		918.989	0.16677
926.192	0.10059		926.192	0.07703		926.192	0.11967
933.389	0.08763		933.389	0.06108		933.389	0.09744
940.581	0.06904		940.581	0.04195		940.581	0.07707
947.767	0.06007		947.767	0.06991		947.767	0.08872
954.947	0.06152		954.947	0.08242		954.947	0.10779
962.122	0.05623		962.122	0.11578		962.122	0.12738
969.291	0.06474		969.291	0.08511		969.291	0.13693
976.454	0.07928		976.454	0.09737		976.454	0.12557
983.612	0.10262		983.612	0.08388		983.612	0.14093
990.764	0.11103		990.764	0.0927		990.764	0.13699
997.91	0.09757		997.91	0.08828		997.91	0.13754
1005.05	0.09014		1005.05	0.11452		1005.05	0.10502
1012.18	0.08772		1012.18	0.1258		1012.18	0.08176
1019.32	0.10605		1019.32	0.10518		1019.32	0.05953
1026.44	0.10854		1026.44	0.06248		1026.44	0.07792
1033.56	0.10551		1033.56	0.05806		1033.56	0.10278
1040.67	0.08125		1040.67	0.07546		1040.67	0.13068
1047.78	0.07538		1047.78	0.09753		1047.78	0.14743
1054.88	0.06695		1054.88	0.1142		1054.88	0.10702
1061.97	0.05586		1061.97	0.06291		1061.97	0.10233
1069.06	0.04848		1069.06	0.04646		1069.06	0.11114
1076.15	0.05684		1076.15	0.03516		1076.15	0.09217
1083.23	0.05683		1083.23	0.08077		1083.23	0.05996
1090.3	0.05375		1090.3	0.0734		1090.3	0.11058
1097.37	0.06448		1097.37	0.09889		1097.37	0.15035
1104.43	0.1024		1104.43	0.07827		1104.43	0.15863
1111.49	0.15055		1111.49	0.06108		1111.49	0.15791
1118.54	0.18358		1118.54	0.07504		1118.54	0.22362
1125.58	0.2165		1125.58	0.0944		1125.58	0.2049
1132.62	0.29032		1132.62	0.10542		1132.62	0.16634
1139.66	0.34002		1139.66	0.08749		1139.66	0.10581
1146.69	0.288		1146.69	0.08207		1146.69	0.12758
1153.71	0.17669		1153.71	0.06095		1153.71	0.16073
1160.73	0.10495		1160.73	0.06215		1160.73	0.12799
1167.74	0.07972		1167.74	0.08224		1167.74	0.08731
1174.75	0.06994		1174.75	0.08319		1174.75	0.05086
1181.75	0.06926		1181.75	0.09151		1181.75	0.06284
1188.74	0.08688		1188.74	0.07995		1188.74	0.08858
1195.73	0.14192		1195.73	0.1074		1195.73	0.11776
1202.72	0.20596		1202.72	0.09633		1202.72	0.10486
1209.7	0.22083		1209.7	0.07839		1209.7	0.09937
1216.67	0.17242		1216.67	0.06291		1216.67	0.12934
1223.64	0.1096		1223.64	0.08127		1223.64	0.15508
1230.61	0.06846		1230.61	0.09032		1230.61	0.16838
1237.56	0.06269		1237.56	0.05202		1237.56	0.25551
1244.52	0.05349		1244.52	0.04045		1244.52	0.32173
1251.46	0.06069		1251.46	0.04336		1251.46	0.37843
1258.4	0.04822		1258.4	0.0919		1258.4	0.40364
1265.34	0.05999		1265.34	0.08892		1265.34	0.41058
1272.27	0.07816		1272.27	0.07441		1272.27	0.37069
1279.2	0.13007		1279.2	0.08247		1279.2	0.34376
1286.12	0.18239		1286.12	0.09298		1286.12	0.33667
1293.03	0.23911		1293.03	0.07086		1293.03	0.39416
1299.94	0.32261		1299.94	0.05439		1299.94	0.46621
1306.84	0.41102		1306.84	0.07618		1306.84	0.49432
1313.74	0.44249		1313.74	0.11097		1313.74	0.47189
1320.63	0.3709		1320.63	0.09327		1320.63	0.42299
1327.52	0.26139		1327.52	0.09274		1327.52	0.39341
1334.4	0.17438		1334.4	0.07577		1334.4	0.30667
1341.28	0.14389		1341.28	0.09486		1341.28	0.31308
1348.15	0.13723		1348.15	0.09849		1348.15	0.28932
1355.02	0.15081		1355.02	0.08986		1355.02	0.28303
1361.88	0.1416		1361.88	0.06038		1361.88	0.24048
1368.74	0.12788		1368.74	0.04242		1368.74	0.23604
1375.59	0.10241		1375.59	0.06838		1375.59	0.21308
1382.43	0.10935		1382.43	0.09605		1382.43	0.21181
1389.27	0.14318		1389.27	0.11563		1389.27	0.21028
1396.11	0.1948		1396.11	0.10601		1396.11	0.21007
1402.94	0.25224		1402.94	0.07873		1402.94	0.20907
1409.76	0.36111		1409.76	0.10002		1409.76	0.20462
1416.58	0.43134		1416.58	0.1039		1416.58	0.20997
1423.39	0.4118		1423.39	0.11219		1423.39	0.16371
1430.2	0.32244		1430.2	0.09202		1430.2	0.14524
1437	0.26171		1437	0.09736		1437	0.1318
1443.8	0.25169		1443.8	0.1108		1443.8	0.17975
1450.59	0.31394		1450.59	0.10436		1450.59	0.16737
1457.38	0.44326		1457.38	0.1048		1457.38	0.1735
1464.16	0.48415		1464.16	0.08855		1464.16	0.1979
1470.94	0.3722		1470.94	0.09561		1470.94	0.24215
1477.71	0.20976		1477.71	0.12425		1477.71	0.2459
1484.48	0.10814		1484.48	0.13867		1484.48	0.32799
1491.24	0.07532		1491.24	0.16069		1491.24	0.44236
1497.99	0.05068		1497.99	0.0993		1497.99	0.54271
1504.74	0.05467		1504.74	0.09899		1504.74	0.56763
1511.49	0.05467		1511.49	0.09132		1511.49	0.60843
1518.23	0.06708		1518.23	0.10745		1518.23	0.58414
1524.96	0.05141		1524.96	0.08114		1524.96	0.53311
1531.69	0.06018		1531.69	0.08328		1531.69	0.50166
1538.42	0.05861		1538.42	0.0916		1538.42	0.51785
1545.14	0.09831		1545.14	0.1125		1545.14	0.5261
1551.85	0.14727		1551.85	0.1302		1551.85	0.63227
1558.56	0.24449		1558.56	0.12662		1558.56	0.73473
1565.27	0.33454		1565.27	0.10027		1565.27	0.82051
1571.97	0.46968		1571.97	0.1274		1571.97	0.81553
1578.66	0.67014		1578.66	0.13392		1578.66	0.78011
1585.35	0.9121		1585.35	0.10389		1585.35	0.6571
1592.03	1		1592.03	0.08416		1592.03	0.54811
1598.71	0.87638		1598.71	0.12429		1598.71	0.48464
1605.38	0.69887		1605.38	0.12689		1605.38	0.46193
1612.05	0.64864		1612.05	0.1285		1612.05	0.43048
1618.72	0.6483		1618.72	0.10632		1618.72	0.41358
1625.37	0.57701		1625.37	0.11186		1625.37	0.4115
1632.03	0.46421		1632.03	0.10734		1632.03	0.41419
1638.67	0.38268		1638.67	0.133		1638.67	0.36263
1645.32	0.36352		1645.32	0.13657		1645.32	0.31847
1651.96	0.37288		1651.96	0.14898		1651.96	0.26929
1658.59	0.34921		1658.59	0.1344		1658.59	0.25345
1665.22	0.27964		1665.22	0.1262		1665.22	0.19818
1671.84	0.19544		1671.84	0.14694		1671.84	0.17467
1678.46	0.13742		1678.46	0.15567		1678.46	0.16121
1685.07	0.11323		1685.07	0.10307		1685.07	0.16839
1691.68	0.09936		1691.68	0.13608		1691.68	0.16657
1698.28	0.07455		1698.28	0.16664		1698.28	0.17375
1704.88	0.0386		1704.88	0.15475		1704.88	0.16559
1711.47	0.0285		1711.47	0.12594		1711.47	0.16218
1718.06	0.02475		1718.06	0.16877		1718.06	0.15586
1724.64	0.01045		1724.64	0.15958		1724.64	0.10085
1731.22	0.0164		1731.22	0.11801		1731.22	0.07337
1737.79	0.01877		1737.79	0.07841		1737.79	0.05461
1744.36	0.01715		1744.36	0.07904		1744.36	0.09857
1750.92	0.00612		1750.92	0.09414		1750.92	0.07161
1757.48	0.00746		1757.48	0.09992		1757.48	0.09626
1764.03	0		1764.03	0.07478		1764.03	0.06374
1770.58	0.01104		1770.58	0.0445		1770.58	0.07991
1777.12	0.0181		1777.12	0.08217		1777.12	0.06345
1783.66	0.03844		1783.66	0.09849		1783.66	0.0902
1790.19	0.02709		1790.19	0.1109		1790.19	0.08913
1796.72	0.02882		1796.72	0.0968		1796.72	0.06379
1803.24	0.01275		1803.24	0.11975		1803.24	0.07197
1809.76	0.02266		1809.76	0.11817		1809.76	0.05977
1816.27	0.0115		1816.27	0.12051		1816.27	0.04572
1822.78	0.02293		1822.78	0.12089		1822.78	0.0486
1829.28	0.02638		1829.28	0.10483		1829.28	0.05889
1835.78	0.03453		1835.78	0.0765		1835.78	0.06363
1842.28	0.04146		1842.28	0.08473		1842.28	0.06465
1848.77	0.03601		1848.77	0.07996		1848.77	0.08288
1855.25	0.03117		1855.25	0.07567		1855.25	0.05109
1861.73	0.0433		1861.73	0.07286		1861.73	0.04682
1868.2	0.06136		1868.2	0.10709		1868.2	0.028
1874.67	0.06101		1874.67	0.11605		1874.67	0.03246
1881.13	0.05597		1881.13	0.10416		1881.13	0.03772
1887.59	0.07214		1887.59	0.10724		1887.59	0.07446
1894.05	0.06207		1894.05	0.10663		1894.05	0.08924
1900.5	0.05176		1900.5	0.11093		1900.5	0.09661
1906.94	0.04513		1906.94	0.07573		1906.94	0.05634
1913.38	0.06489		1913.38	0.08788		1913.38	0.04651
1919.82	0.0693		1919.82	0.10347		1919.82	0.05573
1926.25	0.07699		1926.25	0.13966		1926.25	0.09167
1932.67	0.05841		1932.67	0.13635		1932.67	0.09506
1939.09	0.05158		1939.09	0.12471		1939.09	0.09502
1945.51	0.05477		1945.51	0.11208		1945.51	0.07009
1951.92	0.05602		1951.92	0.10141		1951.92	0.07136
1958.33	0.05788		1958.33	0.10129		1958.33	0.07396
1964.73	0.06956		1964.73	0.10338		1964.73	0.10196
1971.12	0.0797		1971.12	0.1143		1971.12	0.08549
1977.52	0.06663		1977.52	0.1159		1977.52	0.06877
1983.9	0.05838		1983.9	0.0991		1983.9	0.05813
1990.29	0.05952		1990.29	0.11419		1990.29	0.08533
1996.66	0.05954		1996.66	0.12535		1996.66	0.11147
2003.04	0.06958		2003.04	0.13824		2003.04	0.11987
2009.4	0.06133		2009.4	0.11211		2009.4	0.09044
2015.77	0.06871		2015.77	0.11395		2015.77	0.06958
2022.12	0.07589		2022.12	0.14474		2022.12	0.06525
2028.48	0.0848		2028.48	0.15223		2028.48	0.08427
2034.83	0.06581		2034.83	0.11801		2034.83	0.09132
2041.17	0.06645		2041.17	0.11764		2041.17	0.10471
2047.51	0.07158		2047.51	0.11923		2047.51	0.10754
2053.84	0.0854		2053.84	0.10096		2053.84	0.11064
2060.18	0.08042		2060.18	0.08955		2060.18	0.09257
2066.5	0.09209		2066.5	0.10022		2066.5	0.06497
2072.82	0.10582		2072.82	0.08661		2072.82	0.08157
2079.14	0.11616		2079.14	0.0806		2079.14	0.11192
2085.45	0.12324		2085.45	0.10108		2085.45	0.09623
2091.76	0.10803		2091.76	0.11371		2091.76	0.08319
2098.06	0.10488		2098.06	0.14008		2098.06	0.11408
2104.35	0.0998		2104.35	0.12058		2104.35	0.13067
2110.65	0.10186		2110.65	0.12192		2110.65	0.12054
2116.93	0.09565		2116.93	0.12916		2116.93	0.11782
2123.22	0.08964		2123.22	0.13419		2123.22	0.11218
2129.5	0.09529		2129.5	0.09117		2129.5	0.09993
2135.77	0.08631		2135.77	0.08601		2135.77	0.0898
2142.04	0.08501		2142.04	0.10759		2142.04	0.09158
2148.3	0.0791		2148.3	0.09834		2148.3	0.07563
2154.56	0.08158		2154.56	0.11243		2154.56	0.10334
2160.82	0.07445		2160.82	0.12334		2160.82	0.09029
2167.07	0.06885		2167.07	0.147		2167.07	0.11377
2173.32	0.06028		2173.32	0.13141		2173.32	0.09623
2179.56	0.06808		2179.56	0.13717		2179.56	0.10303
2185.79	0.07802		2185.79	0.11029		2185.79	0.07147
2192.03	0.07242		2192.03	0.11801		2192.03	0.08145
2198.25	0.05557		2198.25	0.1169		2198.25	0.07767
2204.48	0.0558		2204.48	0.14424		2204.48	0.10856
2210.69	0.05942		2210.69	0.11148		2210.69	0.11483
2216.91	0.05698		2216.91	0.07209		2216.91	0.13355
2223.12	0.06685		2223.12	0.07196		2223.12	0.08875
2229.32	0.07806		2229.32	0.11329		2229.32	0.06565
2235.52	0.0674		2235.52	0.1318		2235.52	0.05314
2241.72	0.05513		2241.72	0.11744		2241.72	0.08826
2247.91	0.05779		2247.91	0.1173		2247.91	0.08342
2254.09	0.06158		2254.09	0.11104		2254.09	0.09552
2260.28	0.05719		2260.28	0.09103		2260.28	0.10603
2266.45	0.05024		2266.45	0.08011		2266.45	0.1004
2272.63	0.05126		2272.63	0.10721		2272.63	0.10376
2278.8	0.06681		2278.8	0.09751		2278.8	0.14074
2284.96	0.06129		2284.96	0.10989		2284.96	0.16501
2291.12	0.06211		2291.12	0.12374		2291.12	0.09931
2297.27	0.05885		2297.27	0.14372		2297.27	0.06192
2303.42	0.07439		2303.42	0.12838		2303.42	0.05946
2309.57	0.05927		2309.57	0.12015		2309.57	0.09485
2315.71	0.0603		2315.71	0.08764		2315.71	0.09424
2321.84	0.06582		2321.84	0.07426		2321.84	0.08226
2327.98	0.07472		2327.98	0.09179		2327.98	0.07001
2334.11	0.07136		2334.11	0.11276		2334.11	0.10276
2340.23	0.06983		2340.23	0.10281		2340.23	0.09739
2346.35	0.06299		2346.35	0.10833		2346.35	0.07297
2352.46	0.06106		2352.46	0.08342		2352.46	0.07872
2358.57	0.06158		2358.57	0.10365		2358.57	0.12442
2364.68	0.062		2364.68	0.10082		2364.68	0.11324
2370.78	0.0436		2370.78	0.10658		2370.78	0.07955
2376.87	0.05333		2376.87	0.09541		2376.87	0.07392
2382.96	0.06765		2382.96	0.1176		2382.96	0.06194
2389.05	0.0741		2389.05	0.11722		2389.05	0.09601
2395.14	0.05336		2395.14	0.12715		2395.14	0.11313
2401.21	0.04795		2401.21	0.11966		2401.21	0.13026
2407.29	0.05451		2407.29	0.10702		2407.29	0.07858
2413.36	0.06771		2413.36	0.1118		2413.36	0.07639
2419.42	0.07201		2419.42	0.13301		2419.42	0.06812
2425.48	0.0525		2425.48	0.11399		2425.48	0.10642
2431.54	0.04433		2431.54	0.0491		2431.54	0.06903
2437.59	0.04568		2437.59	0.03106		2437.59	0.07134
2443.64	0.05131		2443.64	0.07116		2443.64	0.06148
2449.68	0.05511		2449.68	0.08919		2449.68	0.10426
2455.72	0.06576		2455.72	0.07998		2455.72	0.07397
2461.75	0.06802		2461.75	0.09457		2461.75	0.06535
2467.78	0.06875		2467.78	0.13296		2467.78	0.08769
2473.81	0.08206		2473.81	0.11418		2473.81	0.11136
2479.83	0.07574		2479.83	0.08143		2479.83	0.10513
2485.85	0.0736		2485.85	0.07958		2485.85	0.08593
2491.86	0.08088		2491.86	0.08926		2491.86	0.10669
2497.87	0.08856		2497.87	0.10876		2497.87	0.11051
2503.87	0.07764		2503.87	0.08852		2503.87	0.12333
2509.87	0.08737		2509.87	0.11464		2509.87	0.10307
2515.87	0.09087		2515.87	0.10028		2515.87	0.10107
2521.86	0.08445		2521.86	0.12346		2521.86	0.08955
2527.84	0.06586		2527.84	0.0853		2527.84	0.05659
2533.83	0.06608		2533.83	0.0734		2533.83	0.0837
2539.8	0.07459		2539.8	0.05733		2539.8	0.12722
2545.78	0.07747		2545.78	0.05916		2545.78	0.15009
2551.75	0.08117		2551.75	0.05413		2551.75	0.0912
2557.71	0.09959		2557.71	0.06406		2557.71	0.08973
2563.67	0.10933		2563.67	0.08478		2563.67	0.10837
2569.63	0.10965		2569.63	0.09864		2569.63	0.13654
2575.58	0.10375		2575.58	0.10145		2575.58	0.15572
2581.53	0.10571		2581.53	0.0947		2581.53	0.14446
2587.47	0.10839		2587.47	0.07716		2587.47	0.12208
2593.41	0.11281		2593.41	0.08513		2593.41	0.10632
2599.34	0.11335		2599.34	0.09677		2599.34	0.11809
2605.27	0.1057		2605.27	0.10769		2605.27	0.12218
2611.2	0.09223		2611.2	0.13356		2611.2	0.1268
2617.12	0.07569		2617.12	0.13736		2617.12	0.12612
2623.04	0.08022		2623.04	0.13674		2623.04	0.07649
2628.95	0.0917		2628.95	0.09393		2628.95	0.08058
2634.86	0.07929		2634.86	0.08424		2634.86	0.08467
2640.77	0.06872		2640.77	0.1003		2640.77	0.10967
2646.67	0.0732		2646.67	0.12692		2646.67	0.08465
2652.56	0.08501		2652.56	0.09612		2652.56	0.10594
2658.45	0.09157		2658.45	0.07245		2658.45	0.08647
2664.34	0.10089		2664.34	0.0787		2664.34	0.11676
2670.23	0.10847		2670.23	0.08716		2670.23	0.11239
2676.11	0.12025		2676.11	0.0809		2676.11	0.10986
2681.98	0.12466		2681.98	0.09108		2681.98	0.07928
2687.85	0.15627		2687.85	0.10076		2687.85	0.10851
2693.72	0.16662		2693.72	0.09696		2693.72	0.10599
2699.58	0.16153		2699.58	0.08138		2699.58	0.10638
2705.44	0.12526		2705.44	0.10235		2705.44	0.09882
2711.29	0.11168		2711.29	0.09413		2711.29	0.10133
2717.14	0.10619		2717.14	0.08861		2717.14	0.11468
2722.99	0.11674		2722.99	0.09241		2722.99	0.09813
2728.83	0.12311		2728.83	0.09007		2728.83	0.11095
2734.67	0.12201		2734.67	0.06149		2734.67	0.10022
2740.5	0.12091		2740.5	0.04297		2740.5	0.09982
2746.33	0.11256		2746.33	0.10074		2746.33	0.10444
2752.16	0.10697		2752.16	0.09792		2752.16	0.11832
2757.98	0.10853		2757.98	0.09558		2757.98	0.14173
2763.79	0.09936		2763.79	0.05547		2763.79	0.14688
2769.61	0.09285		2769.61	0.08258		2769.61	0.1568
2775.41	0.09329		2775.41	0.09276		2775.41	0.14925
2781.22	0.1058		2781.22	0.08722		2781.22	0.1012
2787.02	0.11023		2787.02	0.08737		2787.02	0.07036
2792.81	0.11201		2792.81	0.07536		2792.81	0.07287
2798.61	0.1055		2798.61	0.07771		2798.61	0.12671
2804.39	0.10278		2804.39	0.07714		2804.39	0.1271
2810.18	0.0838		2810.18	0.11361		2810.18	0.11717
2815.96	0.06074		2815.96	0.10053		2815.96	0.13582
2821.73	0.0573		2821.73	0.07616		2821.73	0.16187
2827.5	0.07125		2827.5	0.07043		2827.5	0.15062
2833.27	0.07354		2833.27	0.0831		2833.27	0.10972
2839.03	0.07859		2839.03	0.11491		2839.03	0.11514
2844.79	0.08927		2844.79	0.09398		2844.79	0.12955
2850.55	0.10066		2850.55	0.09389		2850.55	0.11856
2856.3	0.1002		2856.3	0.09528		2856.3	0.12821
2862.04	0.09493		2862.04	0.11433		2862.04	0.12384
2867.79	0.08312		2867.79	0.10909		2867.79	0.09882
2873.52	0.07693		2873.52	0.13722		2873.52	0.06666
2879.26	0.08762		2879.26	0.16338		2879.26	0.10013
2884.99	0.08051		2884.99	0.13607		2884.99	0.10237
2890.72	0.07688		2890.72	0.11636		2890.72	0.10885
2896.44	0.05414		2896.44	0.1148		2896.44	0.11453
2902.16	0.05429		2902.16	0.12257		2902.16	0.12101
2907.87	0.04494		2907.87	0.11635		2907.87	0.11028
2913.58	0.05185		2913.58	0.13294		2913.58	0.11358
2919.29	0.05978		2919.29	0.14709		2919.29	0.14255
2924.99	0.06188		2924.99	0.14185		2924.99	0.14215
2930.69	0.05539		2930.69	0.1371		2930.69	0.14492
2936.38	0.03961		2936.38	0.12794		2936.38	0.16251
2942.07	0.03813		2942.07	0.17937		2942.07	0.18222
2947.76	0.04249		2947.76	0.17609		2947.76	0.1273
2953.44	0.03529		2953.44	0.18459		2953.44	0.12743
2959.12	0.0419		2959.12	0.15654		2959.12	0.13152
2964.79	0.06558		2964.79	0.18712		2964.79	0.1597
2970.46	0.07924		2970.46	0.15539		2970.46	0.13601
2976.12	0.07716		2976.12	0.16609		2976.12	0.17874
2981.79	0.0669		2981.79	0.18441		2981.79	0.15108
2987.45	0.0731		2987.45	0.17966		2987.45	0.17926
2993.1	0.08656		2993.1	0.18055		2993.1	0.14842
2998.75	0.10605		2998.75	0.17556		2998.75	0.15437
3004.39	0.10305		3004.39	0.14432		3004.39	0.12751
3010.04	0.0927		3010.04	0.10817		3010.04	0.15357
3015.68	0.07846		3015.68	0.14316		3015.68	0.12009
3021.31	0.0681		3021.31	0.20048		3021.31	0.12101
3026.94	0.05826		3026.94	0.21952		3026.94	0.14389
3032.57	0.05169		3032.57	0.20987		3032.57	0.18186
3038.19	0.04655		3038.19	0.19457		3038.19	0.19099
3043.81	0.05562		3043.81	0.19571		3043.81	0.21678
3049.42	0.04486		3049.42	0.20396		3049.42	0.20209
3055.03	0.03604		3055.03	0.20191		3055.03	0.18317
3060.64	0.0303		3060.64	0.2028		3060.64	0.15577
3066.24	0.0405		3066.24	0.21596		3066.24	0.18077
3071.84	0.03362		3071.84	0.22642		3071.84	0.20234
3077.43	0.04956		3077.43	0.2619		3077.43	0.23554
3083.02	0.04338		3083.02	0.25961		3083.02	0.25023
3088.61	0.04418		3088.61	0.25461		3088.61	0.24268
3094.19	0.0483		3094.19	0.2398		3094.19	0.25895
3099.77	0.07873		3099.77	0.25321		3099.77	0.29878
3105.35	0.09013		3105.35	0.27323		3105.35	0.3296
3110.92	0.11237		3110.92	0.28934		3110.92	0.33952
3116.49	0.11774		3116.49	0.31231		3116.49	0.33277
3122.05	0.12802		3122.05	0.34043		3122.05	0.34084
3127.61	0.13676		3127.61	0.35211		3127.61	0.34758
3133.16	0.16759		3133.16	0.35104		3133.16	0.36227
3138.72	0.18134		3138.72	0.33501		3138.72	0.34758
3144.26	0.17045		3144.26	0.36117		3144.26	0.35009
3149.81	0.16672		3149.81	0.39689		3149.81	0.33407
3155.35	0.17985		3155.35	0.42747		3155.35	0.34585
3160.89	0.18297		3160.89	0.42149		3160.89	0.40631
3166.42	0.17463		3166.42	0.42385		3166.42	0.44296
3171.95	0.18071		3171.95	0.47086		3171.95	0.46823
3177.47	0.19415		3177.47	0.48525		3177.47	0.44957
3182.99	0.20022		3182.99	0.49816		3182.99	0.50289
3188.51	0.20425		3188.51	0.50126		3188.51	0.47074
3194.02	0.19796		3194.02	0.54925		3194.02	0.52194
3199.53	0.2069		3199.53	0.57958		3199.53	0.56097
3205.04	0.21481		3205.04	0.5969		3205.04	0.64658
3210.54	0.23458		3210.54	0.61325		3210.54	0.63718
3216.04	0.25691		3216.04	0.61904		3216.04	0.63255
3221.53	0.26145		3221.53	0.61797		3221.53	0.61283
3227.02	0.24738		3227.02	0.64634		3227.02	0.60423
3232.51	0.23831		3232.51	0.69629		3232.51	0.61865
3237.99	0.25767		3237.99	0.68295		3237.99	0.68706
3243.47	0.26732		3243.47	0.67084		3243.47	0.74779
3248.95	0.27288		3248.95	0.69675		3248.95	0.70584
3254.42	0.27035		3254.42	0.74327		3254.42	0.73006
3259.89	0.27253		3259.89	0.74882		3259.89	0.75718
3265.35	0.27257		3265.35	0.75118		3265.35	0.80151
3270.81	0.26718		3270.81	0.7344		3270.81	0.76035
3276.27	0.26885		3276.27	0.74707		3276.27	0.80256
3281.72	0.27859		3281.72	0.81272		3281.72	0.79158
3287.17	0.28721		3287.17	0.81925		3287.17	0.79409
3292.61	0.27507		3292.61	0.82235		3292.61	0.7712
3298.05	0.26007		3298.05	0.8041		3298.05	0.85099
3303.49	0.25458		3303.49	0.80376		3303.49	0.84027
3308.92	0.26697		3308.92	0.76172		3308.92	0.8187
3314.35	0.27722		3314.35	0.78444		3314.35	0.77146
3319.78	0.29033		3319.78	0.81501		3319.78	0.83908
3325.2	0.28698		3325.2	0.83381		3325.2	0.88393
3330.62	0.2823		3330.62	0.84917		3330.62	0.90762
3336.04	0.30165		3336.04	0.85423		3336.04	0.88473
3341.45	0.31772		3341.45	0.85144		3341.45	0.8584
3346.86	0.30016		3346.86	0.86974		3346.86	0.81724
3352.26	0.27564		3352.26	0.89197		3352.26	0.81341
3357.66	0.28732		3357.66	0.86415		3357.66	0.85668
3363.06	0.30287		3363.06	0.84223		3363.06	0.87692
3368.45	0.29482		3368.45	0.84925		3368.45	0.87282
3373.84	0.28911		3373.84	0.87859		3373.84	0.84278
3379.22	0.30456		3379.22	0.88561		3379.22	0.88367
3384.6	0.32185		3384.6	0.89533		3384.6	0.85522
3389.98	0.31625		3389.98	0.88493		3389.98	0.87415
3395.36	0.32618		3395.36	0.91575		3395.36	0.86978
3400.73	0.32558		3400.73	0.91565		3400.73	0.92284
3406.09	0.32917		3406.09	0.9445		3406.09	0.91715
3411.46	0.33388		3411.46	0.96379		3411.46	0.92099
3416.82	0.34728		3416.82	1		3416.82	0.90842
3422.17	0.33717		3422.17	0.94814		3422.17	0.92787
3427.52	0.34464		3427.52	0.91272		3427.52	0.89969
3432.87	0.35569		3432.87	0.91998		3432.87	0.90988
3438.22	0.3557		3438.22	0.94442		3438.22	0.94548
3443.56	0.34201		3443.56	0.92323		3443.56	0.96546
3448.9	0.35582		3448.9	0.9089		3448.9	0.94231
3454.23	0.3594		3454.23	0.91101		3454.23	0.94985
3459.56	0.36646		3459.56	0.91165		3459.56	1
3464.89	0.36309		3464.89	0.91205		3464.89	0.9443
3470.21	0.37638		3470.21	0.9252		3470.21	0.9132
3475.53	0.37383		3475.53	0.9045		3475.53	0.89905
3480.84	0.37301		3480.84	0.92869		3480.84	0.94205
3486.16	0.36269		3486.16	0.91583		3486.16	0.93451
3491.47	0.35655		3491.47	0.93119		3491.47	0.93491
3496.77	0.34674		3496.77	0.87639		3496.77	0.89112
3502.07	0.3498		3502.07	0.89052		3502.07	0.90396
3507.37	0.36892		3507.37	0.88969		3507.37	0.91388
3512.66	0.36043		3512.66	0.89818		3512.66	0.88914
3517.95	0.34346		3517.95	0.8522		3517.95	0.84667
3523.24	0.33323		3523.24	0.85382		3523.24	0.84072
3528.52	0.32259		3528.52	0.83459		3528.52	0.83556
3533.8	0.31093		3533.8	0.8291		3533.8	0.79759
3539.08	0.31297		3539.08	0.81084		3539.08	0.76703
3544.35	0.31061		3544.35	0.80756		3544.35	0.76267
3549.62	0.29189		3549.62	0.77532		3549.62	0.72761
3554.88	0.29106		3554.88	0.7529		3554.88	0.70154
3560.15	0.28022		3560.15	0.74152		3560.15	0.67283
3565.4	0.26927		3565.4	0.70217		3565.4	0.70129
3570.66	0.26946		3570.66	0.65325		3570.66	0.6956
3575.91	0.27211		3575.91	0.64211		3575.91	0.65128
3581.16	0.26259		3581.16	0.65305		3581.16	0.61966
3586.4	0.25644		3586.4	0.67724		3586.4	0.62218
3591.64	0.25049		3591.64	0.61655		3591.64	0.60564
3596.88	0.24138		3596.88	0.62136		3596.88	0.54623
3602.11	0.23349		3602.11	0.60163		3602.11	0.49688
3607.34	0.22683		3607.34	0.56106		3607.34	0.47929
3612.57	0.21281		3612.57	0.5168		3612.57	0.49848
3617.79	0.22393		3617.79	0.49904		3617.79	0.48962
3623.01	0.22473		3623.01	0.48839		3623.01	0.47229
3628.22	0.22359		3628.22	0.49001		3628.22	0.46634
3633.43	0.20179		3633.43	0.50929		3633.43	0.41911
3638.64	0.18664		3638.64	0.48564		3638.64	0.36288
3643.85	0.18283		3643.85	0.45168		3643.85	0.36646
3649.05	0.19774		3649.05	0.44815		3649.05	0.40126
3654.25	0.19638		3654.25	0.41297		3654.25	0.40166
3659.44	0.16497		3659.44	0.39717		3659.44	0.36872
3664.63	0.15963		3664.63	0.36076		3664.63	0.35166
3669.82	0.16584		3669.82	0.38249		3669.82	0.30734
3675	0.1694		3675	0.38681		3675	0.31806
3680.18	0.17806		3680.18	0.38941		3680.18	0.29147
3685.36	0.16944		3685.36	0.33264		3685.36	0.27573
3690.53	0.14662		3690.53	0.33597		3690.53	0.25232
3695.7	0.12778		3695.7	0.33219		3695.7	0.21302
3700.87	0.13909		3700.87	0.32375		3700.87	0.19967
3706.03	0.14653		3706.03	0.27949		3706.03	0.18922
3711.19	0.12891		3711.19	0.28135		3711.19	0.19518
3716.35	0.11865		3716.35	0.26604		3716.35	0.18288
3721.5	0.11433		3721.5	0.25319		3721.5	0.15444
3726.65	0.11532		3726.65	0.2207		3726.65	0.12176
3731.8	0.10312		3731.8	0.239		3731.8	0.09941
3736.94	0.0992		3736.94	0.23473		3736.94	0.09849
3742.08	0.10816		3742.08	0.1993		3742.08	0.06475
3747.21	0.09227		3747.21	0.16853		3747.21	0.05431
3752.34	0.09827		3752.34	0.16819		3752.34	0.09599
3757.47	0.1014		3757.47	0.16661		3757.47	0.10275
3762.6	0.09574		3762.6	0.16823		3762.6	0.07087
3767.72	0.0821		3767.72	0.16862		3767.72	0.04481
3772.84	0.09126		3772.84	0.14766		3772.84	0.09999
3777.95	0.08752		3777.95	0.12646		3777.95	0.10886
3783.06	0.07415		3783.06	0.13789		3783.06	0.10424
3788.17	0.07494		3788.17	0.14196		3788.17	0.06839
3793.28	0.09054		3793.28	0.12984		3793.28	0.077
3798.38	0.0828		3798.38	0.13194		3798.38	0.05808
3803.47	0.0673		3803.47	0.16054		3803.47	0.05002
3808.57	0.06345		3808.57	0.16485		3808.57	0.0536
3813.66	0.08403		3813.66	0.14611		3813.66	0.08206
3818.75	0.08939		3818.75	0.12515		3818.75	0.05362
3823.83	0.08523		3823.83	0.13216		3823.83	0.00798
3828.91	0.08649		3828.91	0.11562		3828.91	0.02582
3833.99	0.09113		3833.99	0.09687		3833.99	0.05833
3839.06	0.0791		3839.06	0.111		3839.06	0.06267
3844.13	0.07678		3844.13	0.14034		3844.13	0.038
3849.2	0.07242		3849.2	0.15471		3849.2	0.02416
3854.26	0.0836		3854.26	0.13277		3854.26	0
3859.32	0.09028		3859.32	0.13782		3859.32	0.00759
3864.38	0.10361		3864.38	0.12814		3864.38	0.02657
3869.43	0.08044		3869.43	0.13859		3869.43	0.04872
3874.49	0.08313		3874.49	0.1061		3874.49	0.03064
3879.53	0.0801		3879.53	0.11876		3879.53	0.01389
3884.58	0.08678		3884.58	0.13116		3884.58	0.02281
3889.62	0.0773		3889.62	0.14406		3889.62	0.06957
3894.65	0.08787		3894.65	0.1312		3894.65	0.05176
3899.69	0.0833		3899.69	0.1162		3899.69	0.00722
3904.72	0.07986		3904.72	0.12055		3904.72	0.02566
3909.74	0.07192		3909.74	0.14167		3909.74	0.0486
3914.77	0.07359		3914.77	0.15833		3914.77	0.03053
3919.79	0.07189		3919.79	0.11055		3919.79	0.01007
3924.8	0.07621		3924.8	0.10791		3924.8	0.04968
3929.82	0.07308		3929.82	0.12759		3929.82	0.06707
3934.83	0.07649		3934.83	0.13845		3934.83	0.08128
3939.83	0.07877		3939.83	0.09091		3939.83	0.05897
3944.84	0.08258		3944.84	0.11477		3944.84	0.04777
3949.84	0.08671		3949.84	0.1266		3949.84	0.01328
3954.84	0.07866		3954.84	0.16297		3954.84	0.02432
3959.83	0.0741		3959.83	0.15076		3959.83	0.01074
3964.82	0.0773		3964.82	0.14273		3964.82	0.05538
3969.8	0.08735		3969.8	0.11998		3969.8	0.06138
3974.79	0.09014		3974.79	0.10311		3974.79	0.06765
3979.77	0.08537		3979.77	0.09606		3979.77	0.0165
3984.75	0.07723		3984.75	0.11108		3984.75	0.03705
3989.72	0.0698		3989.72	0.12268		3989.72	0.03194
3994.69	0.08189		3994.69	0.09821		3994.69	0.08214
3999.66	0.08653		3999.66	0.0811		3999.66	0.081
4004.62	0.09014		4004.62	0.09613		4004.62	0.08912
4009.58	0.09252		4009.58	0.10503		4009.58	0.02076
4014.54	0.09552		4014.54	0.12005		4014.54	0.0355
4019.49	0.08308		4019.49	0.11742		4019.49	0.04997
4024.45	0.07616		4024.45	0.12141		4024.45	0.07105
4029.39	0.08795		4029.39	0.13105		4029.39	0.08076
4034.34	0.10301		4034.34	0.18091		4034.34	0.07936
4039.28	0.10519		4039.28	0.16479		4039.28	0.05863
4044.22	0.09847		4044.22	0.16903		4044.22	0.05325
4049.15	0.08214		4049.15	0.14187		4049.15	0.07037
4054.08	0.08187		4054.08	0.11642		4054.08	0.05547
4059.01	0.08466		4059.01	0.11207		4059.01	0.02918
4063.93	0.07621		4063.93	0.1173		4063.93	0.03757
4068.86	0.07307		4068.86	0.11246		4068.86	0.03113
4073.78	0.08312		4073.78	0.114		4073.78	0.05724
4078.69	0.08427		4078.69	0.15136		4078.69	0.04948
4083.6	0.07827		4083.6	0.16811		4083.6	0.06448
4088.51	0.07943		4088.51	0.13899		4088.51	0.0419
4093.42	0.08887		4093.42	0.11061		4093.42	0.0659
4098.32	0.09605		4098.32	0.09891		4098.32	0.06105
4103.22	0.10682		4103.22	0.10634		4103.22	0.06679
4108.11	0.09479		4108.11	0.12702		4108.11	0.03601
4113.01	0.09175		4113.01	0.13372		4113.01	0.02877
4117.9	0.09515		4117.9	0.14704		4117.9	0.00831
4122.78	0.09733		4122.78	0.13632		4122.78	0.02701
4127.67	0.0944		4127.67	0.12339		4127.67	0.03328
4132.55	0.09361		4132.55	0.1372		4132.55	0.09009
4137.42	0.08566		4137.42	0.10981		4137.42	0.08947
4142.3	0.08028		4142.3	0.117		4142.3	0.09839
4147.17	0.09237		4147.17	0.12419		4147.17	0.07025
4152.03	0.08923		4152.03	0.14634		4152.03	0.06222
4156.9	0.08231		4156.9	0.11821		4156.9	0.06663
4161.76	0.07201		4161.76	0.09842		4161.76	0.07369
4166.62	0.07286		4166.62	0.10389		4166.62	0.0609
4171.47	0.07401		4171.47	0.10642		4171.47	0.0317
4176.32	0.08263		4176.32	0.10454		4176.32	0.02394
4181.17	0.08675		4181.17	0.09824		4181.17	0.05402
4186.01	0.07983		4186.01	0.10323		4186.01	0.06188
4190.86	0.07699		4190.86	0.0908		4190.86	0.06682
4195.69	0.08755		4195.69	0.0715		4195.69	0.03047
4200.53	0.08451		4200.53	0.05883		4200.53	0.05447
4205.36	0.09057		4205.36	0.06553		4205.36	0.04221
4210.19	0.09295		4210.19	0.09824		4210.19	0.0527
4215.02	0.09135		4215.02	0.1047		4215.02	0.0333
4219.84	0.07942		4219.84	0.12858		4219.84	0.06391
4224.66	0.05971		4224.66	0.12032		4224.66	0.07625
4229.48	0.06424		4229.48	0.13905		4229.48	0.08437
4234.29	0.05721		4234.29	0.12197		4234.29	0.04326
4239.1	0.07135		4239.1	0.10954		4239.1	0.02597
4243.91	0.08048		4243.91	0.08068		4243.91	0.06346
4248.71	0.09778		4248.71	0.08101		4248.71	0.08534
4253.51	0.0926		4253.51	0.10047		4253.51	0.08816
4258.31	0.0776		4258.31	0.11283		4258.31	0.11083
4263.11	0.07282		4263.11	0.1134		4263.11	0.12371
4267.9	0.06191		4267.9	0.10221		4267.9	0.07387
4272.69	0.06889		4272.69	0.08218		4272.69	0.02323
4277.47	0.08057		4277.47	0.05994		4277.47	0.03955
4282.26	0.08336		4282.26	0.06052		4282.26	0.03152
4287.03	0.07357		4287.03	0.05448		4287.03	0.03143
4291.81	0.07973		4291.81	0.09284		4291.81	0.05674
4296.58	0.07996		4296.58	0.12163		4296.58	0.07386
4301.35	0.07376		4301.35	0.13227		4301.35	0.06265
4306.12	0.07317		4306.12	0.08403		4306.12	0.0533
4310.89	0.08148		4310.89	0.0672		4310.89	0.06961
4315.65	0.07527		4315.65	0.07195		4315.65	0.09043
4320.4	0.0845		4320.4	0.08431		4320.4	0.10172
4325.16	0.06888		4325.16	0.08072		4325.16	0.09263
4329.91	0.06104		4329.91	0.08253		4329.91	0.07216
4334.66	0.06055		4334.66	0.08066		4334.66	0.06096
4339.4	0.08409		4339.4	0.08051		4339.4	0.06139
4344.15	0.07696		4344.15	0.08175		4344.15	0.07109
4348.89	0.07218		4348.89	0.07521		4348.89	0.05195
4353.62	0.07487		4353.62	0.09364		4353.62	0.03519
4358.35	0.07459		4358.35	0.09348		4358.35	0.07505
4363.09	0.07114		4363.09	0.1065		4363.09	0.0919
4367.81	0.06861		4367.81	0.0989		4367.81	0.0709
4372.54	0.07037		4372.54	0.09303		4372.54	0.0237
4377.26	0.06201		4377.26	0.06949		4377.26	0.05431
4381.98	0.05969		4381.98	0.09894		4381.98	0.05289
4386.69	0.06892		4386.69	0.12618		4386.69	0.07715
4391.4	0.08029		4391.4	0.10534		4391.4	0.07229
4396.11	0.07725		4396.11	0.04918		4396.11	0.09522
4400.82	0.06541		4400.82	0.0509		4400.82	0.08402
4405.52	0.06963		4405.52	0.0752		4405.52	0.09001
4410.22	0.07497		4410.22	0.0968		4410.22	0.0796
4414.92	0.06825		4414.92	0.07449		4414.92	0.0758
4419.61	0.05682		4419.61	0.10467		4419.61	0.0802
4424.3	0.06125		4424.3	0.09144		4424.3	0.08408
4428.99	0.06066		4428.99	0.06544		4428.99	0.07711
4433.67	0.0661		4433.67	0.03675		4433.67	0.04552
4438.36	0.06541		4438.36	0.07086		4438.36	0.02823
4443.03	0.06779		4443.03	0.0851		4443.03	0.03237
4447.71	0.06301		4447.71	0.10154		4447.71	0.0635
4452.38	0.07315		4452.38	0.10303		4452.38	0.05017
4457.05	0.06827		4457.05	0.08366		4457.05	0.06569
4461.72	0.07432		4461.72	0.08906		4461.72	0.08624
4466.38	0.06699		4466.38	0.1006		4466.38	0.08297
4471.05	0.06149		4471.05	0.10257		4471.05	0.03365
4475.7	0.04996		4475.7	0.08786		4475.7	0.03224
4480.36	0.06328		4480.36	0.09793		4480.36	0.06628
4485.01	0.06361		4485.01	0.07218		4485.01	0.08233
4489.66	0.06782		4489.66	0.07562		4489.66	0.07853
4494.31	0.05691		4494.31	0.06214		4494.31	0.07526
4498.95	0.04835		4498.95	0.08545		4498.95	0.06431
4503.59	0.04162		4503.59	0.07295		4503.59	0.0412
4508.23	0.058		4508.23	0.10288		4508.23	0.03951
4512.86	0.06467		4512.86	0.08057		4512.86	0.08546
4517.49	0.06551		4517.49	0.07689		4517.49	0.08616
4522.12	0.06206		4522.12	0.06954		4522.12	0.03817
4526.74	0.06893		4526.74	0.07494		4526.74	0.00182
4531.37	0.07069		4531.37	0.05557		4531.37	0.01919
4535.99	0.06336		4535.99	0.06294		4535.99	0.05244
4540.6	0.0599		4540.6	0.07251		4540.6	0.05022
4545.22	0.06381		4545.22	0.07227		4545.22	0.03663
4549.83	0.0668		4549.83	0.06909		4549.83	0.01298
4554.44	0.06437		4554.44	0.08013		4554.44	0.03855
4559.04	0.05243		4559.04	0.09143		4559.04	0.07577
4563.64	0.04785		4563.64	0.09904		4563.64	0.09394
4568.24	0.04767		4568.24	0.1091		4568.24	0.07426
4572.84	0.0616		4572.84	0.11622		4572.84	0.06357
4577.43	0.05477		4577.43	0.13094		4577.43	0.06506
4582.02	0.06062		4582.02	0.09023		4582.02	0.06312
4586.61	0.05931		4586.61	0.10667		4586.61	0.04767
4591.19	0.05647		4591.19	0.1052		4591.19	0.03725
4595.77	0.05537		4595.77	0.10373		4595.77	0.04906
4600.35	0.06429		4600.35	0.07405		4600.35	0.05002
4604.93	0.06819		4604.93	0.09246		4604.93	0.0576
4609.5	0.06781		4609.5	0.10105		4609.5	0.08556
4614.07	0.06384		4614.07	0.09369		4614.07	0.09287
4618.64	0.06519		4618.64	0.08094		4618.64	0.07927
4623.2	0.05724		4623.2	0.05764		4623.2	0.04424
4627.76	0.06799		4627.76	0.08659		4627.76	0.06426
4632.32	0.058		4632.32	0.1278		4632.32	0.07104
4636.88	0.06006		4636.88	0.10278		4636.88	0.07279
4641.43	0.05507		4641.43	0.09641		4641.43	0.07296
4645.98	0.06491		4645.98	0.09666		4645.98	0.06492
4650.52	0.07239		4650.52	0.09028		4650.52	0.06827
4655.07	0.06782		4655.07	0.06894		4655.07	0.04329
4659.61	0.0569		4659.61	0.08955		4659.61	0.05007
4664.15	0.05385		4664.15	0.12414		4664.15	0.04521
4668.68	0.06297		4668.68	0.10918		4668.68	0.05834
4673.22	0.05461		4673.22	0.10256		4673.22	0.05163
4677.75	0.04962		4677.75	0.05669		4677.75	0.06635
4682.27	0.06855		4682.27	0.08416		4682.27	0.07207
4686.8	0.07951		4686.8	0.11213		4686.8	0.0643
4691.32	0.06604		4691.32	0.13961		4691.32	0.0462
4695.84	0.04408		4695.84	0.09619		4695.84	0.04372
4700.35	0.06056		4700.35	0.09815		4700.35	0.04151
4704.86	0.07428		4704.86	0.11655		4704.86	0.05199
4709.37	0.09076		4709.37	0.10698		4709.37	0.0683
4713.88	0.0734		4713.88	0.08834		4713.88	0.07746
4718.39	0.06187		4718.39	0.07534		4718.39	0.06678
4722.89	0.05238		4722.89	0.09447		4722.89	0.06244
4727.38	0.07131		4727.38	0.11312		4727.38	0.07531
4731.88	0.07603		4731.88	0.08809		4731.88	0.10299
4736.37	0.07329		4736.37	0.09153		4736.37	0.11692
4740.86	0.05583		4740.86	0.0876		4740.86	0.07342
4745.35	0.0534		4745.35	0.1011		4745.35	0.05162
4749.83	0.06589		4749.83	0.05326		4749.83	0.05152
4754.32	0.06897		4754.32	0.05669		4754.32	0.07629
4758.79	0.05652		4758.79	0.11164		4758.79	0.10027
4763.27	0.04908		4763.27	0.14157		4763.27	0.10573
4767.74	0.07118		4767.74	0.13077		4767.74	0.06937
4772.21	0.05944		4772.21	0.09201		4772.21	0.0608
4776.68	0.05302		4776.68	0.08686		4776.68	0.09061
4781.15	0.05181		4781.15	0.08906		4781.15	0.11353
4785.61	0.07698		4785.61	0.06821		4785.61	0.09411
4790.07	0.07608		4790.07	0.08268		4790.07	0.0821
4794.52	0.06393		4794.52	0.08464		4794.52	0.07829
4798.98	0.05557		4798.98	0.1104		4798.98	0.08507
4803.43	0.05548		4803.43	0.11457		4803.43	0.10879
4807.88	0.06941		4807.88	0.105		4807.88	0.07666
4812.32	0.0636		4812.32	0.09861		4812.32	0.03342
4816.76	0.05707		4816.76	0.09029		4816.76	0.00765
4821.2	0.05177		4821.2	0.1074		4821.2	0.02899
4825.64	0.06345		4825.64	0.09863		4825.64	0.07255
4830.07	0.05795		4830.07	0.1175		4830.07	0.07509
4834.51	0.0457		4834.51	0.10548		4834.51	0.04403
4838.93	0.0451		4838.93	0.09959		4838.93	0.05636
4843.36	0.06413		4843.36	0.1251		4843.36	0.09755
4847.78	0.07069		4847.78	0.14963		4847.78	0.10112
4852.2	0.07296		4852.2	0.14424		4852.2	0.05886
4856.62	0.06623		4856.62	0.1202		4856.62	0.08007
4861.03	0.05613		4861.03	0.1067		4861.03	0.1034
4865.45	0.04817		4865.45	0.10769		4865.45	0.09683
4869.86	0.05984		4869.86	0.10744		4869.86	0.08894
4874.26	0.06712		4874.26	0.11259		4874.26	0.08395
4878.67	0.05977		4878.67	0.09444		4878.67	0.09062
4883.07	0.05519		4883.07	0.10278		4883.07	0.09066
4887.47	0.06533		4887.47	0.10989		4887.47	0.09785
4891.86	0.06238		4891.86	0.09419		4891.86	0.06297
4896.26	0.06373		4896.26	0.09493		4896.26	0.0429
4900.65	0.06139		4900.65	0.11578		4900.65	0.04665
4905.03	0.06949		4905.03	0.11725		4905.03	0.08772
4909.42	0.06838		4909.42	0.08831		4909.42	0.09597
4913.8	0.07075		4913.8	0.08364		4913.8	0.07907
4918.18	0.06391		4918.18	0.12805		4918.18	0.07012
4922.56	0.06454		4922.56	0.13639		4922.56	0.05403
4926.93	0.05495		4926.93	0.13246		4926.93	0.03899
4931.3	0.04791		4931.3	0.1175		4931.3	0.02924
4935.67	0.051		4935.67	0.10818		4935.67	0.07639
4940.03	0.05776		4940.03	0.10376		4940.03	0.04944
4944.4	0.0587		4944.4	0.11455		4944.4	0.04129
4948.76	0.06168		4948.76	0.11897		4948.76	0.06541
4953.12	0.07181		4953.12	0.10425		4953.12	0.09669
4957.47	0.06191		4957.47	0.11063		4957.47	0.05413
4961.82	0.05283		4961.82	0.1202		4961.82	0.04967
4966.17	0.04692		4966.17	0.11137		4966.17	0.08438
4970.52	0.05542		4970.52	0.09542		4970.52	0.06194
4974.86	0.05635		4974.86	0.13835		4974.86	0.04134
4979.21	0.05923		4979.21	0.15086		4979.21	0.05938
4983.55	0.05853		4983.55	0.10008		4983.55	0.1023
4987.88	0.0517		4987.88	0.091		4987.88	0.07694
4992.21	0.04445		4992.21	0.10793		4992.21	0.05925
4996.55	0.04386		4996.55	0.10523		4996.55	0.054
5000.87	0.05103		5000.87	0.06721		5000.87	0.09877
5005.2	0.06382		5005.2	0.12829		5005.2	0.09961
5009.52	0.07028		5009.52	0.12559		5009.52	0.10892
5013.84	0.07346		5013.84	0.11406		5013.84	0.08726
5018.16	0.06162		5018.16	0.09836		5018.16	0.08837
5022.47	0.05499		5022.47	0.1148		5022.47	0.05877
5026.79	0.06451		5026.79	0.09566		5026.79	0.07655
5031.1	0.06943		5031.1	0.09763		5031.1	0.08903
5035.4	0.06434		5035.4	0.11627		5035.4	0.08934
5039.71	0.05249		5039.71	0.09493		5039.71	0.08674
5044.01	0.05629		5044.01	0.09223		5044.01	0.08202
5048.31	0.05661		5048.31	0.07996		5048.31	0.07439
5052.6	0.06306		5052.6	0.11897		5052.6	0.0657
5056.9	0.06891		5056.9	0.11063		5056.9	0.0504
5061.19	0.0634		5061.19	0.12731		5061.19	0.08564
5065.48	0.04879		5065.48	0.08806		5065.48	0.09098
5069.76	0.03838		5069.76	0.11603		5069.76	0.10584
5074.05	0.04105		5074.05	0.11063		5074.05	0.08604
5078.33	0.05456		5078.33	0.12142		5078.33	0.10382
5082.61	0.06306		5082.61	0.11676		5082.61	0.08454
5086.88	0.06134		5086.88	0.12731		5086.88	0.07056
5091.15	0.0592		5091.15	0.11087		5091.15	0.06531
5095.42	0.06433		5095.42	0.11137		5095.42	0.07938
5099.69	0.06608		5099.69	0.09248		5099.69	0.08657
5103.96	0.05168		5103.96	0.09174		5103.96	0.09138
5108.22	0.05036		5108.22	0.09738		5108.22	0.05067
5112.48	0.05968		5112.48	0.11799		5112.48	0.05601
5116.73	0.05683		5116.73	0.09689		5116.73	0.05579
5120.99	0.03946		5120.99	0.10131		5120.99	0.08097
5125.24	0.05307		5125.24	0.09517		5125.24	0.08949
5129.49	0.06812		5129.49	0.09149		5129.49	0.12261
5133.74	0.06312		5133.74	0.1121		5133.74	0.10175
5137.98	0.05577		5137.98	0.11554		5137.98	0.07956
5142.22	0.06447		5142.22	0.09616		5142.22	0.055
5146.46	0.07297		5146.46	0.06426		5146.46	0.04551
5150.7	0.069		5150.7	0.07947		5150.7	0.04582
5154.93	0.06206		5154.93	0.09297		5154.93	0.07656
5159.16	0.04929		5159.16	0.11652		5159.16	0.0774
5163.39	0.05718		5163.39	0.09934		5163.39	0.08671
5167.62	0.0577		5167.62	0.07359		5167.62	0.07908
5171.84	0.07059		5171.84	0.07359		5171.84	0.07859
5176.06	0.0656		5176.06	0.07604		5176.06	0.02571
5180.28	0.06275		5180.28	0.10376		5180.28	0.02972
5184.5	0.04671		5184.5	0.13344		5184.5	0.01786
5188.71	0.0504		5188.71	0.1251		5188.71	0.05575
5192.92	0.05235		5192.92	0.08438		5192.92	0.07034
5197.13	0.05032		5197.13	0.05224		5197.13	0.11696
5201.33	0.05085		5201.33	0.06255		5201.33	0.09822
5205.54	0.05474		5205.54	0.09198		5205.54	0.06307
5209.74	0.05475		5209.74	0.12412		5209.74	0.03321
5213.94	0.06846		5213.94	0.10008		5213.94	0.07083
5218.13	0.08402		5218.13	0.09248		5218.13	0.0804
5222.32	0.07932		5222.32	0.09591		5222.32	0.04922
5226.51	0.05766		5226.51	0.08904		5226.51	0.05905
5230.7	0.05174		5230.7	0.07162		5230.7	0.09482
5234.89	0.06372		5234.89	0.10719		5234.89	0.07952
5239.07	0.06475		5239.07	0.11431		5239.07	0.03087
5243.25	0.06129		5243.25	0.10008		5243.25	0.04044
5247.43	0.05864		5247.43	0.07898		5247.43	0.04101
5251.6	0.04372		5251.6	0.09125		5251.6	0.06646
5255.77	0.04363		5255.77	0.11627		5255.77	0.08053
5259.94	0.04855		5259.94	0.12093		5259.94	0.05411
5264.11	0.06502		5264.11	0.10646		5264.11	0.01049
5268.28	0.05174		5268.28	0.10204		5268.28	0.05393
5272.44	0.0448		5272.44	0.09861		5272.44	0.10055
5276.6	0.05084		5276.6	0.09738		5276.6	0.11568
5280.76	0.0761		5280.76	0.11701		5280.76	0.10858
5284.91	0.07816		5284.91	0.11038		5284.91	0.0848
5289.06	0.06754		5289.06	0.0937		5289.06	0.0814
5293.21	0.05661		5293.21	0.07898		5293.21	0.08409
5297.36	0.04527		5297.36	0.10818		5297.36	0.07091
5301.51	0.04252		5301.51	0.09714		5301.51	0.03364
5305.65	0.05449		5305.65	0.07628		5305.65	0.04585
5309.79	0.05726		5309.79	0.06868		5309.79	0.06045
5313.93	0.04777		5313.93	0.0937		5313.93	0.05679
5318.06	0.05872		5318.06	0.09738		5318.06	0.07192
5322.19	0.07089		5322.19	0.11431		5322.19	0.08016
5326.32	0.05649		5326.32	0.10842		5326.32	0.07438
5330.45	0.0523		5330.45	0.11823		5330.45	0.02944
5334.58	0.05507		5334.58	0.10621		5334.58	0.02525
5338.7	0.07349		5338.7	0.10253		5338.7	0.04276
5342.82	0.07421		5342.82	0.08021		5342.82	0.08117
5346.94	0.06788		5346.94	0.12584		5346.94	0.07381
5351.05	0.06022		5351.05	0.11971		5351.05	0.06379
5355.16	0.06657		5355.16	0.09738		5355.16	0.03975
5359.27	0.06525		5359.27	0.04439		5359.27	0.03768
5363.38	0.0487		5363.38	0.10155		5363.38	0.03296
5367.49	0.03695		5367.49	0.12339		5367.49	0.07031
5371.59	0.04647		5371.59	0.13737		5371.59	0.06798
5375.69	0.05333		5375.69	0.10302		5375.69	0.0794
5379.79	0.05732		5379.79	0.09566		5379.79	0.05801
5383.88	0.0603		5383.88	0.09223		5383.88	0.0644
5387.98	0.06327		5387.98	0.08536		5387.98	0.05492
5392.07	0.06195		5392.07	0.11357		5392.07	0.08883
5396.15	0.05705		5396.15	0.13246		5396.15	0.07697
5400.24	0.06647		5400.24	0.10229		5400.24	0.07013
5404.32	0.06116		5404.32	0.07334		5404.32	0.06726
5408.4	0.05319		5408.4	0.08585		5408.4	0.09191
5412.48	0.06455		5412.48	0.10523		5412.48	0.09248
5416.56	0.07611		5416.56	0.09444		5416.56	0.09808
5420.63	0.07131		5420.63	0.07432		5420.63	0.08622
5424.7	0.05169		5424.7	0.09468		5424.7	0.07832
5428.77	0.0607		5428.77	0.10621		5428.77	0.08419
5432.84	0.06725		5432.84	0.12976		5432.84	0.08158
5436.9	0.06593		5436.9	0.10916		5436.9	0.0811
5440.96	0.06215		5440.96	0.08217		5440.96	0.07611
5445.02	0.055		5445.02	0.06279		5445.02	0.05339
5449.08	0.0546		5449.08	0.07947		5449.08	0.05608
5453.13	0.05645		5453.13	0.09125		5453.13	0.0765
5457.18	0.06709		5457.18	0.07604		5457.18	0.06384
5461.23	0.05585		5461.23	0.08021		5461.23	0.03504
5465.28	0.05371		5465.28	0.05739		5465.28	0.04302
5469.32	0.06732		5469.32	0.04415		5469.32	0.06503
5473.36	0.06303		5473.36	0.0363		5473.36	0.05422
5477.4	0.05691		5477.4	0.07359		5477.4	0.06194
5481.44	0.04188		5481.44	0.08806		5481.44	0.07309
5485.48	0.05702		5485.48	0.1094		5485.48	0.07287
5489.51	0.05212		5489.51	0.09125		5489.51	0.09197
5493.54	0.06113		5493.54	0.10155		5493.54	0.09227
5497.56	0.05479		5497.56	0.08781		5497.56	0.08649
5501.59	0.05051		5501.59	0.10082		5501.59	0.04684
5505.61	0.04581		5505.61	0.09493		5505.61	0.02545
5509.63	0.05338		5509.63	0.10769		5509.63	0.04031
5513.65	0.06096		5513.65	0.0964		5513.65	0.0766
5517.67	0.06434		5517.67	0.08953		5517.67	0.09226
5521.68	0.05616		5521.68	0.08561		5521.68	0.08092
5525.69	0.05515		5525.69	0.0753		5525.69	0.08176
5529.7	0.06139		5529.7	0.09444		5529.7	0.0683
5533.7	0.0613		5533.7	0.10719		5533.7	0.06729
5537.71	0.05496		5537.71	0.08683		5537.71	0.08638
5541.71	0.05773		5541.71	0.06892		5541.71	0.11448
5545.71	0.05907		5545.71	0.0596		5545.71	0.06741
5549.7	0.05038		5549.7	0.0726		5549.7	0.05766
5553.7	0.05335		5553.7	0.07285		5553.7	0.07305
5557.69	0.06583		5557.69	0.07972		5557.69	0.09797
5561.68	0.05653		5561.68	0.08953		5561.68	0.03212
5565.67	0.04928		5565.67	0.10057		5565.67	0.01787
5569.65	0.0499		5569.65	0.10082		5569.65	0.05258
5573.63	0.05461		5573.63	0.09272		5573.63	0.08967
5577.61	0.04756		5577.61	0.09517		5577.61	0.0868
5581.59	0.04839		5581.59	0.08781		5581.59	0.07546
5585.57	0.05759		5585.57	0.08708		5585.57	0.05989
5589.54	0.04973		5589.54	0.0596		5589.54	0.034
5593.51	0.04002		5593.51	0.05519		5593.51	0.03457
5597.48	0.04739		5597.48	0.07113		5597.48	0.0182
5601.44	0.06753		5601.44	0.07874		5601.44	0.03439
5605.41	0.07224		5605.41	0.07506		5605.41	0.07412
5609.37	0.06897		5609.37	0.07432		5609.37	0.10354
5613.33	0.06284		5613.33	0.07751		5613.33	0.08267
5617.29	0.05886		5617.29	0.06623		5617.29	0.06684
5621.24	0.05549		5621.24	0.05102		5621.24	0.08011
5625.19	0.05887		5625.19	0.0596		5625.19	0.08227
5629.14	0.0553		5629.14	0.05764		5629.14	0.07331
5633.09	0.05919		5633.09	0.0937		5633.09	0.05377
5637.03	0.05245		5637.03	0.09566		5637.03	0.06837
5640.98	0.05981		5640.98	0.06696		5640.98	0.08984
5644.92	0.05102		5644.92	0.06574		5644.92	0.08168
5648.85	0.05502		5648.85	0.07432		5648.85	0.08834
5652.79	0.05502		5652.79	0.08781		5652.79	0.05847
5656.72	0.05952		5656.72	0.0807		5656.72	0.09371
5660.65	0.06382		5660.65	0.09959		5660.65	0.07099
5664.58	0.07354		5664.58	0.10131		5664.58	0.10491
5668.51	0.06485		5668.51	0.09002		5668.51	0.06922
5672.43	0.04533		5672.43	0.11652		5672.43	0.10076
5676.36	0.04932		5676.36	0.12976		5676.36	0.07063
5680.28	0.06241		5680.28	0.10572		5680.28	0.0667
5684.19	0.0707		5684.19	0.07408		5684.19	0.03842
5688.11	0.05669		5688.11	0.04979		5688.11	0.0427
5692.02	0.05966		5692.02	0.0623		5692.02	0.05677
5695.93	0.04709		5695.93	0.05347		5695.93	0.06184
5699.84	0.05211		5699.84	0.0964		5699.84	0.05526
5703.74	0.038		5703.74	0.10719		5703.74	0.077
5707.65	0.04547		5707.65	0.09689		5707.65	0.09821
5711.55	0.0375		5711.55	0.06034		5711.55	0.08767
5715.45	0.05376		5715.45	0.05224		5715.45	0.08189
5719.35	0.06664		5719.35	0.07113		5719.35	0.047
5723.24	0.07002		5723.24	0.08463		5723.24	0.02057
5727.13	0.05622		5727.13	0.10695		5727.13	0.0484
5731.02	0.0505		5731.02	0.07383		5731.02	0.10317
5734.91	0.04427		5734.91	0.08806		5734.91	0.08457
5738.8	0.04866		5738.8	0.10474		5738.8	0.04879
5742.68	0.05562		5742.68	0.09076		5742.68	0.04232
5746.56	0.06278		5746.56	0.08266		5746.56	0.04744
5750.44	0.05		5750.44	0.08168		5750.44	0.08512
5754.31	0.04387		5754.31	0.09297		5754.31	0.11458
5758.19	0.04377		5758.19	0.04905		5758.19	0.08954
5762.06	0.05983		5762.06	0.0704		5762.06	0.0367
5765.93	0.06136		5765.93	0.0726		5765.93	0.05797
5769.8	0.06024		5769.8	0.07432		5769.8	0.05938
5773.66	0.05779		5773.66	0.0807		5773.66	0.03381
5777.52	0.0626		5777.52	0.11308		5777.52	0.03469
5781.38	0.05299		5781.38	0.10597		5781.38	0.08533
5785.24	0.05524		5785.24	0.08168		5785.24	0.07695
5789.1	0.05841		5789.1	0.08169		5789.1	0.03364
5792.95	0.06189		5792.95	0.09324		5792.95	0.0512
5796.8	0.06373		5796.8	0.08199		5796.8	0.05896
5800.65	0.06322		5800.65	0.08937		5800.65	0.06911
5804.5	0.05873		5804.5	0.11982		5804.5	0.07978
5808.35	0.05341		5808.35	0.1174		5808.35	0.08225
5812.19	0.0618		5812.19	0.09044		5812.19	0.0617
5816.03	0.05649		5816.03	0.0733		5816.03	0.03136
5819.87	0.05986		5819.87	0.08069		5819.87	0.07855
5823.7	0.06293		5823.7	0.08587		5823.7	0.07625
5827.53	0.06119		5827.53	0.07462		5827.53	0.09116
5831.37	0.05711		5831.37	0.07047		5831.37	0.05817
5835.2	0.05874		5835.2	0.10755		5835.2	0.06778
5839.02	0.06048		5839.02	0.11763		5839.02	0.06072
5842.85	0.052		5842.85	0.10638		5842.85	0.05684
5846.67	0.0613		5846.67	0.09978		5846.67	0.03681
5850.49	0.0703		5850.49	0.09834		5850.49	0.03584
5854.31	0.07092		5854.31	0.07458		5854.31	0.06583
5858.12	0.05998		5858.12	0.07559		5858.12	0.06962
5861.94	0.05804		5861.94	0.10481		5861.94	0.07473
5865.75	0.05129		5865.75	0.05872		5865.75	0.0637
5869.56	0.05375		5869.56	0.06562		5869.56	0.06325
5873.37	0.05467		5873.37	0.08453		5873.37	0.03846
5877.17	0.0652		5877.17	0.09953		5877.17	0.0261
5880.97	0.06489		5880.97	0.08091		5880.97	0.03095
5884.77	0.0652		5884.77	0.08462		5884.77	0.0776
5888.57	0.04629		5888.57	0.09127		5888.57	0.09674
5892.37	0.05273		5892.37	0.08591		5892.37	0.10608
5896.16	0.06316		5896.16	0.0825		5896.16	0.08764
5899.95	0.0603		5899.95	0.0791		5899.95	0.08693
5903.74	0.04864		5903.74	0.06686		5903.74	0.04996
5907.53	0.05171		5907.53	0.08234		5907.53	0.05162
5911.32	0.06408		5911.32	0.05514		5911.32	0.04747
5915.1	0.06183		5915.1	0.09736		5915.1	0.06581
5918.88	0.06296		5918.88	0.09617		5918.88	0.04763
5922.66	0.05989		5922.66	0.10184		5922.66	0.08105
5926.44	0.06265		5926.44	0.09451		5926.44	0.10071
5930.21	0.06347		5930.21	0.09478		5930.21	0.11032
5933.98	0.06286		5933.98	0.08353		5933.98	0.04159
5937.75	0.05877		5937.75	0.06859		5937.75	0.03849
5941.52	0.07093		5941.52	0.09855		5941.52	0.02983
5945.29	0.06735		5945.29	0.10078		5945.29	0.09977
5949.05	0.05815		5949.05	0.0856		5949.05	0.11308
5952.81	0.05079		5952.81	0.09348		5952.81	0.11739
5956.57	0.06306		5956.57	0.08174		5956.57	0.07803
5960.33	0.07073		5960.33	0.09599		5960.33	0.10219
5964.08	0.07062		5964.08	0.08449		5964.08	0.09221
5967.84	0.07451		5967.84	0.10145		5967.84	0.07826
5971.59	0.05457		5971.59	0.09706		5971.59	0.07436
5975.33	0.0605		5975.33	0.08998		5975.33	0.09217
5979.08	0.06745		5979.08	0.06425		5979.08	0.08007
5982.82	0.07308		5982.82	0.07679		5982.82	0.09019
5986.57	0.04905		5986.57	0.09448		5986.57	0.08921
5990.31	0.04731		5990.31	0.11094		5990.31	0.08346
5994.04	0.05968		5994.04	0.08472		5994.04	0.06183
5997.78	0.07266		5997.78	0.08843		5997.78	0.07566
6001.51	0.06193		6001.51	0.08183		6001.51	0.10273
6005.24	0.05589		6005.24	0.08554		6005.24	0.10094
6008.97	0.05876		6008.97	0.07674		6008.97	0.08963
6012.7	0.06632		6012.7	0.05886		6012.7	0.09262
6016.43	0.05487		6016.43	0.05177		6016.43	0.1218
6020.15	0.05538		6020.15	0.05426		6020.15	0.10757
6023.87	0.0564		6023.87	0.06704		6023.87	0.08171
6027.59	0.06693		6027.59	0.07762		6027.59	0.10163
6031.3	0.05926		6031.3	0.05655		6031.3	0.10857
6035.02	0.05425		6035.02	0.07351		6035.02	0.11605
6038.73	0.05507		6038.73	0.07182		6038.73	0.10765
6042.44	0.05598		6042.44	0.07454		6042.44	0.10931
6046.15	0.05803		6046.15	0.05151		6046.15	0.07735
6049.85	0.05373		6049.85	0.06013		6049.85	0.07318
6053.56	0.06467		6053.56	0.06261		6053.56	0.09098
6057.26	0.07213		6057.26	0.07539		6057.26	0.08708
6060.96	0.06937		6060.96	0.08229		6060.96	0.06835
6064.65	0.06272		6064.65	0.0676		6064.65	0.07742
6068.35	0.0618		6068.35	0.06566		6068.35	0.12379
6072.04	0.06098		6072.04	0.09979		6072.04	0.13444
6075.73	0.04022		6075.73	0.10276		6075.73	0.10619
6079.42	0.04748		6079.42	0.10157		6079.42	0.11314
6083.11	0.06118		6083.11	0.0832		6083.11	0.10923
6086.8	0.05882		6086.8	0.08126		6086.8	0.09633
6090.48	0.04246		6090.48	0.03124		6090.48	0.06992
6094.16	0.05698		6094.16	0.04673		6094.16	0.0901
6097.84	0.06577		6097.84	0.04209		6097.84	0.06079
6101.51	0.06147		6101.51	0.06396		6101.51	0.06879
6105.19	0.05442		6105.19	0.05859		6105.19	0.09293
6108.86	0.05738		6108.86	0.08315		6108.86	0.14248
6112.53	0.0587		6112.53	0.08219		6112.53	0.1301
6116.2	0.04909		6116.2	0.09375		6116.2	0.0955
6119.86	0.04796		6119.86	0.08127		6119.86	0.06697
6123.53	0.05062		6123.53	0.05971		6123.53	0.08821
6127.19	0.05491		6127.19	0.03987		6127.19	0.1232
6130.85	0.06779		6130.85	0.06639		6130.85	0.14601
6134.51	0.06349		6134.51	0.08899		6134.51	0.12338
6138.16	0.06042		6138.16	0.08828		6138.16	0.1042
6141.82	0.04672		6141.82	0.06328		6141.82	0.08387
6145.47	0.05295		6145.47	0.04933		6145.47	0.06145
6149.12	0.05602		6149.12	0.04617		6149.12	0.06714
6152.76	0.06543		6152.76	0.06042		6152.76	0.09136
6156.41	0.06324		6156.41	0.09038		6156.41	0.09546
6160.05	0.05832		6160.05	0.07274		6160.05	0.0731
6163.69	0.05918		6163.69	0.05486		6163.69	0.09017
6167.33	0.05504		6167.33	0.05636		6167.33	0.0993
6170.97	0.0465		6170.97	0.064		6170.97	0.08488
6174.6	0.03929		6174.6	0.03851		6174.6	0.0956
6178.24	0.0465		6178.24	0.03192		6178.24	0.12432
6181.87	0.05678		6181.87	0.05353		6181.87	0.11651
6185.5	0.07012		6185.5	0.04277		6185.5	0.09706
6189.12	0.0669		6189.12	0.05236		6189.12	0.09535
6192.75	0.05499		6192.75	0.07349		6192.75	0.08913
6196.37	0.05402		6196.37	0.09657		6196.37	0.071
6199.99	0.06		6199.99	0.08532		6199.99	0.09469
6203.61	0.06577		6203.61	0.06449		6203.61	0.10118
6207.23	0.05223		6207.23	0.0498		6207.23	0.09284
6210.84	0.04993		6210.84	0.0594		6210.84	0.0726
6214.45	0.05611		6214.45	0.07242		6214.45	0.09285
6218.06	0.06199		6218.06	0.06779		6218.06	0.09748
6221.67	0.05529		6221.67	0.07297		6221.67	0.08809
6225.28	0.06312		6225.28	0.09581		6225.28	0.05673
6228.88	0.0554		6228.88	0.07646		6228.88	0.05422
6232.49	0.05402		6232.49	0.06152		6232.49	0.07606
6236.09	0.04149		6236.09	0.05395		6236.09	0.08387
6239.68	0.0579		6239.68	0.06722		6239.68	0.10438
6243.28	0.05448		6243.28	0.06651		6243.28	0.11378
6246.88	0.05647		6246.88	0.04716		6246.88	0.10015
6250.47	0.05254		6250.47	0.03247		6250.47	0.06086
6254.06	0.05934		6254.06	0.03691		6254.06	0.06735
6257.65	0.06072		6257.65	0.06221		6257.65	0.0868
6261.23	0.05555		6261.23	0.05659		6261.23	0.08985
6264.82	0.05908		6264.82	0.05711		6264.82	0.05664
6268.4	0.06527		6268.4	0.05616		6268.4	0.04063
6271.98	0.06184		6271.98	0.06992		6271.98	0.03733
6275.56	0.05668		6275.56	0.06897		6275.56	0.0716
6279.13	0.05765		6279.13	0.0506		6279.13	0.1207
6282.71	0.04718		6282.71	0.04302		6282.71	0.12321
6286.28	0.05224		6286.28	0.04157		6286.28	0.09239
6289.85	0.0575		6289.85	0.06417		6289.85	0.08776
6293.42	0.05888		6293.42	0.07082		6293.42	0.10086
6296.98	0.05168		6296.98	0.06005		6296.98	0.09147
6300.55	0.04825		6300.55	0.07014		6300.55	0.09055
6304.11	0.0437		6304.11	0.09053		6304.11	0.1063
6307.67	0.04468		6307.67	0.07903		6307.67	0.11226
6311.23	0.05434		6311.23	0.05845		6311.23	0.09784
6314.78	0.04867		6314.78	0.06951		6314.78	0.07999
6318.34	0.05005		6318.34	0.08279		6318.34	0.07695
6321.89	0.05777		6321.89	0.07938		6321.89	0.09084
6325.44	0.05802		6325.44	0.07867		6325.44	0.07828
6328.99	0.05399		6328.99	0.08434		6328.99	0.04957
6332.53	0.05629		6332.53	0.08486		6332.53	0.09152
6336.08	0.05808		6336.08	0.05594		6336.08	0.13612
6339.62	0.06253		6339.62	0.02505		6339.62	0.1262
6343.16	0.06595		6343.16	0.04299		6343.16	0.05541
6346.7	0.05752		6346.7	0.08399		6346.7	0.05714
6350.24	0.05634		6350.24	0.08966		6350.24	0.06283
6353.77	0.06478		6353.77	0.06172		6353.77	0.08758
6357.3	0.06667		6357.3	0.07278		6357.3	0.0856
6360.83	0.04485		6360.83	0.07575		6360.83	0.09236
6364.36	0.0449		6364.36	0.07284		6364.36	0.07053
6367.89	0.0518		6367.89	0.04956		6367.89	0.08178
6371.41	0.05513		6371.41	0.054		6371.41	0.0724
6374.94	0.04189		6374.94	0.05525		6374.94	0.08894
6378.46	0.04807		6378.46	0.0516		6378.46	0.08564
6381.98	0.05518		6381.98	0.05236		6381.98	0.09954
6385.49	0.06311		6385.49	0.06294		6385.49	0.08565
6389.01	0.06326		6389.01	0.08701		6389.01	0.09426
6392.52	0.05687		6392.52	0.06986		6392.52	0.09122
6396.03	0.05263		6396.03	0.02377		6396.03	0.12259
6399.54	0.04859		6399.54	0		6399.54	0.09944
6403.05	0.06163		6403.05	0.03462		6403.05	0.06888
6406.55	0.05749		6406.55	0.06531		6406.55	0.06452
6410.06	0.05172		6410.06	0.07564		6410.06	0.0771
6413.56	0.0395		6413.56	0.0374		6413.56	0.04548
6417.06	0.05203		6417.06	0.04405		6417.06	0.05409
6420.55	0.04881		6420.55	0.05217		6420.55	0.06058
6424.05	0.0458		6424.05	0.06422		6424.05	0.04801
6427.54	0.039		6427.54	0.05836		6427.54	0.05159
6431.03	0.03854		6431.03	0.05323		6431.03	0.10122
6434.52	0.04013		6434.52	0.07362		6434.52	0.09448
6438.01	0.04539		6438.01	0.05328		6438.01	0.05757
6441.5	0.04954		6441.5	0.03638		6441.5	0.07861
6444.98	0.0454		6444.98	0.00501		6444.98	0.07902
6448.46	0.05578		6448.46	0.01166		6448.46	0.06275
6451.94	0.06125		6451.94	0.01144		6451.94	0.04013
6455.42	0.06222		6455.42	0.0122		6455.42	0.08658
6458.9	0.04602		6458.9	0.02719		6458.9	0.06793
6462.37	0.03646		6462.37	0.05568		6462.37	0.05616
6465.84	0.02956		6465.84	0.06061		6465.84	0.03381
6469.31	0.0472		6469.31	0.05647		6469.31	0.07179
6472.78	0.05359		6472.78	0.05012		6472.78	0.05579
6476.25	0.06735		6476.25	0.0499		6476.25	0.07419
6479.71	0.06208		6479.71	0.04624		6479.71	0.06957
6483.18	0.06623		6483.18	0.01659		6483.18	0.08797
6486.64	0.05207		6486.64	0.05341		6486.64	0.06059
6490.1	0.05376		6490.1	0.04927		6490.1	0.06761
6493.55	0.04246		6493.55	0.06965		6493.55	0.07119
6497.01	0.03536		6497.01	0.02184		6497.01	0.0708
6500.46	0.03674		6500.46	0.02997		6500.46	0.02701
6503.91	0.05019		6503.91	0.01625		6503.91	0.0335
6507.36	0.0481		6507.36	0.04106		6507.36	0.07281
6510.81	0.04968		6510.81	0.0666		6510.81	0.06501
6514.26	0.05004		6514.26	0.08527		6514.26	0.03578
6517.7	0.05981		6517.7	0.05414		6517.7	0.03274
6521.14	0.04484		6521.14	0.0419		6521.14	0.06173
6524.58	0.04182		6524.58	0.03579		6524.58	0.06743
6528.02	0.03329		6528.02	0.04808		6528.02	0.06836
6531.45	0.0496		6531.45	0.02554		6531.45	0.06692
6534.89	0.06049		6534.89	0.05329		6534.89	0.07447
6538.32	0.05471		6538.32	0.0435		6538.32	0.09234
6541.75	0.04546		6541.75	0.07125		6541.75	0.08534
6545.18	0.03161		6545.18	0.06122		6545.18	0.07277
6548.61	0.04404		6548.61	0.06345		6548.61	0.06974
6552.03	0.04706		6552.03	0.03747		6552.03	0.06538
6555.45	0.05641		6555.45	0.0635		6555.45	0.08299
6558.88	0.04257		6558.88	0.06893		6558.88	0.07228
6562.3	0.03792		6562.3	0.06012		6562.3	0.06766
6565.71	0.04605		6565.71	0.03684		6565.71	0.03419
6569.13	0.05448		6569.13	0.02141		6569.13	0.05524
6572.54	0.05096		6572.54	0.01555		6572.54	0.03739
6575.95	0.04917		6575.95	0.06047		6575.95	0.04891
6579.36	0.05403		6579.36	0.09362		6579.36	0.05329
6582.77	0.06993		6582.77	0.09928		6582.77	0.08863
6586.18	0.05445		6586.18	0.03136		6586.18	0.05781
6589.58	0.04714		6589.58	0.00244		6589.58	0.02381
6592.98	0.03309		6592.98	0.02331		6592.98	0.02713
6596.39	0.04633		6596.39	0.08222		6596.39	0.08655
6599.78	0.04403		6599.78	0.07145		6599.78	0.08458
6603.18	0.04358		6603.18	0.02094		6603.18	0.07122
6606.58	0.03729		6606.58	0.0114		6606.58	0.06052
6609.97	0.04593		6609.97	0.02663		6609.97	0.08871
6613.36	0.05366		6613.36	0.03917		6613.36	0.0653
6616.75	0.05729		6616.75	0.0549		6616.75	0.04904
6620.14	0.04242		6620.14	0.05002		6620.14	0.02033
6623.52	0.0437		6623.52	0.06255		6623.52	0.03979
6626.91	0.05101		6626.91	0.03878		6626.91	0.05529
6630.29	0.05567		6630.29	0.05819		6630.29	0.06707
6633.67	0.03844		6633.67	0.04669		6633.67	0.04552
6637.05	0.02725		6637.05	0.08326		6637.05	0.03402
6640.42	0.03416		6640.42	0.05827		6640.42	0.0466
6643.8	0.05558		6643.8	0.06222		6643.8	0.07506
6647.17	0.05809		6647.17	0.05979		6647.17	0.09478
6650.54	0.04833		6650.54	0.07895		6650.54	0.08672
6653.91	0.04		6653.91	0.03408		6653.91	0.0829
6657.28	0.05426		6657.28	0.03902		6657.28	0.07881
6660.65	0.049		6660.65	0.02481		6660.65	0.0599
6664.01	0.04967		6664.01	0.0506		6664.01	0.06613
6667.37	0.04983		6667.37	0.02511		6667.37	0.08877
6670.73	0.04886		6670.73	0.06414		6670.73	0.09844
6674.09	0.04339		6674.09	0.06319		6674.09	0.06047
6677.44	0.04192		6677.44	0.07867		6677.44	0.03971
6680.8	0.0478		6680.8	0.06348		6680.8	0.05097
6684.15	0.04673		6684.15	0.04903		6684.15	0.05747
6687.5	0.04597		6687.5	0.03287		6687.5	0.05258
6690.85	0.0358		6690.85	0.02676		6690.85	0.06543
6694.2	0.02726		6694.2	0.02949		6694.2	0.05896
6697.55	0.0447		6697.55	0.04055		6697.55	0.06625
6700.89	0.05109		6700.89	0.07713		6700.89	0.05369
6704.23	0.06096		6704.23	0.09163		6704.23	0.06257
6707.57	0.04507		6707.57	0.06835		6707.57	0.02064
6710.91	0.05269		6710.91	0.03648		6710.91	0.05889
6714.25	0.06		6714.25	0.0473		6714.25	0.06909
6717.58	0.06619		6717.58	0.06842		6717.58	0.0949
6720.91	0.04866		6720.91	0.07115		6720.91	0.0617
6724.24	0.04616		6724.24	0.05278		6724.24	0.06397
6727.57	0.04346		6727.57	0.07782		6727.57	0.04426
6730.9	0.03891		6730.9	0.08693		6730.9	0.05711
6734.23	0.03641		6734.23	0.07836		6734.23	0.08081
6737.55	0.05732		6737.55	0.07177		6737.55	0.10107
6740.87	0.0629		6740.87	0.08259		6740.87	0.09221
6744.19	0.06439		6744.19	0.06421		6744.19	0.06643
6747.51	0.05483		6747.51	0.0478		6747.51	0.05387
6750.83	0.04661		6750.83	0.05715		6750.83	0.09556
6754.14	0.03388		6754.14	0.05521		6754.14	0.09703
6757.46	0.04437		6757.46	0.05843		6757.46	0.06463
6760.77	0.05556		6760.77	0.0479		6760.77	0.06239
6764.08	0.06482		6764.08	0.05038		6764.08	0.10488
6767.39	0.05322		6767.39	0.07028		6767.39	0.08676
6770.69	0.06002		6770.69	0.09091		6770.69	0.05833
6773.99	0.05926		6773.99	0.06959		6773.99	0.05212
6777.3	0.06617		6777.3	0.0679		6777.3	0.07476
6780.6	0.06019		6780.6	0.07921		6780.6	0.06565
6783.9	0.06781		6783.9	0.07433		6783.9	0.09464
6787.19	0.05396		6787.19	0.04639		6787.19	0.07467
6790.49	0.05637		6790.49	0.07781		6790.49	0.06
6793.78	0.05776		6793.78	0.08961		6793.78	0.03448
6797.07	0.06272		6797.07	0.07198		6797.07	0.05765
6800.36	0.04458		6800.36	0.05409		6800.36	0.0705
6803.65	0.05056		6803.65	0.08895		6803.65	0.0455
6806.94	0.05338		6806.94	0.08972		6806.94	0.03321
6810.22	0.05436		6810.22	0.0603		6810.22	0.04818
6813.51	0.054		6813.51	0.05321		6813.51	0.08352
6816.79	0.05672		6816.79	0.07434		6816.79	0.07123
6820.07	0.05176		6820.07	0.08295		6820.07	0.02507
6823.35	0.05294		6823.35	0.0999		6823.35	0.000866573
6826.62	0.06179		6826.62	0.10581		6826.62	0.03542
6829.9	0.05888		6829.9	0.08523		6829.9	0.09352
6833.17	0.05168		6833.17	0.05459		6833.17	0.10002
6836.44	0.04407		6836.44	0.06737		6836.44	0.08905
6839.71	0.03758		6839.71	0.08089		6839.71	0.04844
6842.98	0.04572		6842.98	0.10471		6842.98	0.06182
6846.24	0.04843		6846.24	0.09002		6846.24	0.04106
6849.5	0.04092		6849.5	0.11114		6849.5	0.05656
6852.77	0.02983		6852.77	0.08933		6852.77	0.03739
6856.03	0.0443		6856.03	0.07832		6856.03	0.07088
6859.28	0.05254		6859.28	0.05454		6859.28	0.10411
6862.54	0.04984		6862.54	0.07738		6862.54	0.13098
6865.8	0.04774		6865.8	0.04527		6865.8	0.07212
6869.05	0.04514		6869.05	0.02862		6869.05	0.0368
6872.3	0.05696		6872.3	0.04189		6872.3	0.03113
6875.55	0.06315		6875.55	0.08901		6875.55	0.05589
6878.8	0.05942		6878.8	0.05862		6878.8	0.06504
6882.04	0.04128		6882.04	0.02111		6882.04	0.07736
6885.29	0.04338		6885.29	0.01844		6885.29	0.06586
6888.53	0.05233		6888.53	0.05207		6888.53	0.08665
6891.77	0.05443		6891.77	0.07442		6891.77	0.09527
6895.01	0.04917		6895.01	0.07469		6895.01	0.07557
6898.25	0.05485		6898.25	0.07079		6898.25	0.07863
6901.49	0.06483		6901.49	0.04064		6901.49	0.11
6904.72	0.05701		6904.72	0.06103		6904.72	0.09771
6907.95	0.04715		6907.95	0.0819		6907.95	0.02694
6911.18	0.04721		6911.18	0.1045		6911.18	0.03026
6914.41	0.06239		6914.41	0.08514		6914.41	0.06429
6917.64	0.05284		6917.64	0.0729		6917.64	0.06973
6920.86	0.04196		6920.86	0.06041		6920.86	0.06035
6924.09	0.03016		6924.09	0.06534		6924.09	0.09199
6927.31	0.0503		6927.31	0.06292		6927.31	0.02969

## Sheet: Fig 4c
	# frames	% of frames
C1	219	3.54197
C2	1985	32.1042
C3	2903	46.9513
C4	1076	17.4026
sum	6183

## Sheet: Fig 4d
category	species	# frames identified from 40 sites (42000 frames)
C1	bicarbonate	5
C1	methane	7
C1	formic acid	10
C1	formaldehyde	28
C1	carbon monoxide	45
C1	methanol	124
C2	glyoxal	16
C2	ethylene	49
C2	oxalic acid	97
C2	acetaldehyde	100
C2	acetic acid	103
C2	ethanol	177
C2	glycolaldehyde	229
C2	ethane	341
C2	ethylene glycol	873
C3	acetone	241
C3	propene	315
C3	allyl alcohol	352
C3	propane	355
C3	hydroxyacetone	373
C3	propionaldehyde	600
C3	propanol	667
C4	butanol	1076
	sum	6183
